# Supplementary material for: Pan-cancer characterization of metabolism-related biomarkers identifies potential therapeutic targets
Source: J Transl Med. 2021 May 24;19:219. doi: 10.1186/s12967-021-02889-0 (PMC8142489; doi:10.1186/s12967-021-02889-0)
Supplement: Supplementary file 10 — Additional file 10: Data 2. Invasiveness score of the 9668 patients from 33 cancer types in TCGA. [file 12967_2021_2889_MOESM10_ESM.xlsx]

## Sheet: Sheet1
Supplementary Data 2. Invasiveness score of the 9668 patients from 33 cancer types in TCGA.
ID	Glycolysis	OXPHOS	Group	Cancer
TCGA.OR.A5JP.01A	0.095393	0.471756	High-G & Low-O	ACC
TCGA.OR.A5JG.01A	-0.15143	0.563018	Low-G & High-O	ACC
TCGA.OR.A5LG.01A	-0.0171809	0.54542	Low-G & High-O	ACC
TCGA.OR.A5JR.01A	0.0597909	0.627329	High-G & High-O	ACC
TCGA.OR.A5KU.01A	0.138975	0.474655	High-G & Low-O	ACC
TCGA.OR.A5LS.01A	0.0589726	0.595578	High-G & High-O	ACC
TCGA.OR.A5L9.01A	-0.0426317	0.428564	Low-G & Low-O	ACC
TCGA.OR.A5JQ.01A	-0.0395182	0.397628	Low-G & Low-O	ACC
TCGA.OR.A5K4.01A	0.0514052	0.604459	High-G & High-O	ACC
TCGA.OR.A5JL.01A	0.132481	0.65376	High-G & High-O	ACC
TCGA.OR.A5LC.01A	-0.0579301	0.655086	Low-G & High-O	ACC
TCGA.OR.A5K2.01A	0.0615526	0.625631	High-G & High-O	ACC
TCGA.P6.A5OG.01A	-0.0470229	0.204966	Low-G & Low-O	ACC
TCGA.OR.A5JW.01A	-0.152789	0.458509	Low-G & Low-O	ACC
TCGA.OR.A5KO.01A	-0.0580436	0.363146	Low-G & Low-O	ACC
TCGA.OR.A5J8.01A	-0.0575227	-0.133857	Low-G & Low-O	ACC
TCGA.PA.A5YG.01A	-0.0706325	0.77288	Low-G & High-O	ACC
TCGA.OR.A5KV.01A	0.212753	0.512103	High-G & High-O	ACC
TCGA.OR.A5L4.01A	0.127247	0.658893	High-G & High-O	ACC
TCGA.OR.A5KX.01A	-0.209943	0.168459	Low-G & Low-O	ACC
TCGA.OR.A5L8.01A	-0.261945	0.507605	Low-G & Low-O	ACC
TCGA.OR.A5JO.01A	-0.185473	0.565605	Low-G & High-O	ACC
TCGA.OR.A5JA.01A	0.0608883	0.521196	High-G & High-O	ACC
TCGA.OR.A5LO.01A	0.0922304	0.294918	High-G & Low-O	ACC
TCGA.OR.A5JM.01A	0.0794249	0.23579	High-G & Low-O	ACC
TCGA.OR.A5JV.01A	0.00909365	0.614538	High-G & High-O	ACC
TCGA.OR.A5JB.01A	-0.0477962	0.1575	Low-G & Low-O	ACC
TCGA.OR.A5LA.01A	-0.0336228	0.735041	Low-G & High-O	ACC
TCGA.OR.A5JE.01A	0.0932252	0.578325	High-G & High-O	ACC
TCGA.OR.A5JZ.01A	0.104541	0.324186	High-G & Low-O	ACC
TCGA.OR.A5KT.01A	0.016601	0.54394	High-G & High-O	ACC
TCGA.OR.A5KZ.01A	0.121256	0.50112	High-G & Low-O	ACC
TCGA.OR.A5LJ.01A	-0.0607888	0.457533	Low-G & Low-O	ACC
TCGA.OR.A5LB.01A	-0.0791869	0.470956	Low-G & Low-O	ACC
TCGA.OR.A5LT.01A	0.0360772	0.412151	High-G & Low-O	ACC
TCGA.OR.A5LD.01A	-0.151362	0.19061	Low-G & Low-O	ACC
TCGA.OR.A5J2.01A	-0.155886	0.0599257	Low-G & Low-O	ACC
TCGA.PK.A5HB.01A	0.174342	0.467394	High-G & Low-O	ACC
TCGA.OR.A5JS.01A	0.127545	0.416003	High-G & Low-O	ACC
TCGA.OR.A5K6.01A	-0.00672866	0.563067	High-G & High-O	ACC
TCGA.OR.A5JY.01A	0.129887	0.498153	High-G & Low-O	ACC
TCGA.OR.A5JT.01A	0.0108873	0.695855	High-G & High-O	ACC
TCGA.PK.A5H8.01A	-0.262682	0.429987	Low-G & Low-O	ACC
TCGA.OR.A5JX.01A	-0.0422523	0.265552	Low-G & Low-O	ACC
TCGA.OR.A5LK.01A	-0.133127	0.613834	Low-G & High-O	ACC
TCGA.P6.A5OF.01A	-0.0149969	0.304622	Low-G & Low-O	ACC
TCGA.OR.A5JI.01A	-0.139168	0.326558	Low-G & Low-O	ACC
TCGA.OR.A5K5.01A	0.156459	0.539027	High-G & High-O	ACC
TCGA.OR.A5JC.01A	-0.11411	0.530442	Low-G & High-O	ACC
TCGA.OR.A5KW.01A	0.164211	0.488438	High-G & Low-O	ACC
TCGA.OR.A5JJ.01A	0.176912	0.595178	High-G & High-O	ACC
TCGA.OR.A5JD.01A	-0.056649	0.767471	Low-G & High-O	ACC
TCGA.OR.A5LM.01A	0.170296	0.613314	High-G & High-O	ACC
TCGA.PK.A5HA.01A	-0.155155	0.497745	Low-G & Low-O	ACC
TCGA.OR.A5JF.01A	-0.0395478	0.535056	Low-G & High-O	ACC
TCGA.OR.A5LH.01A	0.128565	0.692944	High-G & High-O	ACC
TCGA.OR.A5K1.01A	0.0450371	0.713758	High-G & High-O	ACC
TCGA.OR.A5LN.01A	-0.102495	0.601933	Low-G & High-O	ACC
TCGA.OR.A5LE.01A	0.172274	0.592817	High-G & High-O	ACC
TCGA.OR.A5L3.01A	0.0242113	0.58968	High-G & High-O	ACC
TCGA.OU.A5PI.01A	0.0657519	0.308667	High-G & Low-O	ACC
TCGA.OR.A5K8.01A	-0.14868	0.553356	Low-G & High-O	ACC
TCGA.OR.A5K0.01A	0.221119	0.342756	High-G & Low-O	ACC
TCGA.OR.A5KY.01A	0.0380558	0.544119	High-G & High-O	ACC
TCGA.OR.A5J9.01A	-0.0498735	0.40136	Low-G & Low-O	ACC
TCGA.OR.A5J1.01A	-0.0963617	0.43526	Low-G & Low-O	ACC
TCGA.OR.A5J5.01A	-0.0101216	0.310422	Low-G & Low-O	ACC
TCGA.OR.A5L6.01A	-0.014683	0.539509	Low-G & High-O	ACC
TCGA.OR.A5LP.01A	-0.0741975	0.667626	Low-G & High-O	ACC
TCGA.OR.A5K9.01A	0.292445	0.289528	High-G & Low-O	ACC
TCGA.OR.A5J7.01A	0.0356565	0.473639	High-G & Low-O	ACC
TCGA.PK.A5H9.01A	-0.0170991	0.47943	Low-G & Low-O	ACC
TCGA.OR.A5LR.01A	-0.0316322	0.437941	Low-G & Low-O	ACC
TCGA.OR.A5JK.01A	0.0482354	0.62019	High-G & High-O	ACC
TCGA.OR.A5J6.01A	-0.134888	0.543707	Low-G & High-O	ACC
TCGA.OR.A5LL.01A	-0.039279	0.400635	Low-G & Low-O	ACC
TCGA.OR.A5K3.01A	0.198528	0.728993	High-G & High-O	ACC
TCGA.OR.A5J3.01A	0.151515	0.485801	High-G & Low-O	ACC
TCGA.OR.A5L5.01A	-0.059777	0.710398	Low-G & High-O	ACC
TCGA.FD.A3SS.01A	-0.0586614	-0.0880449	High-G & Low-O	BLCA
TCGA.FD.A43S.01A	-0.251435	0.473473	Low-G & High-O	BLCA
TCGA.UY.A78K.01A	-0.15452	0.46211	Low-G & High-O	BLCA
TCGA.DK.A2HX.01A	0.0181148	-0.465528	High-G & Low-O	BLCA
TCGA.DK.A1A3.01A	0.112315	-0.0985887	High-G & Low-O	BLCA
TCGA.GC.A6I3.01A	-0.283561	0.317159	Low-G & High-O	BLCA
TCGA.XF.AAMJ.01A	0.0138783	-0.0560651	High-G & Low-O	BLCA
TCGA.GC.A6I1.01A	-0.00561339	0.0539927	High-G & Low-O	BLCA
TCGA.ZF.A9RL.01A	-0.093943	0.255967	Low-G & High-O	BLCA
TCGA.DK.A3IL.01A	-0.0968271	0.232248	Low-G & Low-O	BLCA
TCGA.E7.A6MF.01A	-0.351144	0.256779	Low-G & High-O	BLCA
TCGA.BT.A20R.01A	-0.0097991	0.0291455	High-G & Low-O	BLCA
TCGA.H4.A2HQ.01A	-0.162266	-0.0426987	Low-G & Low-O	BLCA
TCGA.GV.A3QH.01A	0.0102456	-0.0160598	High-G & Low-O	BLCA
TCGA.4Z.AA82.01A	0.0542975	0.0213805	High-G & Low-O	BLCA
TCGA.E7.A4XJ.01A	-0.180545	0.452929	Low-G & High-O	BLCA
TCGA.XF.A8HE.01A	-0.0982176	0.384698	Low-G & High-O	BLCA
TCGA.XF.A9T0.01A	0.0199246	0.421737	High-G & High-O	BLCA
TCGA.FD.A5BT.01A	0.0134665	0.0476811	High-G & Low-O	BLCA
TCGA.FD.A3SN.01A	0.0204598	0.332472	High-G & High-O	BLCA
TCGA.G2.AA3C.01A	-0.103095	0.433263	Low-G & High-O	BLCA
TCGA.HQ.A2OE.01A	-0.0545858	0.0560883	High-G & Low-O	BLCA
TCGA.BL.A3JM.01A	-0.271321	0.352166	Low-G & High-O	BLCA
TCGA.XF.AAN3.01A	-0.0998093	0.211064	Low-G & Low-O	BLCA
TCGA.FD.A3SR.01A	-0.278854	-0.549993	Low-G & Low-O	BLCA
TCGA.4Z.AA89.01A	-0.189873	0.501628	Low-G & High-O	BLCA
TCGA.G2.A2EO.01A	0.0660124	0.59213	High-G & High-O	BLCA
TCGA.ZF.AA5H.01A	-0.0663655	-0.578008	High-G & Low-O	BLCA
TCGA.BT.A20V.01A	-0.031639	0.124336	High-G & Low-O	BLCA
TCGA.GC.A3WC.01A	-0.134575	0.417509	Low-G & High-O	BLCA
TCGA.GV.A3JV.01A	-0.183181	0.354453	Low-G & High-O	BLCA
TCGA.YF.AA3M.01A	-0.118891	0.394071	Low-G & High-O	BLCA
TCGA.FD.A3B5.01A	0.12011	-0.0173572	High-G & Low-O	BLCA
TCGA.CF.A47V.01A	-0.249285	-0.0436108	Low-G & Low-O	BLCA
TCGA.GU.A42P.01A	-0.120569	0.210008	Low-G & Low-O	BLCA
TCGA.BT.A20T.01A	-0.153119	0.408887	Low-G & High-O	BLCA
TCGA.XF.AAN0.01A	-0.147129	0.145618	Low-G & Low-O	BLCA
TCGA.E7.A7DV.01A	0.0623025	0.303288	High-G & High-O	BLCA
TCGA.GV.A40E.01A	0.0905457	0.0632158	High-G & Low-O	BLCA
TCGA.FJ.A3Z9.01A	-0.0491524	0.339843	High-G & High-O	BLCA
TCGA.XF.A9ST.01A	0.1836	0.35285	High-G & High-O	BLCA
TCGA.FJ.A3ZF.01A	-0.19782	0.253123	Low-G & High-O	BLCA
TCGA.YC.A89H.01A	0.0695926	0.519223	High-G & High-O	BLCA
TCGA.CF.A9FM.01A	-0.148043	0.495937	Low-G & High-O	BLCA
TCGA.DK.A1AD.01A	-0.175312	0.284878	Low-G & High-O	BLCA
TCGA.G2.A2EK.01A	-0.248203	0.392932	Low-G & High-O	BLCA
TCGA.E5.A2PC.01A	-0.26758	0.199497	Low-G & Low-O	BLCA
TCGA.C4.A0F1.01A	0.102843	0.451965	High-G & High-O	BLCA
TCGA.FD.A43N.01A	-0.233514	0.314793	Low-G & High-O	BLCA
TCGA.BL.A13J.01A	-0.0886868	-0.403532	Low-G & Low-O	BLCA
TCGA.FD.A3SO.01A	-0.0471788	-0.296678	High-G & Low-O	BLCA
TCGA.XF.A8HD.01A	-0.143058	-0.132342	Low-G & Low-O	BLCA
TCGA.BT.A20X.01A	0.0597782	0.41666	High-G & High-O	BLCA
TCGA.ZF.AA52.01A	0.0887353	-0.0430266	High-G & Low-O	BLCA
TCGA.DK.AA76.01A	-0.139221	0.380742	Low-G & High-O	BLCA
TCGA.GV.A3JW.01A	-0.270921	0.0334342	Low-G & Low-O	BLCA
TCGA.FD.A3N6.01A	-0.182014	-0.077501	Low-G & Low-O	BLCA
TCGA.CU.A5W6.01A	0.0138673	0.611998	High-G & High-O	BLCA
TCGA.DK.A2I4.01A	-0.00866039	-0.46419	High-G & Low-O	BLCA
TCGA.DK.AA6M.01A	-0.165768	0.260101	Low-G & High-O	BLCA
TCGA.4Z.AA7Y.01A	0.18459	0.58257	High-G & High-O	BLCA
TCGA.DK.A3WY.01A	-0.201671	0.314781	Low-G & High-O	BLCA
TCGA.E7.A3X6.01A	-0.174579	0.117856	Low-G & Low-O	BLCA
TCGA.K4.A3WV.01A	0.260647	0.0418681	High-G & Low-O	BLCA
TCGA.DK.A3IQ.01A	-0.199464	-0.507601	Low-G & Low-O	BLCA
TCGA.ZF.AA56.01A	0.110731	0.208021	High-G & Low-O	BLCA
TCGA.CU.A3QU.01A	0.0154485	0.227365	High-G & Low-O	BLCA
TCGA.FD.A6TI.01A	-0.193226	0.667338	Low-G & High-O	BLCA
TCGA.XF.A9T3.01A	0.0261789	-0.348646	High-G & Low-O	BLCA
TCGA.FD.A3B3.01A	0.00483664	-0.447419	High-G & Low-O	BLCA
TCGA.YF.AA3L.01A	-0.0926485	0.340084	Low-G & High-O	BLCA
TCGA.SY.A9G0.01A	-0.106737	0.0846798	Low-G & Low-O	BLCA
TCGA.ZF.A9R2.01A	-0.0719196	0.431204	Low-G & High-O	BLCA
TCGA.GU.AATQ.01A	-0.0695075	0.393879	Low-G & High-O	BLCA
TCGA.FD.A5C1.01A	0.0317591	0.439068	High-G & High-O	BLCA
TCGA.DK.A2I1.01A	-0.135539	0.448622	Low-G & High-O	BLCA
TCGA.CF.A5U8.01A	-0.336963	0.533492	Low-G & High-O	BLCA
TCGA.UY.A9PB.01A	0.181577	-0.325805	High-G & Low-O	BLCA
TCGA.DK.A3X1.01A	-0.237287	0.351289	Low-G & High-O	BLCA
TCGA.DK.A1AC.01A	-0.246117	0.262063	Low-G & High-O	BLCA
TCGA.FD.A62N.01A	-0.0901378	-0.145277	Low-G & Low-O	BLCA
TCGA.DK.AA75.01A	-0.136862	0.459511	Low-G & High-O	BLCA
TCGA.XF.A9SL.01A	-0.122723	0.529095	Low-G & High-O	BLCA
TCGA.XF.A9T4.01A	-0.0442497	-0.397159	High-G & Low-O	BLCA
TCGA.XF.AAN2.01A	-0.017712	0.120774	High-G & Low-O	BLCA
TCGA.BT.A2LD.01A	0.0296648	-0.205323	High-G & Low-O	BLCA
TCGA.ZF.A9R1.01A	-0.0883424	0.103294	Low-G & Low-O	BLCA
TCGA.ZF.A9R9.01A	-0.320082	-0.126947	Low-G & Low-O	BLCA
TCGA.DK.A6AV.01A	-0.0290474	0.378504	High-G & High-O	BLCA
TCGA.XF.AAMY.01A	-0.150324	0.0564663	Low-G & Low-O	BLCA
TCGA.GU.A763.01A	-0.141974	0.597662	Low-G & High-O	BLCA
TCGA.FD.A3B7.01A	0.118899	-0.406048	High-G & Low-O	BLCA
TCGA.FD.A3NA.01A	0.0547027	0.270302	High-G & High-O	BLCA
TCGA.CF.A47T.01A	-0.177081	0.452528	Low-G & High-O	BLCA
TCGA.BT.A0S7.01A	-0.0129709	0.189133	High-G & Low-O	BLCA
TCGA.GC.A3BM.01A	-0.210968	0.285714	Low-G & High-O	BLCA
TCGA.GD.A3OP.01A	-0.250455	0.204103	Low-G & Low-O	BLCA
TCGA.SY.A9G5.01A	-0.083525	0.0342838	Low-G & Low-O	BLCA
TCGA.KQ.A41S.01A	-0.107427	0.257179	Low-G & High-O	BLCA
TCGA.4Z.AA7M.01A	-0.103131	-0.00255515	Low-G & Low-O	BLCA
TCGA.FD.A3SJ.01A	-0.105538	0.423868	Low-G & High-O	BLCA
TCGA.E7.A677.01A	-0.0831334	-0.180486	Low-G & Low-O	BLCA
TCGA.UY.A8OD.01A	-0.0344649	0.11244	High-G & Low-O	BLCA
TCGA.DK.AA6L.01A	-0.00503123	-0.239971	High-G & Low-O	BLCA
TCGA.GD.A2C5.01A	-0.0521857	0.317112	High-G & High-O	BLCA
TCGA.K4.A4AC.01A	0.0260643	0.113296	High-G & Low-O	BLCA
TCGA.FD.A62O.01A	-0.105794	-0.256067	Low-G & Low-O	BLCA
TCGA.BT.A2LB.01A	-0.0329108	0.281025	High-G & High-O	BLCA
TCGA.FD.A3N5.01A	0.125931	-0.420131	High-G & Low-O	BLCA
TCGA.G2.A3VY.01A	0.0239242	-0.212745	High-G & Low-O	BLCA
TCGA.DK.A1AA.01A	-0.248753	0.322465	Low-G & High-O	BLCA
TCGA.XF.A9SY.01A	0.204156	-0.420129	High-G & Low-O	BLCA
TCGA.DK.AA6Q.01A	-0.0975862	0.201228	Low-G & Low-O	BLCA
TCGA.G2.A2EL.01A	0.0885493	0.359963	High-G & High-O	BLCA
TCGA.E7.A6ME.01A	-0.111418	0.386871	Low-G & High-O	BLCA
TCGA.HQ.A2OF.01A	0.191678	-0.100189	High-G & Low-O	BLCA
TCGA.FD.A6TF.01A	0.0504736	0.0131482	High-G & Low-O	BLCA
TCGA.FD.A3SP.01A	0.0296629	-0.446339	High-G & Low-O	BLCA
TCGA.BT.A20P.01A	-0.247624	0.442762	Low-G & High-O	BLCA
TCGA.GV.A40G.01A	-0.218551	0.283784	Low-G & High-O	BLCA
TCGA.CF.A47S.01A	-0.310917	0.46043	Low-G & High-O	BLCA
TCGA.XF.A9T2.01A	0.0371447	0.413864	High-G & High-O	BLCA
TCGA.CF.A9FH.01A	0.0101449	0.517436	High-G & High-O	BLCA
TCGA.ZF.AA4X.01A	0.0609494	0.238457	High-G & Low-O	BLCA
TCGA.XF.AAMQ.01A	-0.123489	0.286778	Low-G & High-O	BLCA
TCGA.CF.A3MH.01A	-0.134588	0.407999	Low-G & High-O	BLCA
TCGA.DK.AA6W.01A	0.186915	0.0953073	High-G & Low-O	BLCA
TCGA.KQ.A41O.01A	-0.0982586	0.0774496	Low-G & Low-O	BLCA
TCGA.FJ.A3Z7.01A	-0.30037	-0.155159	Low-G & Low-O	BLCA
TCGA.S5.AA26.01A	-0.317821	0.456477	Low-G & High-O	BLCA
TCGA.FD.A3B4.01A	-0.0287836	-0.477271	High-G & Low-O	BLCA
TCGA.GC.A3OO.01A	-0.0901639	-0.079625	Low-G & Low-O	BLCA
TCGA.XF.A9SP.01A	-0.0756426	0.197807	Low-G & Low-O	BLCA
TCGA.FD.A3SL.01A	-0.00358094	-0.103532	High-G & Low-O	BLCA
TCGA.FD.A6TB.01A	-0.185829	-0.0909076	Low-G & Low-O	BLCA
TCGA.FD.A6TA.01A	-0.0638205	0.0487151	High-G & Low-O	BLCA
TCGA.XF.A8HB.01A	0.108877	0.684495	High-G & High-O	BLCA
TCGA.UY.A8OB.01A	0.0216134	0.135534	High-G & Low-O	BLCA
TCGA.GU.A767.01A	-0.164567	0.528418	Low-G & High-O	BLCA
TCGA.FD.A43U.01A	-0.306107	0.193929	Low-G & Low-O	BLCA
TCGA.DK.AA6T.01A	-0.256063	0.509588	Low-G & High-O	BLCA
TCGA.5N.A9KI.01A	0.330804	0.069739	High-G & Low-O	BLCA
TCGA.XF.A8HF.01A	-0.112947	0.422881	Low-G & High-O	BLCA
TCGA.UY.A78L.01A	0.0357441	0.18901	High-G & Low-O	BLCA
TCGA.FD.A5C0.01A	0.00252121	-0.190755	High-G & Low-O	BLCA
TCGA.UY.A9PE.01A	0.156406	0.160736	High-G & Low-O	BLCA
TCGA.K4.A6FZ.01A	0.021516	-0.0971843	High-G & Low-O	BLCA
TCGA.DK.A3IK.01A	-0.328512	0.38227	Low-G & High-O	BLCA
TCGA.LC.A66R.01A	-0.0736361	0.112703	Low-G & Low-O	BLCA
TCGA.GU.A762.01A	-0.159444	0.0464909	Low-G & Low-O	BLCA
TCGA.4Z.AA7O.01A	-0.278186	0.067981	Low-G & Low-O	BLCA
TCGA.DK.A6B5.01A	-0.130037	-0.281039	Low-G & Low-O	BLCA
TCGA.C4.A0F0.01A	0.309642	0.463075	High-G & High-O	BLCA
TCGA.UY.A78N.01A	-0.1724	0.599256	Low-G & High-O	BLCA
TCGA.G2.AA3F.01A	0.0687688	0.451984	High-G & High-O	BLCA
TCGA.ZF.AA53.01A	0.127997	0.357678	High-G & High-O	BLCA
TCGA.LT.A8JT.01A	-0.354105	0.387844	Low-G & High-O	BLCA
TCGA.XF.A8HI.01A	-0.222048	0.389404	Low-G & High-O	BLCA
TCGA.FJ.A3ZE.01A	0.0435281	0.188197	High-G & Low-O	BLCA
TCGA.FD.A3SM.01A	0.203756	-0.29702	High-G & Low-O	BLCA
TCGA.DK.AA6X.01A	-0.0766781	0.519672	Low-G & High-O	BLCA
TCGA.XF.A9SJ.01A	0.0606666	0.285745	High-G & High-O	BLCA
TCGA.CF.A7I0.01A	-0.287127	0.63331	Low-G & High-O	BLCA
TCGA.GD.A3OQ.01A	0.0493493	0.106859	High-G & Low-O	BLCA
TCGA.CU.A0YO.01A	-0.0965636	0.560824	Low-G & High-O	BLCA
TCGA.DK.AA71.01A	-0.0139282	0.623255	High-G & High-O	BLCA
TCGA.CF.A9FL.01A	-0.256847	0.363964	Low-G & High-O	BLCA
TCGA.ZF.AA5N.01A	0.0215685	0.342754	High-G & High-O	BLCA
TCGA.UY.A9PF.01A	-0.0592367	0.378374	High-G & High-O	BLCA
TCGA.UY.A78P.01A	0.11265	0.458333	High-G & High-O	BLCA
TCGA.CF.A1HR.01A	-0.168175	0.507891	Low-G & High-O	BLCA
TCGA.DK.A3IN.01A	0.131986	-0.308263	High-G & Low-O	BLCA
TCGA.UY.A9PH.01A	-0.106017	0.473372	Low-G & High-O	BLCA
TCGA.GD.A76B.01A	-0.0560631	0.386776	High-G & High-O	BLCA
TCGA.ZF.AA58.01A	-0.112277	0.101367	Low-G & Low-O	BLCA
TCGA.ZF.AA4V.01A	0.055505	0.224267	High-G & Low-O	BLCA
TCGA.DK.AA6R.01A	0.0585092	0.186498	High-G & Low-O	BLCA
TCGA.FT.A61P.01A	0.241105	-0.288388	High-G & Low-O	BLCA
TCGA.2F.A9KQ.01A	0.044712	0.459533	High-G & High-O	BLCA
TCGA.K4.A54R.01A	-0.0660979	0.0887648	High-G & Low-O	BLCA
TCGA.FD.A62S.01A	-0.195167	-0.395838	Low-G & Low-O	BLCA
TCGA.ZF.A9R3.01A	-0.0688435	0.43736	High-G & High-O	BLCA
TCGA.BT.A42F.01A	-0.054798	0.402254	High-G & High-O	BLCA
TCGA.K4.A83P.01A	-0.0986858	0.409105	Low-G & High-O	BLCA
TCGA.K4.A5RJ.01A	-0.0410324	0.641428	High-G & High-O	BLCA
TCGA.XF.A9SX.01A	-0.168989	0.0628317	Low-G & Low-O	BLCA
TCGA.KQ.A41N.01A	-0.12192	0.192671	Low-G & Low-O	BLCA
TCGA.DK.A1AE.01A	-0.0430834	0.447258	High-G & High-O	BLCA
TCGA.DK.A3WX.01A	-0.0743233	-0.295724	Low-G & Low-O	BLCA
TCGA.DK.A3WW.01A	-0.0500851	0.288092	High-G & High-O	BLCA
TCGA.XF.A9SK.01A	-0.184143	0.0181712	Low-G & Low-O	BLCA
TCGA.KQ.A41R.01A	-0.180211	0.361233	Low-G & High-O	BLCA
TCGA.CF.A3MG.01A	0.159487	0.448881	High-G & High-O	BLCA
TCGA.CU.A0YR.01A	0.126011	0.517758	High-G & High-O	BLCA
TCGA.UY.A78M.01A	-0.0922435	0.534569	Low-G & High-O	BLCA
TCGA.CF.A5UA.01A	-0.263899	0.527845	Low-G & High-O	BLCA
TCGA.ZF.A9RN.01A	-0.219271	0.350278	Low-G & High-O	BLCA
TCGA.4Z.AA81.01A	-0.125042	-0.0686668	Low-G & Low-O	BLCA
TCGA.E7.A8O8.01A	-0.173933	0.516262	Low-G & High-O	BLCA
TCGA.GC.A3RB.01A	0.0832077	0.0944294	High-G & Low-O	BLCA
TCGA.BT.A20O.01A	0.0275852	-0.0572415	High-G & Low-O	BLCA
TCGA.G2.A2ES.01A	0.0296007	0.498519	High-G & High-O	BLCA
TCGA.DK.AA6P.01A	0.0355634	0.528823	High-G & High-O	BLCA
TCGA.FD.A43P.01A	-0.0438294	-0.0281771	High-G & Low-O	BLCA
TCGA.2F.A9KT.01A	0.0982639	-0.085757	High-G & Low-O	BLCA
TCGA.CF.A9FF.01A	-0.141279	0.596219	Low-G & High-O	BLCA
TCGA.UY.A9PA.01A	-0.046376	-0.00229539	High-G & Low-O	BLCA
TCGA.E7.A7DU.01A	-0.312716	0.436025	Low-G & High-O	BLCA
TCGA.2F.A9KW.01A	0.0018536	0.470797	High-G & High-O	BLCA
TCGA.4Z.AA87.01A	0.102557	0.253144	High-G & High-O	BLCA
TCGA.GU.A42Q.01A	0.0272853	0.32921	High-G & High-O	BLCA
TCGA.E7.A97P.01A	0.0507542	0.288421	High-G & High-O	BLCA
TCGA.XF.AAMG.01A	-0.00717906	0.297527	High-G & High-O	BLCA
TCGA.BT.A3PH.01A	0.075799	0.0538431	High-G & Low-O	BLCA
TCGA.ZF.AA4R.01A	-0.0717011	-0.214597	Low-G & Low-O	BLCA
TCGA.ZF.AA5P.01A	-0.0059354	0.320275	High-G & High-O	BLCA
TCGA.DK.A3X2.01A	0.0890847	0.504656	High-G & High-O	BLCA
TCGA.YC.A8S6.01A	-0.097791	0.546865	Low-G & High-O	BLCA
TCGA.GC.A3RC.01A	-0.000767868	-0.331618	High-G & Low-O	BLCA
TCGA.BL.A0C8.01A	-0.0733549	0.443591	Low-G & High-O	BLCA
TCGA.GU.AATP.01A	-0.20028	0.094685	Low-G & Low-O	BLCA
TCGA.CF.A1HS.01A	-0.117684	-0.189798	Low-G & Low-O	BLCA
TCGA.ZF.AA4U.01A	-0.0642676	0.283254	High-G & High-O	BLCA
TCGA.GV.A3QF.01A	-0.0237726	0.137528	High-G & Low-O	BLCA
TCGA.GC.A4ZW.01A	0.100906	0.147633	High-G & Low-O	BLCA
TCGA.ZF.A9RD.01A	0.103617	0.466648	High-G & High-O	BLCA
TCGA.GU.A766.01A	-0.0230025	0.193412	High-G & Low-O	BLCA
TCGA.G2.A2EF.01A	-0.0835565	0.00858532	Low-G & Low-O	BLCA
TCGA.FD.A5BY.01A	0.0490991	0.178897	High-G & Low-O	BLCA
TCGA.CF.A8HX.01A	-0.116492	0.0157565	Low-G & Low-O	BLCA
TCGA.GV.A6ZA.01A	-0.248338	0.515861	Low-G & High-O	BLCA
TCGA.DK.A1A5.01A	-0.0228079	-0.082002	High-G & Low-O	BLCA
TCGA.4Z.AA7N.01A	-0.214879	-0.432945	Low-G & Low-O	BLCA
TCGA.GC.A3RD.01A	-0.211323	0.314237	Low-G & High-O	BLCA
TCGA.G2.A3IE.01A	-0.198573	0.169307	Low-G & Low-O	BLCA
TCGA.FD.A5BZ.01A	0.150416	-0.226951	High-G & Low-O	BLCA
TCGA.BT.A3PJ.01A	0.0184016	-0.483133	High-G & Low-O	BLCA
TCGA.CU.A72E.01A	-0.113982	0.575409	Low-G & High-O	BLCA
TCGA.ZF.A9RM.01A	0.00323663	-0.0929629	High-G & Low-O	BLCA
TCGA.FD.A6TH.01A	0.178435	0.0459838	High-G & Low-O	BLCA
TCGA.GD.A3OS.01A	0.218128	-0.307815	High-G & Low-O	BLCA
TCGA.DK.A3IS.01A	-0.0831198	0.453635	Low-G & High-O	BLCA
TCGA.K4.A3WS.01A	-0.291562	0.0317113	Low-G & Low-O	BLCA
TCGA.4Z.AA7R.01A	0.00199929	0.318413	High-G & High-O	BLCA
TCGA.DK.A6B1.01A	-0.211022	0.475478	Low-G & High-O	BLCA
TCGA.GV.A3QI.01A	0.0416379	0.448615	High-G & High-O	BLCA
TCGA.DK.A6AW.01A	-0.263887	0.526731	Low-G & High-O	BLCA
TCGA.BT.A20W.01A	-0.292657	0.529032	Low-G & High-O	BLCA
TCGA.DK.A3IU.01A	-0.0905555	-0.496844	Low-G & Low-O	BLCA
TCGA.GC.A3YS.01A	-0.17007	0.000761867	Low-G & Low-O	BLCA
TCGA.4Z.AA7Q.01A	-0.00184092	-0.0230027	High-G & Low-O	BLCA
TCGA.LT.A5Z6.01A	-0.137889	0.352155	Low-G & High-O	BLCA
TCGA.GC.A3I6.01A	-0.0154302	0.276461	High-G & High-O	BLCA
TCGA.E7.A5KF.01A	-0.0595291	0.464462	High-G & High-O	BLCA
TCGA.DK.A3IM.01A	0.0341806	0.165715	High-G & Low-O	BLCA
TCGA.CF.A47X.01A	-0.267487	0.504814	Low-G & High-O	BLCA
TCGA.BT.A2LA.01A	-0.0595612	0.161582	High-G & Low-O	BLCA
TCGA.FD.A6TD.01A	-0.0152496	0.293653	High-G & High-O	BLCA
TCGA.XF.AAMX.01A	-0.107382	0.147641	Low-G & Low-O	BLCA
TCGA.ZF.A9R5.01A	-0.309667	0.51527	Low-G & High-O	BLCA
TCGA.XF.A8HC.01A	-0.187259	0.329163	Low-G & High-O	BLCA
TCGA.ZF.A9RF.01A	0.0135535	0.0812425	High-G & Low-O	BLCA
TCGA.H4.A2HO.01A	-0.241083	0.601703	Low-G & High-O	BLCA
TCGA.BT.A42E.01A	-0.170726	-0.182567	Low-G & Low-O	BLCA
TCGA.FD.A5BU.01A	0.114683	-0.007308	High-G & Low-O	BLCA
TCGA.XF.A9T6.01A	0.0638812	0.281088	High-G & High-O	BLCA
TCGA.ZF.AA4T.01A	0.13533	0.297077	High-G & High-O	BLCA
TCGA.FD.A3B6.01A	-0.0606285	-0.232892	High-G & Low-O	BLCA
TCGA.4Z.AA80.01A	0.133761	0.521284	High-G & High-O	BLCA
TCGA.XF.A9SW.01A	-0.0143431	0.365396	High-G & High-O	BLCA
TCGA.E7.A5KE.01A	-0.16888	0.388422	Low-G & High-O	BLCA
TCGA.DK.AA6S.01A	-0.209899	-0.144988	Low-G & Low-O	BLCA
TCGA.FD.A5BR.01A	-0.205547	-0.203702	Low-G & Low-O	BLCA
TCGA.FD.A6TC.01A	-0.11136	-0.216168	Low-G & Low-O	BLCA
TCGA.XF.AAN1.01A	-0.0473891	0.607879	High-G & High-O	BLCA
TCGA.DK.A3IV.01A	-0.17817	-0.254073	Low-G & Low-O	BLCA
TCGA.PQ.A6FN.01A	-0.0268056	0.189247	High-G & Low-O	BLCA
TCGA.K4.A5RI.01A	-0.198559	0.605358	Low-G & High-O	BLCA
TCGA.ZF.A9R7.01A	-0.401527	-0.389334	Low-G & Low-O	BLCA
TCGA.XF.A9SM.01A	0.0350501	-0.041304	High-G & Low-O	BLCA
TCGA.FD.A6TE.01A	0.0222471	0.2211	High-G & Low-O	BLCA
TCGA.XF.AAME.01A	-0.198985	-0.0374295	Low-G & Low-O	BLCA
TCGA.BT.A42C.01A	-0.023212	0.581397	High-G & High-O	BLCA
TCGA.CF.A47Y.01A	-0.368964	0.203238	Low-G & Low-O	BLCA
TCGA.E7.A519.01A	-0.311431	0.103076	Low-G & Low-O	BLCA
TCGA.FD.A43Y.01A	0.00323814	0.0486586	High-G & Low-O	BLCA
TCGA.BL.A5ZZ.01A	0.0213906	0.125767	High-G & Low-O	BLCA
TCGA.CF.A3MF.01A	-0.211563	-0.102394	Low-G & Low-O	BLCA
TCGA.FD.A3B8.01A	-0.0726611	-0.359407	Low-G & Low-O	BLCA
TCGA.DK.A1A7.01A	-0.295401	0.442575	Low-G & High-O	BLCA
TCGA.DK.A1A6.01A	-0.157404	0.398659	Low-G & High-O	BLCA
TCGA.DK.A6B2.01A	-0.222489	-0.209885	Low-G & Low-O	BLCA
TCGA.DK.AA74.01A	0.0659973	0.269542	High-G & High-O	BLCA
TCGA.ZF.AA4N.01A	-0.0608253	0.171543	High-G & Low-O	BLCA
TCGA.BT.A0YX.01A	0.175486	0.510905	High-G & High-O	BLCA
TCGA.R3.A69X.01A	0.108555	-0.084254	High-G & Low-O	BLCA
TCGA.XF.AAMW.01A	-0.0359908	0.0495469	High-G & Low-O	BLCA
TCGA.C4.A0EZ.01A	-0.0520503	0.449552	High-G & High-O	BLCA
TCGA.E7.A678.01A	-0.291458	0.585931	Low-G & High-O	BLCA
TCGA.G2.A3IB.01A	0.00935923	-0.0352551	High-G & Low-O	BLCA
TCGA.DK.A3IT.01A	0.119998	0.45227	High-G & High-O	BLCA
TCGA.MV.A51V.01A	-0.0418419	0.244291	High-G & Low-O	BLCA
TCGA.UY.A78O.01A	-0.0856232	0.532229	Low-G & High-O	BLCA
TCGA.FD.A6TK.01A	-0.133941	-0.118055	Low-G & Low-O	BLCA
TCGA.4Z.AA83.01A	0.000684408	0.134671	High-G & Low-O	BLCA
TCGA.DK.A2I6.01A	0.0745209	0.365551	High-G & High-O	BLCA
TCGA.XF.AAN4.01A	-0.208693	0.175748	Low-G & Low-O	BLCA
TCGA.CF.A27C.01A	-0.377431	0.34177	Low-G & High-O	BLCA
TCGA.5N.A9KM.01A	-0.196999	0.318303	Low-G & High-O	BLCA
TCGA.BT.A20U.01A	-0.00546766	0.442887	High-G & High-O	BLCA
TCGA.YC.A9TC.01A	0.0896454	0.722177	High-G & High-O	BLCA
TCGA.E7.A6MD.01A	-0.306991	0.340546	Low-G & High-O	BLCA
TCGA.K4.A5RH.01A	-0.109625	-0.0606414	Low-G & Low-O	BLCA
TCGA.XF.AAMH.01A	-0.0310956	0.323755	High-G & High-O	BLCA
TCGA.DK.A1AB.01A	-0.0321998	-0.0912554	High-G & Low-O	BLCA
TCGA.E5.A4TZ.01A	-0.240374	-0.322858	Low-G & Low-O	BLCA
TCGA.FD.A43X.01A	-0.231574	0.0321838	Low-G & Low-O	BLCA
TCGA.XF.A9SU.01A	-0.0374988	0.516988	High-G & High-O	BLCA
TCGA.BT.A20N.01A	0.238442	0.246086	High-G & Low-O	BLCA
TCGA.BT.A20J.01A	0.111893	0.0468786	High-G & Low-O	BLCA
TCGA.E7.A4IJ.01A	-0.0950547	0.252918	Low-G & High-O	BLCA
TCGA.CF.A47W.01A	-0.297226	0.608906	Low-G & High-O	BLCA
TCGA.XF.A9SV.01A	-0.0772185	0.386362	Low-G & High-O	BLCA
TCGA.K4.AAQO.01A	-0.290152	0.520493	Low-G & High-O	BLCA
TCGA.CU.A3YL.01A	-0.385023	-0.0554296	Low-G & Low-O	BLCA
TCGA.DK.A2I2.01A	0.146362	0.332335	High-G & High-O	BLCA
TCGA.4Z.AA84.01A	0.103166	0.165903	High-G & Low-O	BLCA
TCGA.DK.A1AF.01A	0.000386394	-0.112139	High-G & Low-O	BLCA
TCGA.E5.A4U1.01A	-0.226502	0.364556	Low-G & High-O	BLCA
TCGA.BT.A20Q.01A	-0.19245	0.361321	Low-G & High-O	BLCA
TCGA.ZF.A9R4.01A	-0.0666222	0.279548	High-G & High-O	BLCA
TCGA.KQ.A41Q.01A	-0.0666772	0.236776	High-G & Low-O	BLCA
TCGA.E7.A8O7.01A	-0.281505	0.0995029	Low-G & Low-O	BLCA
TCGA.ZF.AA4W.01A	0.097251	0.40229	High-G & High-O	BLCA
TCGA.XF.AAN7.01A	0.0331591	0.0501044	High-G & Low-O	BLCA
TCGA.XF.A8HH.01A	-0.166927	0.269761	Low-G & High-O	BLCA
TCGA.FD.A5BX.01A	-0.162997	0.565733	Low-G & High-O	BLCA
TCGA.ZF.A9RE.01A	0.119622	0.562183	High-G & High-O	BLCA
TCGA.FT.A3EE.01A	0.0315829	0.314798	High-G & High-O	BLCA
TCGA.XF.A9T5.01A	-0.00513791	0.600412	High-G & High-O	BLCA
TCGA.XF.AAML.01A	0.0889658	0.263522	High-G & High-O	BLCA
TCGA.BT.A3PK.01A	-0.059276	0.0126773	High-G & Low-O	BLCA
TCGA.CF.A3MI.01A	-0.351901	0.455304	Low-G & High-O	BLCA
TCGA.E7.A541.01A	-0.152137	0.250681	Low-G & Low-O	BLCA
TCGA.ZF.AA54.01A	-0.126421	0.400812	Low-G & High-O	BLCA
TCGA.XF.AAMZ.01A	-0.0608641	0.514275	High-G & High-O	BLCA
TCGA.CF.A8HY.01A	-0.125189	0.442843	Low-G & High-O	BLCA
TCGA.GV.A3QG.01A	-0.0447099	-0.366898	High-G & Low-O	BLCA
TCGA.DK.A6B6.01A	-0.169553	0.567914	Low-G & High-O	BLCA
TCGA.DK.A6B0.01A	-0.269129	0.580998	Low-G & High-O	BLCA
TCGA.E7.A97Q.01A	-0.241824	-0.129479	Low-G & Low-O	BLCA
TCGA.2F.A9KP.01A	-0.0655867	0.370008	High-G & High-O	BLCA
TCGA.FD.A62P.01A	0.068028	0.388868	High-G & High-O	BLCA
TCGA.XF.A8HG.01A	-0.10259	0.197919	Low-G & Low-O	BLCA
TCGA.4Z.AA86.01A	-0.0324233	-0.34063	High-G & Low-O	BLCA
TCGA.GD.A6C6.01A	-0.0298469	0.123301	High-G & Low-O	BLCA
TCGA.G2.A2EJ.01A	-0.0905184	-0.057672	Low-G & Low-O	BLCA
TCGA.UY.A9PD.01A	0.0685297	0.423602	High-G & High-O	BLCA
TCGA.S5.A6DX.01A	-0.252925	0.226181	Low-G & Low-O	BLCA
TCGA.FD.A3SQ.01A	-0.0971576	0.0997137	Low-G & Low-O	BLCA
TCGA.DK.AA77.01A	-0.0442832	0.356101	High-G & High-O	BLCA
TCGA.BL.A13I.01A	-0.111984	-0.139191	Low-G & Low-O	BLCA
TCGA.K4.A6MB.01A	-0.040559	0.348366	High-G & High-O	BLCA
TCGA.ZF.AA51.01A	-0.0557476	0.186058	High-G & Low-O	BLCA
TCGA.E7.A7PW.01A	-0.192977	0.339065	Low-G & High-O	BLCA
TCGA.E7.A85H.01A	-0.200257	0.507533	Low-G & High-O	BLCA
TCGA.XF.AAMR.01A	-0.194287	0.522654	Low-G & High-O	BLCA
TCGA.FD.A6TG.01A	-0.102497	0.174458	Low-G & Low-O	BLCA
TCGA.2F.A9KO.01A	-0.274962	-0.369848	Low-G & Low-O	BLCA
TCGA.HQ.A5ND.01A	0.0431332	0.134677	High-G & Low-O	BLCA
TCGA.G2.AA3B.01A	-0.175821	0.38639	Low-G & High-O	BLCA
TCGA.PQ.A6FI.01A	-0.0146807	0.204365	High-G & Low-O	BLCA
TCGA.C4.A0F7.01A	-0.012516	0.40949	High-G & High-O	BLCA
TCGA.FD.A5BS.01A	-0.178015	0.110871	Low-G & Low-O	BLCA
TCGA.GV.A3JX.01A	0.156789	-0.0392949	High-G & Low-O	BLCA
TCGA.XF.AAMT.01A	-0.164203	-0.331976	Low-G & Low-O	BLCA
TCGA.XF.A9T8.01A	0.0300712	0.486317	High-G & High-O	BLCA
TCGA.4Z.AA7S.01A	-0.00979268	0.596606	High-G & High-O	BLCA
TCGA.XF.A9SH.01A	-0.244452	0.433929	Low-G & High-O	BLCA
TCGA.DK.A1AG.01A	-0.272716	0.385293	Low-G & High-O	BLCA
TCGA.2F.A9KR.01A	-0.200102	0.524471	Low-G & High-O	BLCA
TCGA.DK.AA6U.01A	-0.123602	0.516698	Low-G & High-O	BLCA
TCGA.C4.A0F6.01A	-0.0514993	0.322223	High-G & High-O	BLCA
TCGA.CU.A0YN.01A	0.0798559	-0.394861	High-G & Low-O	BLCA
TCGA.FJ.A871.01A	0.0561866	0.440115	High-G & High-O	BLCA
TCGA.G2.A2EC.01A	-0.294338	-0.0330145	Low-G & Low-O	BLCA
TCGA.FD.A5BV.01A	-0.108388	0.205896	Low-G & Low-O	BLCA
TCGA.E7.A7XN.01A	-0.0447915	0.424152	High-G & High-O	BLCA
TCGA.GU.A764.01A	-0.018724	0.0225302	High-G & Low-O	BLCA
TCGA.XF.AAN8.01A	0.0144181	-0.415804	High-G & Low-O	BLCA
TCGA.XF.A9SZ.01A	-0.100735	-0.0472818	Low-G & Low-O	BLCA
TCGA.GU.AATO.01A	0.00495319	0.129174	High-G & Low-O	BLCA
TCGA.ZF.A9RC.01A	0.0158215	0.0737804	High-G & Low-O	BLCA
TCGA.ZF.A9R0.01A	-0.0658512	0.00624906	High-G & Low-O	BLCA
TCGA.KQ.A41P.01A	-0.183259	0.689884	Low-G & High-O	BLCA
TCGA.4Z.AA7W.01A	-0.0501664	0.223102	High-G & Low-O	BLCA
TCGA.HQ.A5NE.01A	-0.0283015	-0.10592	High-G & Low-O	BLCA
TCGA.CU.A3KJ.01A	-0.130187	-0.406962	Low-G & Low-O	BLCA
TCGA.UY.A8OC.01A	0.0377599	0.28889	High-G & High-O	BLCA
TCGA.E7.A3Y1.01A	-0.37955	0.551021	Low-G & High-O	BLCA
TCGA.XF.AAN5.01A	-0.22698	0.0971671	Low-G & Low-O	BLCA
TCGA.G2.AA3D.01A	-0.236921	0.473958	Low-G & High-O	BLCA
TCGA.GU.A42R.01A	-0.367119	0.168975	Low-G & Low-O	BLCA
TCGA.XF.A9SI.01A	-0.130314	0.147154	Low-G & Low-O	BLCA
TCGA.GV.A3JZ.01A	0.0951528	0.412182	High-G & High-O	BLCA
TCGA.E9.A1NI.01A	-0.00426134	0.334406	High-G & High-O	BRCA
TCGA.A1.A0SP.01A	0.140117	-0.0612619	High-G & High-O	BRCA
TCGA.A8.A06X.01A	-0.016504	0.0857035	High-G & High-O	BRCA
TCGA.E2.A14T.01A	0.0418715	0.0963773	High-G & High-O	BRCA
TCGA.AC.A8OS.01A	-0.33176	-0.348725	Low-G & Low-O	BRCA
TCGA.A8.A09K.01A	-0.281548	-0.320416	Low-G & Low-O	BRCA
TCGA.OL.A5RY.01A	0.0324927	-0.141255	High-G & High-O	BRCA
TCGA.BH.A0DG.01A	-0.288209	-0.273171	Low-G & Low-O	BRCA
TCGA.B6.A0I9.01A	-0.317731	-0.080183	Low-G & High-O	BRCA
TCGA.A2.A0CP.01A	-0.329718	0.130748	Low-G & High-O	BRCA
TCGA.A8.A07S.01A	-0.0956562	-0.00557691	High-G & High-O	BRCA
TCGA.AO.A12H.01A	-0.288645	-0.0115768	Low-G & High-O	BRCA
TCGA.AR.A1AU.01A	0.0370901	-0.469293	High-G & Low-O	BRCA
TCGA.D8.A1X9.01A	-0.104344	-0.312426	High-G & Low-O	BRCA
TCGA.A8.A07R.01A	0.336911	-0.0640629	High-G & High-O	BRCA
TCGA.AO.A12C.01A	-0.292785	-0.440647	Low-G & Low-O	BRCA
TCGA.V7.A7HQ.01A	-0.160862	0.18344	Low-G & High-O	BRCA
TCGA.A2.A1FZ.01A	-0.22612	-0.401956	Low-G & Low-O	BRCA
TCGA.AR.A251.01A	0.318161	-0.395134	High-G & Low-O	BRCA
TCGA.EW.A1PF.01A	-0.254806	-0.179298	Low-G & High-O	BRCA
TCGA.BH.A18T.01A	0.131636	-0.363082	High-G & Low-O	BRCA
TCGA.AR.A24S.01A	-0.0308796	-0.49875	High-G & Low-O	BRCA
TCGA.AN.A041.01A	-0.309073	-0.533382	Low-G & Low-O	BRCA
TCGA.E2.A1LL.01A	0.211652	-0.238349	High-G & Low-O	BRCA
TCGA.E2.A1IJ.01A	-0.326515	-0.5918	Low-G & Low-O	BRCA
TCGA.AR.A24O.01A	-0.316386	-0.574146	Low-G & Low-O	BRCA
TCGA.XX.A899.01A	-0.29339	-0.398481	Low-G & Low-O	BRCA
TCGA.D8.A1XK.01A	0.182942	-0.384734	High-G & Low-O	BRCA
TCGA.AC.A5XS.01A	-0.31923	-0.0632231	Low-G & High-O	BRCA
TCGA.BH.A18L.01A	0.101444	-0.231365	High-G & Low-O	BRCA
TCGA.OL.A66J.01A	-0.330081	-0.207326	Low-G & High-O	BRCA
TCGA.PE.A5DD.01A	-0.403406	-0.156027	Low-G & High-O	BRCA
TCGA.AN.A04D.01A	0.101314	0.151506	High-G & High-O	BRCA
TCGA.4H.AAAK.01A	-0.284308	-0.451261	Low-G & Low-O	BRCA
TCGA.E9.A5FL.01A	-0.13348	0.337688	High-G & High-O	BRCA
TCGA.E9.A24A.01A	-0.332252	-0.496559	Low-G & Low-O	BRCA
TCGA.BH.A1FM.01A	-0.0960696	-0.308375	High-G & Low-O	BRCA
TCGA.A8.A07C.01A	-0.234936	-0.442097	Low-G & Low-O	BRCA
TCGA.AR.A24Q.01A	0.117513	-0.18065	High-G & High-O	BRCA
TCGA.AR.A2LE.01A	-0.322425	0.0173596	Low-G & High-O	BRCA
TCGA.AR.A0U4.01A	0.09426	-0.381996	High-G & Low-O	BRCA
TCGA.GM.A2DN.01A	-0.121041	-0.410289	High-G & Low-O	BRCA
TCGA.A7.A13D.01A	0.0622234	-0.346338	High-G & Low-O	BRCA
TCGA.E2.A570.01A	-0.235876	0.122414	Low-G & High-O	BRCA
TCGA.A2.A04Q.01A	-0.101874	-0.272211	High-G & Low-O	BRCA
TCGA.A7.A6VV.01A	-0.0732699	-0.444366	High-G & Low-O	BRCA
TCGA.E2.A1IG.01A	-0.0543048	-0.454828	High-G & Low-O	BRCA
TCGA.E9.A1N6.01A	0.0367579	-0.0303144	High-G & High-O	BRCA
TCGA.E9.A1NC.01A	0.0887328	0.113436	High-G & High-O	BRCA
TCGA.A7.A3IZ.01A	-0.258925	-0.430225	Low-G & Low-O	BRCA
TCGA.AN.A0AK.01A	0.0683475	0.0731102	High-G & High-O	BRCA
TCGA.D8.A1JM.01A	0.116078	0.124264	High-G & High-O	BRCA
TCGA.OL.A5S0.01A	0.259557	0.330575	High-G & High-O	BRCA
TCGA.A8.A06Z.01A	-0.0546624	0.254606	High-G & High-O	BRCA
TCGA.AQ.A54O.01A	-0.249828	0.25199	Low-G & High-O	BRCA
TCGA.E2.A15S.01A	-0.269134	-0.284353	Low-G & Low-O	BRCA
TCGA.EW.A423.01A	-0.388396	0.10231	Low-G & High-O	BRCA
TCGA.C8.A273.01A	-0.135576	-0.0694147	High-G & High-O	BRCA
TCGA.OL.A5RV.01A	-0.184792	-0.474187	Low-G & Low-O	BRCA
TCGA.AC.A2FM.01A	-0.181614	-0.137794	Low-G & High-O	BRCA
TCGA.AO.A0JM.01A	-0.124849	-0.219973	High-G & High-O	BRCA
TCGA.BH.A0DP.01A	-0.15074	-0.404683	Low-G & Low-O	BRCA
TCGA.A2.A25E.01A	-0.258761	-0.16915	Low-G & High-O	BRCA
TCGA.B6.A2IU.01A	-0.281883	-0.244693	Low-G & Low-O	BRCA
TCGA.BH.A18P.01A	-0.187835	-0.498365	Low-G & Low-O	BRCA
TCGA.E9.A22B.01A	-0.193904	0.258221	Low-G & High-O	BRCA
TCGA.A2.A0SW.01A	-0.150997	0.239814	Low-G & High-O	BRCA
TCGA.E2.A107.01A	-0.223049	0.393956	Low-G & High-O	BRCA
TCGA.E2.A1B6.01A	-0.240907	0.328749	Low-G & High-O	BRCA
TCGA.D8.A1XW.01A	-0.0362038	-0.460798	High-G & Low-O	BRCA
TCGA.A7.A0DC.01A	-0.256023	-0.601822	Low-G & Low-O	BRCA
TCGA.EW.A6SD.01A	0.149498	-0.293501	High-G & Low-O	BRCA
TCGA.AO.A0J3.01A	-0.187136	0.309937	Low-G & High-O	BRCA
TCGA.AN.A03X.01A	0.114369	0.0617797	High-G & High-O	BRCA
TCGA.A8.A099.01A	-0.0405191	-0.0859689	High-G & High-O	BRCA
TCGA.E2.A14Z.01A	-0.0853273	0.037121	High-G & High-O	BRCA
TCGA.AR.A5QP.01A	-0.348977	0.0176557	Low-G & High-O	BRCA
TCGA.AC.A62X.01A	0.0769292	-0.300903	High-G & Low-O	BRCA
TCGA.BH.A42V.01A	-0.458771	-0.0296513	Low-G & High-O	BRCA
TCGA.B6.A0RS.01A	-0.0857261	0.0457771	High-G & High-O	BRCA
TCGA.D8.A1JL.01A	0.243394	-0.349461	High-G & Low-O	BRCA
TCGA.BH.A0DZ.01A	0.150429	0.152764	High-G & High-O	BRCA
TCGA.A8.A06Y.01A	0.0561687	-0.0291	High-G & High-O	BRCA
TCGA.C8.A135.01A	-0.134053	0.124848	High-G & High-O	BRCA
TCGA.5L.AAT1.01A	-0.409451	0.269057	Low-G & High-O	BRCA
TCGA.AR.A24R.01A	-0.185801	-0.402295	Low-G & Low-O	BRCA
TCGA.S3.AA0Z.01A	-0.105389	-0.471231	High-G & Low-O	BRCA
TCGA.D8.A1J8.01A	0.0724392	-0.223381	High-G & Low-O	BRCA
TCGA.A2.A0ER.01A	-0.155639	-0.310038	Low-G & Low-O	BRCA
TCGA.E9.A1ND.01A	0.0562574	-0.534402	High-G & Low-O	BRCA
TCGA.A2.A1G1.01A	0.0676866	-0.441211	High-G & Low-O	BRCA
TCGA.A2.A0SU.01A	-0.177732	-0.210319	Low-G & High-O	BRCA
TCGA.E2.A1LB.01A	0.0645751	0.0859094	High-G & High-O	BRCA
TCGA.E9.A1RD.01A	-0.304663	-0.179226	Low-G & High-O	BRCA
TCGA.OL.A6VQ.01A	-0.200051	-0.547597	Low-G & Low-O	BRCA
TCGA.AQ.A04J.01A	-0.198938	-0.477101	Low-G & Low-O	BRCA
TCGA.AQ.A1H3.01A	-0.2005	-0.570257	Low-G & Low-O	BRCA
TCGA.A2.A259.01A	-0.11133	-0.330803	High-G & Low-O	BRCA
TCGA.WT.AB44.01A	-0.223793	0.00208839	Low-G & High-O	BRCA
TCGA.B6.A0IN.01A	-0.147549	0.230453	Low-G & High-O	BRCA
TCGA.E9.A1R3.01A	-0.00869847	-0.312793	High-G & Low-O	BRCA
TCGA.A8.A086.01A	-0.165797	-0.200173	Low-G & High-O	BRCA
TCGA.AC.A3BB.01A	-0.318345	-0.240229	Low-G & Low-O	BRCA
TCGA.AC.A2QI.01A	-0.366305	-0.341539	Low-G & Low-O	BRCA
TCGA.BH.A1F5.01A	-0.12684	-0.394826	High-G & Low-O	BRCA
TCGA.AC.A3HN.01A	-0.371844	-0.297225	Low-G & Low-O	BRCA
TCGA.BH.A1FG.01A	-0.0955292	-0.0358573	High-G & High-O	BRCA
TCGA.BH.A0DV.01A	0.0119221	-0.524627	High-G & Low-O	BRCA
TCGA.UL.AAZ6.01A	0.0320496	0.422625	High-G & High-O	BRCA
TCGA.AR.A255.01A	-0.305526	-0.393477	Low-G & Low-O	BRCA
TCGA.LD.A7W6.01A	-0.398322	-0.463522	Low-G & Low-O	BRCA
TCGA.AR.A24Z.01A	-0.0377688	-0.445132	High-G & Low-O	BRCA
TCGA.A1.A0SO.01A	0.0606288	-0.338236	High-G & Low-O	BRCA
TCGA.A2.A3XS.01A	0.0195296	-0.108826	High-G & High-O	BRCA
TCGA.D8.A1X6.01A	-0.166433	0.259652	Low-G & High-O	BRCA
TCGA.BH.A0HF.01A	-0.192535	0.304216	Low-G & High-O	BRCA
TCGA.A7.A3J0.01A	-0.12103	-0.36184	High-G & Low-O	BRCA
TCGA.AC.A23C.01A	-0.270769	-0.355418	Low-G & Low-O	BRCA
TCGA.LL.A442.01A	-0.237397	-0.502458	Low-G & Low-O	BRCA
TCGA.S3.A6ZH.01A	-0.215085	0.124654	Low-G & High-O	BRCA
TCGA.AC.A8OR.01A	-0.16713	-0.207268	Low-G & High-O	BRCA
TCGA.AR.A1AX.01A	-0.27548	-0.405664	Low-G & Low-O	BRCA
TCGA.D8.A1XO.01A	-0.336997	-0.484305	Low-G & Low-O	BRCA
TCGA.E9.A1R2.01A	-0.284545	-0.179051	Low-G & High-O	BRCA
TCGA.D8.A27M.01A	0.142389	-0.519176	High-G & Low-O	BRCA
TCGA.AN.A0FY.01A	-0.115177	-0.48401	High-G & Low-O	BRCA
TCGA.BH.A0DX.01A	-0.311688	0.161681	Low-G & High-O	BRCA
TCGA.EW.A1IY.01A	-0.114026	-0.334588	High-G & Low-O	BRCA
TCGA.A2.A04N.01A	-0.3749	-0.252017	Low-G & Low-O	BRCA
TCGA.A2.A0YF.01A	-0.219191	-0.366159	Low-G & Low-O	BRCA
TCGA.PE.A5DE.01A	-0.302193	-0.36005	Low-G & Low-O	BRCA
TCGA.EW.A1J5.01A	-0.350941	-0.525487	Low-G & Low-O	BRCA
TCGA.AO.A0JE.01A	-0.132675	-0.484035	High-G & Low-O	BRCA
TCGA.BH.A1FN.01A	0.162334	-0.380622	High-G & Low-O	BRCA
TCGA.BH.A18V.01A	0.0237371	-0.577089	High-G & Low-O	BRCA
TCGA.BH.A0BF.01A	-0.270789	-0.578815	Low-G & Low-O	BRCA
TCGA.B6.A409.01A	0.239803	0.0883297	High-G & High-O	BRCA
TCGA.A2.A0CL.01A	-0.258259	-0.488032	Low-G & Low-O	BRCA
TCGA.A2.A0CO.01A	-0.283751	-0.495602	Low-G & Low-O	BRCA
TCGA.AC.A3QP.01A	-0.350833	0.356864	Low-G & High-O	BRCA
TCGA.AC.A2QJ.01A	-0.0173065	0.265352	High-G & High-O	BRCA
TCGA.B6.A0RM.01A	-0.156993	-0.173355	Low-G & High-O	BRCA
TCGA.D8.A1JS.01A	-0.0469838	0.516242	High-G & High-O	BRCA
TCGA.A7.A26J.01A	-0.142517	-0.330117	High-G & Low-O	BRCA
TCGA.A7.A13H.01A	-0.398164	-0.55995	Low-G & Low-O	BRCA
TCGA.AO.A126.01A	-0.434127	0.0163337	Low-G & High-O	BRCA
TCGA.BH.A6R8.01A	-0.119855	0.225137	High-G & High-O	BRCA
TCGA.AC.A3TM.01A	-0.286727	0.241527	Low-G & High-O	BRCA
TCGA.AR.A0TQ.01A	-0.209603	-0.342307	Low-G & Low-O	BRCA
TCGA.GM.A2DH.01A	-0.0330098	-0.314462	High-G & Low-O	BRCA
TCGA.B6.A0RI.01A	0.0242295	-0.495735	High-G & Low-O	BRCA
TCGA.A2.A1G0.01A	-0.285076	-0.592902	Low-G & Low-O	BRCA
TCGA.A2.A1FX.01A	-0.196909	-0.233569	Low-G & Low-O	BRCA
TCGA.A7.A26G.01A	-0.093864	-0.67445	High-G & Low-O	BRCA
TCGA.E2.A1LI.01A	-0.0545087	-0.440916	High-G & Low-O	BRCA
TCGA.A8.A08P.01A	0.0304419	0.0680742	High-G & High-O	BRCA
TCGA.E2.A1IN.01A	-0.309239	-0.0354004	Low-G & High-O	BRCA
TCGA.BH.A0HA.01A	-0.361802	-0.00866068	Low-G & High-O	BRCA
TCGA.AO.A1KR.01A	0.0824883	0.20765	High-G & High-O	BRCA
TCGA.3C.AALK.01A	-0.346065	-0.342815	Low-G & Low-O	BRCA
TCGA.BH.A0BV.01A	-0.284011	-0.323911	Low-G & Low-O	BRCA
TCGA.E2.A1IH.01A	-0.261224	-0.166072	Low-G & High-O	BRCA
TCGA.XX.A89A.01A	-0.169593	-0.415625	Low-G & Low-O	BRCA
TCGA.E9.A1RH.01A	0.176817	-0.500036	High-G & Low-O	BRCA
TCGA.A8.A085.01A	-0.26756	-0.171031	Low-G & High-O	BRCA
TCGA.E9.A1N3.01A	-0.0715012	-0.141167	High-G & High-O	BRCA
TCGA.D8.A13Y.01A	0.159097	-0.182172	High-G & High-O	BRCA
TCGA.AO.A0JB.01A	-0.338693	0.132162	Low-G & High-O	BRCA
TCGA.AC.A6IV.01A	-0.31035	-0.437073	Low-G & Low-O	BRCA
TCGA.A8.A09M.01A	-0.179222	-0.0710588	Low-G & High-O	BRCA
TCGA.BH.A0GY.01A	0.129392	-0.181856	High-G & High-O	BRCA
TCGA.AR.A2LL.01A	-0.30761	-0.418987	Low-G & Low-O	BRCA
TCGA.BH.A208.01A	-0.137181	-0.540671	High-G & Low-O	BRCA
TCGA.EW.A1PE.01A	-0.321543	-0.634383	Low-G & Low-O	BRCA
TCGA.AO.A125.01A	-0.320084	-0.12335	Low-G & High-O	BRCA
TCGA.E2.A1B1.01A	-0.290104	-0.670572	Low-G & Low-O	BRCA
TCGA.BH.A0C0.01A	0.0476043	-0.135371	High-G & High-O	BRCA
TCGA.AO.A0JJ.01A	-0.203373	-0.300189	Low-G & Low-O	BRCA
TCGA.AR.A2LH.01A	0.00165223	0.0805814	High-G & High-O	BRCA
TCGA.A2.A3XW.01A	-0.151982	-0.0100303	Low-G & High-O	BRCA
TCGA.AR.A0TS.01A	-0.109487	-0.680102	High-G & Low-O	BRCA
TCGA.BH.A0AV.01A	0.233074	-0.490079	High-G & Low-O	BRCA
TCGA.A8.A07B.01A	-0.0668545	-0.203953	High-G & High-O	BRCA
TCGA.LL.A73Z.01A	-0.17994	0.439684	Low-G & High-O	BRCA
TCGA.B6.A402.01A	0.0881489	-0.18757	High-G & High-O	BRCA
TCGA.AR.A0TT.01A	-0.195027	-0.486062	Low-G & Low-O	BRCA
TCGA.EW.A6SB.01A	0.00380061	-0.0574177	High-G & High-O	BRCA
TCGA.AC.A2FB.01A	-0.344175	-0.46831	Low-G & Low-O	BRCA
TCGA.AC.A62V.01A	-0.0445891	0.220439	High-G & High-O	BRCA
TCGA.D8.A1XQ.01A	0.190712	-0.511552	High-G & Low-O	BRCA
TCGA.BH.A0DD.01A	-0.112449	-0.397383	High-G & Low-O	BRCA
TCGA.Z7.A8R6.01A	0.0185667	0.1827	High-G & High-O	BRCA
TCGA.OL.A5DA.01A	-0.480993	-0.314031	Low-G & Low-O	BRCA
TCGA.WT.AB41.01A	-0.176738	0.0584839	Low-G & High-O	BRCA
TCGA.E2.A1LA.01A	-0.20561	-0.148776	Low-G & High-O	BRCA
TCGA.AR.A24N.01A	-0.221068	-0.417126	Low-G & Low-O	BRCA
TCGA.E9.A3QA.01A	0.122069	-0.448463	High-G & Low-O	BRCA
TCGA.E2.A15J.01A	-0.073397	-0.240199	High-G & Low-O	BRCA
TCGA.LL.A73Y.01A	-0.326648	0.0621289	Low-G & High-O	BRCA
TCGA.A2.A4RY.01A	-0.447995	-0.616246	Low-G & Low-O	BRCA
TCGA.D8.A1XU.01A	-0.272119	0.268966	Low-G & High-O	BRCA
TCGA.AN.A0FJ.01A	0.0692785	-0.198393	High-G & High-O	BRCA
TCGA.BH.A0DK.01A	-0.226113	-0.137143	Low-G & High-O	BRCA
TCGA.B6.A0IJ.01A	-0.0108014	-0.136476	High-G & High-O	BRCA
TCGA.LL.A7SZ.01A	-0.0774848	0.342899	High-G & High-O	BRCA
TCGA.C8.A26Y.01A	0.13195	0.108192	High-G & High-O	BRCA
TCGA.A8.A06R.01A	0.00150186	-0.0704154	High-G & High-O	BRCA
TCGA.AO.A128.01A	-0.0557921	-0.541378	High-G & Low-O	BRCA
TCGA.E2.A1BC.01A	-0.250342	-0.294636	Low-G & Low-O	BRCA
TCGA.B6.A0I6.01A	-0.0012391	-0.233536	High-G & Low-O	BRCA
TCGA.BH.A1ET.01A	-0.360454	-0.405606	Low-G & Low-O	BRCA
TCGA.A2.A04V.01A	-0.337795	-0.366613	Low-G & Low-O	BRCA
TCGA.A7.A2KD.01A	-0.280102	-0.535416	Low-G & Low-O	BRCA
TCGA.A7.A0CE.01A	0.10528	0.373809	High-G & High-O	BRCA
TCGA.D8.A1JE.01A	-0.0642435	-0.252993	High-G & Low-O	BRCA
TCGA.B6.A0WX.01A	-0.122984	-0.358595	High-G & Low-O	BRCA
TCGA.A7.A4SB.01A	-0.357397	-0.413882	Low-G & Low-O	BRCA
TCGA.EW.A1J1.01A	-0.326544	-0.55541	Low-G & Low-O	BRCA
TCGA.A2.A0YM.01A	0.240228	-0.51934	High-G & Low-O	BRCA
TCGA.A8.A0A4.01A	-0.432105	-0.465571	Low-G & Low-O	BRCA
TCGA.A2.A0EM.01A	-0.079796	-0.225823	High-G & Low-O	BRCA
TCGA.AR.A24X.01A	-0.0712589	-0.438336	High-G & Low-O	BRCA
TCGA.C8.A132.01A	-0.247898	-0.381844	Low-G & Low-O	BRCA
TCGA.AN.A049.01A	-0.12316	-0.0288821	High-G & High-O	BRCA
TCGA.A2.A0SY.01A	-0.298104	-0.287866	Low-G & Low-O	BRCA
TCGA.B6.A0RU.01A	0.147031	0.0748309	High-G & High-O	BRCA
TCGA.AR.A0TX.01A	-0.0443445	-0.513315	High-G & Low-O	BRCA
TCGA.BH.A0HQ.01A	-0.300415	-0.287945	Low-G & Low-O	BRCA
TCGA.E2.A15C.01A	-0.264262	-0.620517	Low-G & Low-O	BRCA
TCGA.AQ.A54N.01A	-0.0336013	0.173376	High-G & High-O	BRCA
TCGA.A8.A07I.01A	-0.0743705	-0.665422	High-G & Low-O	BRCA
TCGA.B6.A1KI.01A	-0.287364	0.228715	Low-G & High-O	BRCA
TCGA.B6.A0RH.01A	0.0703289	0.295517	High-G & High-O	BRCA
TCGA.BH.A5IZ.01A	0.0390049	-0.312701	High-G & Low-O	BRCA
TCGA.AN.A0XU.01A	0.148514	-0.226257	High-G & Low-O	BRCA
TCGA.LD.A74U.01A	-0.321624	0.0593979	Low-G & High-O	BRCA
TCGA.B6.A401.01A	-0.173281	-0.012648	Low-G & High-O	BRCA
TCGA.PL.A8LV.01A	-0.171258	-0.0249656	Low-G & High-O	BRCA
TCGA.BH.A0BR.01A	0.0839952	-0.408523	High-G & Low-O	BRCA
TCGA.A8.A07G.01A	-0.165017	-0.276473	Low-G & Low-O	BRCA
TCGA.A2.A0EN.01A	-0.405914	-0.249116	Low-G & Low-O	BRCA
TCGA.OK.A5Q2.01A	-0.195037	-0.118463	Low-G & High-O	BRCA
TCGA.A8.A084.01A	0.00826095	-0.398998	High-G & Low-O	BRCA
TCGA.BH.A0DS.01A	-0.245808	0.0858168	Low-G & High-O	BRCA
TCGA.A8.A09I.01A	-0.278532	-0.0182158	Low-G & High-O	BRCA
TCGA.GM.A3XL.01A	-0.0179886	0.282391	High-G & High-O	BRCA
TCGA.W8.A86G.01A	-0.451873	-0.255468	Low-G & Low-O	BRCA
TCGA.AO.A12F.01A	-0.0971532	0.0545498	High-G & High-O	BRCA
TCGA.BH.A0HK.01A	-0.0847741	-0.219907	High-G & High-O	BRCA
TCGA.A8.A06Q.01A	-0.158807	0.0857925	Low-G & High-O	BRCA
TCGA.BH.A42U.01A	-0.278423	0.100501	Low-G & High-O	BRCA
TCGA.AR.A1AO.01A	-0.135749	-0.204283	High-G & High-O	BRCA
TCGA.Z7.A8R5.01A	-0.315501	0.404654	Low-G & High-O	BRCA
TCGA.B6.A0I1.01A	0.245402	0.202485	High-G & High-O	BRCA
TCGA.EW.A1PA.01A	-0.232019	-0.389271	Low-G & Low-O	BRCA
TCGA.BH.A0W4.01A	-0.136358	-0.477917	High-G & Low-O	BRCA
TCGA.A2.A3XZ.01A	-0.0803646	-0.0449923	High-G & High-O	BRCA
TCGA.A7.A26H.01A	-0.257258	-0.499789	Low-G & Low-O	BRCA
TCGA.E2.A1B0.01A	0.314368	-0.372981	High-G & Low-O	BRCA
TCGA.BH.A1EU.01A	-0.314977	-0.542896	Low-G & Low-O	BRCA
TCGA.AC.A23H.01A	-0.0841842	-0.128463	High-G & High-O	BRCA
TCGA.EW.A1P4.01A	0.097137	0.0928795	High-G & High-O	BRCA
TCGA.E2.A10E.01A	-0.131349	-0.136843	High-G & High-O	BRCA
TCGA.EW.A1P0.01A	-0.176635	-0.0869237	Low-G & High-O	BRCA
TCGA.EW.A6S9.01A	-0.108328	-0.297511	High-G & Low-O	BRCA
TCGA.A2.A25B.01A	-0.135063	-0.261213	High-G & Low-O	BRCA
TCGA.LL.A6FR.01A	0.221406	0.166017	High-G & High-O	BRCA
TCGA.AR.A5QM.01A	-0.288291	-0.227613	Low-G & Low-O	BRCA
TCGA.EW.A1P5.01A	-0.112915	0.0235438	High-G & High-O	BRCA
TCGA.E2.A14O.01A	0.0406533	0.366809	High-G & High-O	BRCA
TCGA.AN.A0AR.01A	0.0509608	-0.0241005	High-G & High-O	BRCA
TCGA.E9.A22D.01A	-0.145888	0.155982	High-G & High-O	BRCA
TCGA.A2.A0CS.01A	-0.0291679	0.0889437	High-G & High-O	BRCA
TCGA.E2.A1IF.01A	-0.105934	0.0382102	High-G & High-O	BRCA
TCGA.E2.A1IE.01A	-0.191542	-0.0726258	Low-G & High-O	BRCA
TCGA.BH.A0BW.01A	-0.0317669	-0.655896	High-G & Low-O	BRCA
TCGA.E2.A1AZ.01A	-0.0222793	-0.497426	High-G & Low-O	BRCA
TCGA.D8.A27N.01A	-0.185175	0.0265798	Low-G & High-O	BRCA
TCGA.A2.A0CT.01A	-0.0650188	0.0548204	High-G & High-O	BRCA
TCGA.A8.A09R.01A	0.0317705	-0.192852	High-G & High-O	BRCA
TCGA.B6.A0RE.01A	0.236598	-0.0754775	High-G & High-O	BRCA
TCGA.E9.A249.01A	-0.282757	-0.302443	Low-G & Low-O	BRCA
TCGA.E2.A1B5.01A	-0.338271	0.166691	Low-G & High-O	BRCA
TCGA.A2.A25A.01A	-0.469834	-0.444441	Low-G & Low-O	BRCA
TCGA.AO.A03O.01A	-0.0251878	-0.197624	High-G & High-O	BRCA
TCGA.E9.A22A.01A	-0.208575	-0.0296442	Low-G & High-O	BRCA
TCGA.BH.A0GZ.01A	-0.222996	0.329533	Low-G & High-O	BRCA
TCGA.BH.A1FD.01A	-0.0526986	-0.0489987	High-G & High-O	BRCA
TCGA.A1.A0SH.01A	-0.16528	-0.586965	Low-G & Low-O	BRCA
TCGA.E2.A10A.01A	-0.102861	-0.4483	High-G & Low-O	BRCA
TCGA.B6.A0IO.01A	-0.219669	-0.037976	Low-G & High-O	BRCA
TCGA.BH.A1FR.01A	-0.204103	-0.0270735	Low-G & High-O	BRCA
TCGA.D8.A143.01A	0.284054	-0.0824802	High-G & High-O	BRCA
TCGA.AO.A03R.01A	-0.280929	0.431218	Low-G & High-O	BRCA
TCGA.BH.A0E0.01A	0.244183	0.518261	High-G & High-O	BRCA
TCGA.A8.A0AD.01A	-0.0641063	-0.231711	High-G & Low-O	BRCA
TCGA.GM.A2DI.01A	-0.16593	-0.576738	Low-G & Low-O	BRCA
TCGA.E9.A6HE.01A	-0.0909052	0.179218	High-G & High-O	BRCA
TCGA.BH.A0B3.01A	0.185137	-0.442784	High-G & Low-O	BRCA
TCGA.AR.A0TU.01A	0.125615	0.233702	High-G & High-O	BRCA
TCGA.LQ.A4E4.01A	-0.279105	-0.176156	Low-G & High-O	BRCA
TCGA.PL.A8LY.01A	-0.21793	0.359931	Low-G & High-O	BRCA
TCGA.BH.A1FU.01A	0.195618	-0.312053	High-G & Low-O	BRCA
TCGA.A8.A09D.01A	-0.0934223	0.161523	High-G & High-O	BRCA
TCGA.B6.A3ZX.01A	-0.220074	-0.209357	Low-G & High-O	BRCA
TCGA.A7.A5ZV.01A	0.11375	-0.238694	High-G & Low-O	BRCA
TCGA.BH.A0AY.01A	-0.0891187	0.246658	High-G & High-O	BRCA
TCGA.A7.A4SD.01A	0.126946	-0.458181	High-G & Low-O	BRCA
TCGA.AO.A03L.01A	-0.244326	-0.284456	Low-G & Low-O	BRCA
TCGA.A2.A0EX.01A	-0.222352	0.0602022	Low-G & High-O	BRCA
TCGA.GM.A2DM.01A	-0.0705201	-0.415288	High-G & Low-O	BRCA
TCGA.HN.A2OB.01A	-0.354981	-0.52568	Low-G & Low-O	BRCA
TCGA.A2.A0CM.01A	-0.0308931	-0.313393	High-G & Low-O	BRCA
TCGA.A2.A4S0.01A	-0.170073	-0.40761	Low-G & Low-O	BRCA
TCGA.BH.A0H9.01A	-0.0111996	-0.0820076	High-G & High-O	BRCA
TCGA.B6.A0IP.01A	-0.399986	-0.309517	Low-G & Low-O	BRCA
TCGA.C8.A12X.01A	-0.162249	0.031781	Low-G & High-O	BRCA
TCGA.AN.A0AL.01A	0.223524	0.132006	High-G & High-O	BRCA
TCGA.LD.A9QF.01A	-0.134805	-0.259918	High-G & Low-O	BRCA
TCGA.E2.A152.01A	0.0937682	-0.155601	High-G & High-O	BRCA
TCGA.BH.A18N.01A	-0.279747	-0.19208	Low-G & High-O	BRCA
TCGA.C8.A1HN.01A	-0.142192	0.0887318	High-G & High-O	BRCA
TCGA.AN.A0FK.01A	0.0394978	-0.0482664	High-G & High-O	BRCA
TCGA.B6.A0IE.01A	-0.288105	-0.0755834	Low-G & High-O	BRCA
TCGA.B6.A400.01A	-0.0692406	-0.0326976	High-G & High-O	BRCA
TCGA.GM.A2DB.01A	0.10823	0.332221	High-G & High-O	BRCA
TCGA.AC.A2FK.01A	-0.303811	-0.597893	Low-G & Low-O	BRCA
TCGA.BH.A0HU.01A	-0.132085	0.0943346	High-G & High-O	BRCA
TCGA.D8.A140.01A	-0.289604	-0.618779	Low-G & Low-O	BRCA
TCGA.A7.A0CD.01A	-0.246854	-0.373491	Low-G & Low-O	BRCA
TCGA.D8.A1JF.01A	0.048894	-0.443857	High-G & Low-O	BRCA
TCGA.A2.A4S1.01A	-0.123666	-0.0777702	High-G & High-O	BRCA
TCGA.5T.A9QA.01A	0.105256	-0.0250674	High-G & High-O	BRCA
TCGA.AR.A2LK.01A	-0.122272	-0.182733	High-G & High-O	BRCA
TCGA.AR.A1AH.01A	-0.0637265	-0.327724	High-G & Low-O	BRCA
TCGA.AR.A254.01A	-0.0510742	-0.432877	High-G & Low-O	BRCA
TCGA.E2.A1IO.01A	-0.217717	-0.626545	Low-G & Low-O	BRCA
TCGA.S3.A6ZF.01A	-0.248827	-0.0539497	Low-G & High-O	BRCA
TCGA.B6.A0IB.01A	-0.0451793	0.0885599	High-G & High-O	BRCA
TCGA.A8.A07J.01A	-0.226209	-0.311177	Low-G & Low-O	BRCA
TCGA.AN.A0FV.01A	0.23124	0.0183015	High-G & High-O	BRCA
TCGA.AN.A0XP.01A	-0.208276	-0.317997	Low-G & Low-O	BRCA
TCGA.A8.A08Z.01A	-0.0308173	-0.479907	High-G & Low-O	BRCA
TCGA.E9.A226.01A	0.215578	-0.583549	High-G & Low-O	BRCA
TCGA.AR.A1AW.01A	-0.303109	-0.600328	Low-G & Low-O	BRCA
TCGA.GI.A2C9.01A	0.194534	-0.122564	High-G & High-O	BRCA
TCGA.EW.A6SA.01A	-0.21322	0.115665	Low-G & High-O	BRCA
TCGA.E9.A1NG.01A	0.0407254	-0.585704	High-G & Low-O	BRCA
TCGA.A8.A07L.01A	-0.0323075	-0.0467039	High-G & High-O	BRCA
TCGA.E2.A15L.01A	-0.209627	-0.361888	Low-G & Low-O	BRCA
TCGA.D8.A1JI.01A	-0.156772	0.26245	Low-G & High-O	BRCA
TCGA.GM.A2DO.01A	-0.372504	0.0392462	Low-G & High-O	BRCA
TCGA.EW.A1P6.01A	-0.205523	-0.314749	Low-G & Low-O	BRCA
TCGA.AR.A1AI.01A	0.0598644	-0.306983	High-G & Low-O	BRCA
TCGA.AR.A0U3.01A	-0.0667181	-0.046982	High-G & High-O	BRCA
TCGA.A2.A0ES.01A	-0.396964	-0.566535	Low-G & Low-O	BRCA
TCGA.A8.A06P.01A	-0.0938636	-0.29072	High-G & Low-O	BRCA
TCGA.S3.AA12.01A	-0.141129	0.0686834	High-G & High-O	BRCA
TCGA.E9.A3Q9.01A	-0.261459	-0.370365	Low-G & Low-O	BRCA
TCGA.BH.A0HX.01A	-0.0232733	0.281506	High-G & High-O	BRCA
TCGA.AC.A3W7.01A	-0.35464	-0.425082	Low-G & Low-O	BRCA
TCGA.AO.A124.01A	0.0457321	-0.144018	High-G & High-O	BRCA
TCGA.AC.A5XU.01A	-0.0888671	-0.286993	High-G & Low-O	BRCA
TCGA.LL.A6FQ.01A	-0.240932	0.400512	Low-G & High-O	BRCA
TCGA.AQ.A1H2.01A	0.0596857	0.196914	High-G & High-O	BRCA
TCGA.BH.A0DQ.01A	-0.154511	-0.273757	Low-G & Low-O	BRCA
TCGA.E2.A106.01A	-0.154841	-0.165585	Low-G & High-O	BRCA
TCGA.A2.A25F.01A	-0.106436	-0.492137	High-G & Low-O	BRCA
TCGA.AN.A0AT.01A	0.167065	0.0656881	High-G & High-O	BRCA
TCGA.D8.A27T.01A	-0.317551	-0.393358	Low-G & Low-O	BRCA
TCGA.A2.A04X.01A	-0.348994	-0.225712	Low-G & Low-O	BRCA
TCGA.A2.A3XT.01A	0.184651	0.297268	High-G & High-O	BRCA
TCGA.AR.A0TY.01A	-0.116315	0.0598371	High-G & High-O	BRCA
TCGA.A2.A0YG.01A	0.0114483	-0.112607	High-G & High-O	BRCA
TCGA.B6.A0WZ.01A	-0.12248	0.271644	High-G & High-O	BRCA
TCGA.A7.A5ZX.01A	-0.420588	-0.345839	Low-G & Low-O	BRCA
TCGA.AC.A23G.01A	-0.201133	-0.529878	Low-G & Low-O	BRCA
TCGA.GM.A2DA.01A	-0.357123	-0.233652	Low-G & Low-O	BRCA
TCGA.B6.A0X1.01A	0.202922	-0.0592201	High-G & High-O	BRCA
TCGA.AO.A12E.01A	-0.00758307	0.0436742	High-G & High-O	BRCA
TCGA.AR.A250.01A	-0.0391428	-0.577566	High-G & Low-O	BRCA
TCGA.A8.A06O.01A	-0.330395	0.207002	Low-G & High-O	BRCA
TCGA.AO.A12G.01A	-0.205064	0.452248	Low-G & High-O	BRCA
TCGA.A7.A3IY.01A	-0.163082	0.0383681	Low-G & High-O	BRCA
TCGA.BH.A1EY.01A	-0.285037	-0.119709	Low-G & High-O	BRCA
TCGA.A8.A079.01A	-0.108736	-0.0551582	High-G & High-O	BRCA
TCGA.AO.A03P.01A	-0.23479	-0.0264019	Low-G & High-O	BRCA
TCGA.E2.A572.01A	-0.162797	0.356025	Low-G & High-O	BRCA
TCGA.A2.A0YH.01A	0.182122	-0.207256	High-G & High-O	BRCA
TCGA.E2.A15G.01A	-0.335373	-0.367599	Low-G & Low-O	BRCA
TCGA.C8.A12M.01A	-0.297865	-0.361737	Low-G & Low-O	BRCA
TCGA.AR.A0TV.01A	-0.130046	-0.0428132	High-G & High-O	BRCA
TCGA.A8.A07E.01A	-0.299078	-0.376162	Low-G & Low-O	BRCA
TCGA.E9.A1N9.01A	-0.130429	-0.124616	High-G & High-O	BRCA
TCGA.BH.A0H3.01A	-0.336956	-0.493099	Low-G & Low-O	BRCA
TCGA.AR.A1AY.01A	0.207175	-0.46023	High-G & Low-O	BRCA
TCGA.A2.A0D4.01A	-0.146046	0.0671818	High-G & High-O	BRCA
TCGA.E9.A5UO.01A	-0.183091	-0.138689	Low-G & High-O	BRCA
TCGA.GM.A2DL.01A	0.0261042	0.100754	High-G & High-O	BRCA
TCGA.EW.A1PD.01A	-0.359494	-0.340782	Low-G & Low-O	BRCA
TCGA.A1.A0SI.01A	0.0692059	-0.4666	High-G & Low-O	BRCA
TCGA.A2.A0CV.01A	-0.227562	-0.280666	Low-G & Low-O	BRCA
TCGA.AO.A12B.01A	0.127708	0.278972	High-G & High-O	BRCA
TCGA.B6.A408.01A	-0.424091	-0.309555	Low-G & Low-O	BRCA
TCGA.OL.A5D7.01A	-0.0454946	-0.0995451	High-G & High-O	BRCA
TCGA.A2.A0EW.01A	-0.35248	-0.405756	Low-G & Low-O	BRCA
TCGA.A2.A0T4.01A	0.0198913	0.00505042	High-G & High-O	BRCA
TCGA.C8.A131.01A	0.228029	-0.277957	High-G & Low-O	BRCA
TCGA.BH.A1EN.01A	0.162825	0.423239	High-G & High-O	BRCA
TCGA.D8.A3Z5.01A	-0.342453	-0.487899	Low-G & Low-O	BRCA
TCGA.E9.A247.01A	-0.122268	-0.0543892	High-G & High-O	BRCA
TCGA.C8.A12Q.01A	-0.0257495	-0.421002	High-G & Low-O	BRCA
TCGA.E2.A1BD.01A	-0.327258	-0.138177	Low-G & High-O	BRCA
TCGA.E9.A1RI.01A	-0.425323	-0.437216	Low-G & Low-O	BRCA
TCGA.E2.A105.01A	-0.268847	-0.0117674	Low-G & High-O	BRCA
TCGA.D8.A1JK.01A	0.359849	0.00795576	High-G & High-O	BRCA
TCGA.BH.A0BJ.01A	-0.342982	0.383437	Low-G & High-O	BRCA
TCGA.S3.AA14.01A	-0.418119	-0.415397	Low-G & Low-O	BRCA
TCGA.C8.A26V.01A	0.0443881	0.47421	High-G & High-O	BRCA
TCGA.BH.A1FB.01A	-0.376942	-0.554574	Low-G & Low-O	BRCA
TCGA.D8.A1JP.01A	-0.299241	-0.154385	Low-G & High-O	BRCA
TCGA.E2.A14X.01A	-0.0266844	-0.231549	High-G & Low-O	BRCA
TCGA.BH.A0E2.01A	-0.154839	-0.10381	Low-G & High-O	BRCA
TCGA.PL.A8LZ.01A	-0.014643	-0.493218	High-G & Low-O	BRCA
TCGA.LL.A740.01A	0.0570514	0.0715124	High-G & High-O	BRCA
TCGA.D8.A1X7.01A	-0.07992	-0.567967	High-G & Low-O	BRCA
TCGA.AO.A0JD.01A	0.099857	0.403083	High-G & High-O	BRCA
TCGA.D8.A1X5.01A	-0.0515861	-0.501658	High-G & Low-O	BRCA
TCGA.E9.A22E.01A	-0.0899959	-0.028305	High-G & High-O	BRCA
TCGA.AC.A23E.01A	-0.0538601	-0.409342	High-G & Low-O	BRCA
TCGA.AR.A0U2.01A	-0.0187131	-0.47888	High-G & Low-O	BRCA
TCGA.A2.A1FV.01A	-0.312296	-0.253594	Low-G & Low-O	BRCA
TCGA.A8.A09B.01A	-0.316837	-0.146635	Low-G & High-O	BRCA
TCGA.AN.A0XO.01A	0.0830071	-0.135077	High-G & High-O	BRCA
TCGA.A7.A425.01A	-0.235168	0.0312715	Low-G & High-O	BRCA
TCGA.A2.A0CZ.01A	-0.271254	-0.303139	Low-G & Low-O	BRCA
TCGA.GM.A3NY.01A	-0.451539	-0.0792906	Low-G & High-O	BRCA
TCGA.AR.A0U0.01A	0.233696	0.245008	High-G & High-O	BRCA
TCGA.AR.A24P.01A	-0.0597707	-0.590558	High-G & Low-O	BRCA
TCGA.AN.A0G0.01A	0.379675	-0.416649	High-G & Low-O	BRCA
TCGA.AN.A0AM.01A	0.0934152	0.0115392	High-G & High-O	BRCA
TCGA.BH.A0E6.01A	0.303303	0.0817688	High-G & High-O	BRCA
TCGA.E9.A248.01A	-0.0366342	-0.533102	High-G & Low-O	BRCA
TCGA.B6.A1KN.01A	-0.168512	-0.358714	Low-G & Low-O	BRCA
TCGA.LL.A9Q3.01A	-0.128758	0.448128	High-G & High-O	BRCA
TCGA.A8.A08B.01A	0.25723	-0.13647	High-G & High-O	BRCA
TCGA.A1.A0SG.01A	-0.206007	-0.156568	Low-G & High-O	BRCA
TCGA.BH.A0H0.01A	-0.251289	-0.106269	Low-G & High-O	BRCA
TCGA.D8.A1XR.01A	-0.17216	-0.430327	Low-G & Low-O	BRCA
TCGA.C8.A12P.01A	0.183177	0.298248	High-G & High-O	BRCA
TCGA.LL.A50Y.01A	-0.324751	0.284066	Low-G & High-O	BRCA
TCGA.E2.A1IU.01A	-0.191342	-0.145782	Low-G & High-O	BRCA
TCGA.EW.A1IX.01A	-0.330521	-0.624844	Low-G & Low-O	BRCA
TCGA.A2.A0EV.01A	-0.161689	-0.252231	Low-G & Low-O	BRCA
TCGA.AC.A3W5.01A	-0.0265462	-0.0598853	High-G & High-O	BRCA
TCGA.AR.A2LN.01A	-0.330913	-0.641691	Low-G & Low-O	BRCA
TCGA.E9.A1QZ.01A	-0.301106	0.0276107	Low-G & High-O	BRCA
TCGA.BH.A8FY.01A	-0.238413	0.3555	Low-G & High-O	BRCA
TCGA.AR.A1AL.01A	-0.26598	-0.530632	Low-G & Low-O	BRCA
TCGA.BH.A42T.01A	-0.17851	0.307729	Low-G & High-O	BRCA
TCGA.BH.A0B9.01A	0.104616	0.0221335	High-G & High-O	BRCA
TCGA.AO.A0J8.01A	-0.113399	-0.302431	High-G & Low-O	BRCA
TCGA.BH.A2L8.01A	-0.299809	0.244931	Low-G & High-O	BRCA
TCGA.E9.A1N5.01A	-0.205464	-0.472658	Low-G & Low-O	BRCA
TCGA.A8.A075.01A	0.145996	-0.342294	High-G & Low-O	BRCA
TCGA.AN.A0FZ.01A	-0.198584	-0.393486	Low-G & Low-O	BRCA
TCGA.D8.A1XJ.01A	0.337473	-0.300881	High-G & Low-O	BRCA
TCGA.E2.A15F.01A	-0.000153591	-0.301054	High-G & Low-O	BRCA
TCGA.A2.A0EP.01A	-0.322267	-0.353776	Low-G & Low-O	BRCA
TCGA.BH.A18K.01A	-0.084124	0.154463	High-G & High-O	BRCA
TCGA.AR.A5QN.01A	-0.274304	-0.0994568	Low-G & High-O	BRCA
TCGA.E9.A244.01A	0.200133	-0.236705	High-G & Low-O	BRCA
TCGA.A8.A0A2.01A	-0.475905	-0.305631	Low-G & Low-O	BRCA
TCGA.B6.A40C.01A	-0.300399	-0.221006	Low-G & High-O	BRCA
TCGA.AR.A2LQ.01A	0.0201887	-0.595584	High-G & Low-O	BRCA
TCGA.EW.A1J6.01A	-0.329431	0.147334	Low-G & High-O	BRCA
TCGA.EW.A1IZ.01A	-0.353712	0.280682	Low-G & High-O	BRCA
TCGA.AC.A2FG.01A	-0.21015	-0.312233	Low-G & Low-O	BRCA
TCGA.A8.A09Z.01A	-0.0893265	-0.195155	High-G & High-O	BRCA
TCGA.EW.A1P1.01A	-0.00412734	-0.507163	High-G & Low-O	BRCA
TCGA.A8.A0A9.01A	-0.327795	-0.310791	Low-G & Low-O	BRCA
TCGA.BH.A0DT.01A	-0.314932	-0.458281	Low-G & Low-O	BRCA
TCGA.A2.A0T2.01A	0.185826	-0.00207087	High-G & High-O	BRCA
TCGA.A7.A4SA.01A	-0.234648	0.0404034	Low-G & High-O	BRCA
TCGA.D8.A27F.01A	0.170855	-0.448602	High-G & Low-O	BRCA
TCGA.D8.A146.01A	-0.264649	-0.522699	Low-G & Low-O	BRCA
TCGA.D8.A27E.01A	-0.205482	0.015138	Low-G & High-O	BRCA
TCGA.C8.A138.01A	-0.315211	0.0613224	Low-G & High-O	BRCA
TCGA.E2.A14V.01A	0.10254	-0.348176	High-G & Low-O	BRCA
TCGA.AC.A5EH.01A	0.217334	0.426953	High-G & High-O	BRCA
TCGA.A2.A0YL.01A	-0.227671	-0.430418	Low-G & Low-O	BRCA
TCGA.E2.A1LK.01A	0.235688	-0.0422804	High-G & High-O	BRCA
TCGA.D8.A13Z.01A	0.276506	-0.306495	High-G & Low-O	BRCA
TCGA.D8.A27V.01A	-0.325701	-0.27087	Low-G & Low-O	BRCA
TCGA.EW.A3U0.01A	-0.25825	-0.501189	Low-G & Low-O	BRCA
TCGA.A2.A4S2.01A	-0.330356	-0.256951	Low-G & Low-O	BRCA
TCGA.D8.A1XV.01A	-0.0207547	-0.317937	High-G & Low-O	BRCA
TCGA.BH.A1F0.01A	0.0135377	-0.516541	High-G & Low-O	BRCA
TCGA.AN.A0FT.01A	-0.163759	0.0910436	Low-G & High-O	BRCA
TCGA.E2.A15K.01A	-0.233021	-0.237149	Low-G & Low-O	BRCA
TCGA.BH.A0DL.01A	-0.0726767	-0.289244	High-G & Low-O	BRCA
TCGA.A2.A0EY.01A	-0.13632	-0.309297	High-G & Low-O	BRCA
TCGA.B6.A0IG.01A	-0.118899	-0.120589	High-G & High-O	BRCA
TCGA.BH.A0HI.01A	-0.201289	-0.0880637	Low-G & High-O	BRCA
TCGA.E2.A576.01A	-0.336612	0.197036	Low-G & High-O	BRCA
TCGA.BH.A201.01A	-0.0230908	-0.505946	High-G & Low-O	BRCA
TCGA.D8.A1JB.01A	-0.38344	-0.370904	Low-G & Low-O	BRCA
TCGA.A1.A0SN.01A	-0.0612343	-0.0548462	High-G & High-O	BRCA
TCGA.A8.A08A.01A	-0.24898	0.169113	Low-G & High-O	BRCA
TCGA.A2.A0YI.01A	-0.351181	-0.511608	Low-G & Low-O	BRCA
TCGA.AR.A1AN.01A	-0.0602886	-0.306522	High-G & Low-O	BRCA
TCGA.AR.A2LM.01A	-0.367489	-0.6802	Low-G & Low-O	BRCA
TCGA.AR.A5QQ.01A	0.012719	0.0669668	High-G & High-O	BRCA
TCGA.AR.A0TR.01A	-0.274992	-0.280115	Low-G & Low-O	BRCA
TCGA.GM.A3XG.01A	-0.333366	0.439293	Low-G & High-O	BRCA
TCGA.BH.A1FC.01A	0.0892418	-0.276374	High-G & Low-O	BRCA
TCGA.A2.A0D1.01A	-0.0660489	-0.0404873	High-G & High-O	BRCA
TCGA.EW.A1P7.01A	-0.278018	-0.595928	Low-G & Low-O	BRCA
TCGA.AR.A1AP.01A	-0.0385048	-0.236829	High-G & Low-O	BRCA
TCGA.E2.A150.01A	0.124438	-0.481094	High-G & Low-O	BRCA
TCGA.EW.A2FW.01A	-0.0967982	0.18896	High-G & High-O	BRCA
TCGA.AR.A1AV.01A	-0.18019	-0.37249	Low-G & Low-O	BRCA
TCGA.A2.A0T1.01A	-0.167239	-0.226527	Low-G & Low-O	BRCA
TCGA.AO.A0JF.01A	-0.153862	-0.250799	Low-G & Low-O	BRCA
TCGA.OL.A6VR.01A	-0.271508	0.185929	Low-G & High-O	BRCA
TCGA.A8.A090.01A	-0.101604	-0.289591	High-G & Low-O	BRCA
TCGA.BH.A0BG.01A	-0.00474987	-0.327957	High-G & Low-O	BRCA
TCGA.AO.A1KP.01A	-0.37962	-0.254173	Low-G & Low-O	BRCA
TCGA.LL.A441.01A	-0.305958	-0.528762	Low-G & Low-O	BRCA
TCGA.C8.A133.01A	0.0448523	0.507511	High-G & High-O	BRCA
TCGA.BH.A8FZ.01A	-0.164512	-0.431899	Low-G & Low-O	BRCA
TCGA.E2.A1II.01A	-0.109643	0.0895489	High-G & High-O	BRCA
TCGA.EW.A6SC.01A	-0.194612	-0.422102	Low-G & Low-O	BRCA
TCGA.AN.A0XT.01A	-0.314901	-0.100127	Low-G & High-O	BRCA
TCGA.BH.A0RX.01A	0.195685	0.168344	High-G & High-O	BRCA
TCGA.A8.A08X.01A	0.082376	-0.479163	High-G & Low-O	BRCA
TCGA.AO.A03V.01A	-0.112128	-0.233595	High-G & Low-O	BRCA
TCGA.EW.A1PH.01A	0.23885	-0.350916	High-G & Low-O	BRCA
TCGA.A2.A0ST.01A	-0.160518	-0.521747	Low-G & Low-O	BRCA
TCGA.BH.A0BC.01A	-0.234939	0.225395	Low-G & High-O	BRCA
TCGA.E9.A1NH.01A	-0.225359	-0.49401	Low-G & Low-O	BRCA
TCGA.B6.A0X5.01A	-0.0859898	0.32656	High-G & High-O	BRCA
TCGA.AC.A4ZE.01A	-0.291315	-0.224996	Low-G & Low-O	BRCA
TCGA.A8.A07Z.01A	0.0856337	0.2509	High-G & High-O	BRCA
TCGA.OL.A66P.01A	-0.0914853	0.193512	High-G & High-O	BRCA
TCGA.E2.A1LE.01A	-0.184089	0.00270651	Low-G & High-O	BRCA
TCGA.C8.A8HR.01A	-0.396743	-0.446823	Low-G & Low-O	BRCA
TCGA.A8.A09T.01A	0.111075	0.0501949	High-G & High-O	BRCA
TCGA.BH.A0HB.01A	0.0559289	0.260267	High-G & High-O	BRCA
TCGA.A8.A08G.01A	-0.10638	-0.148439	High-G & High-O	BRCA
TCGA.A2.A0EQ.01A	-0.17829	0.281098	Low-G & High-O	BRCA
TCGA.A8.A081.01A	-0.0397578	-0.0413795	High-G & High-O	BRCA
TCGA.AO.A1KO.01A	-0.198728	-0.578394	Low-G & Low-O	BRCA
TCGA.BH.A0HW.01A	-0.324167	-0.304103	Low-G & Low-O	BRCA
TCGA.OL.A66H.01A	-0.245894	0.117151	Low-G & High-O	BRCA
TCGA.A2.A0T0.01A	0.284312	0.15388	High-G & High-O	BRCA
TCGA.AN.A04C.01A	-0.113566	0.348457	High-G & High-O	BRCA
TCGA.E2.A573.01A	0.0437712	-0.309925	High-G & Low-O	BRCA
TCGA.AN.A0XS.01A	-0.357199	-0.34668	Low-G & Low-O	BRCA
TCGA.D8.A3Z6.01A	-0.281462	-0.084505	Low-G & High-O	BRCA
TCGA.C8.A137.01A	0.109411	0.344521	High-G & High-O	BRCA
TCGA.GM.A4E0.01A	-0.38042	-0.456003	Low-G & Low-O	BRCA
TCGA.E2.A1B4.01A	-0.422577	0.233257	Low-G & High-O	BRCA
TCGA.EW.A2FS.01A	-0.390908	0.104629	Low-G & High-O	BRCA
TCGA.S3.A6ZG.01A	-0.326856	-0.408965	Low-G & Low-O	BRCA
TCGA.GM.A3XN.01A	-0.368539	-0.269644	Low-G & Low-O	BRCA
TCGA.EW.A1P8.01A	0.161087	-0.29325	High-G & Low-O	BRCA
TCGA.E2.A156.01A	0.0244938	-0.221648	High-G & Low-O	BRCA
TCGA.AC.A8OP.01A	-0.262214	-0.428861	Low-G & Low-O	BRCA
TCGA.AN.A0FS.01A	-0.301199	-0.261419	Low-G & Low-O	BRCA
TCGA.B6.A0IM.01A	-0.143163	-0.453454	High-G & Low-O	BRCA
TCGA.E9.A3HO.01A	-0.379562	0.260011	Low-G & High-O	BRCA
TCGA.D8.A27K.01A	-0.333795	-0.600691	Low-G & Low-O	BRCA
TCGA.E9.A2JT.01A	-0.315849	-0.554268	Low-G & Low-O	BRCA
TCGA.GM.A2DK.01A	-0.162155	0.0124794	Low-G & High-O	BRCA
TCGA.AR.A1AK.01A	-0.346073	-0.28239	Low-G & Low-O	BRCA
TCGA.E2.A15R.01A	-0.0402752	-0.35771	High-G & Low-O	BRCA
TCGA.BH.A18Q.01A	-0.159892	-0.461449	Low-G & Low-O	BRCA
TCGA.E2.A153.01A	-0.0683857	-0.529606	High-G & Low-O	BRCA
TCGA.BH.A0BT.01A	-0.0557355	-0.309405	High-G & Low-O	BRCA
TCGA.E9.A54Y.01A	-0.312278	0.0478995	Low-G & High-O	BRCA
TCGA.E2.A14Q.01A	-0.337374	0.21886	Low-G & High-O	BRCA
TCGA.BH.A0HN.01A	-0.293787	0.0802966	Low-G & High-O	BRCA
TCGA.E2.A1IK.01A	-0.0883604	0.352391	High-G & High-O	BRCA
TCGA.E2.A10C.01A	-0.166626	0.261432	Low-G & High-O	BRCA
TCGA.A8.A095.01A	-0.100863	-0.229282	High-G & Low-O	BRCA
TCGA.A7.A0DB.01A	-0.350695	-0.280122	Low-G & Low-O	BRCA
TCGA.BH.A18J.01A	-0.0225865	-0.351052	High-G & Low-O	BRCA
TCGA.BH.A28O.01A	-0.411816	-0.55965	Low-G & Low-O	BRCA
TCGA.AC.A3TN.01A	-0.322543	0.246738	Low-G & High-O	BRCA
TCGA.A7.A13E.01A	-0.0131581	-0.411483	High-G & Low-O	BRCA
TCGA.BH.A0W5.01A	-0.416392	-0.453882	Low-G & Low-O	BRCA
TCGA.GM.A2DD.01A	-0.0455215	0.149364	High-G & High-O	BRCA
TCGA.AN.A0XV.01A	-0.204432	-0.307796	Low-G & Low-O	BRCA
TCGA.E2.A1IL.01A	-0.230575	-0.409302	Low-G & Low-O	BRCA
TCGA.EW.A2FR.01A	0.177959	-0.202571	High-G & High-O	BRCA
TCGA.3C.AAAU.01A	-0.272095	-0.288941	Low-G & Low-O	BRCA
TCGA.AR.A24W.01A	-0.232751	-0.43822	Low-G & Low-O	BRCA
TCGA.OL.A5RZ.01A	-0.254712	0.288376	Low-G & High-O	BRCA
TCGA.E9.A1RB.01A	0.141834	0.136282	High-G & High-O	BRCA
TCGA.AN.A0AJ.01A	0.0547338	-0.139778	High-G & High-O	BRCA
TCGA.AR.A1AT.01A	0.0132273	-0.315279	High-G & Low-O	BRCA
TCGA.A8.A09Q.01A	-0.147789	-0.304695	Low-G & Low-O	BRCA
TCGA.A8.A083.01A	-0.36772	0.125345	Low-G & High-O	BRCA
TCGA.AN.A0XL.01A	-0.270665	-0.511205	Low-G & Low-O	BRCA
TCGA.E9.A1RC.01A	0.0824148	-0.274527	High-G & Low-O	BRCA
TCGA.D8.A27I.01A	-0.364738	-0.272272	Low-G & Low-O	BRCA
TCGA.A2.A04Y.01A	-0.29097	0.115838	Low-G & High-O	BRCA
TCGA.PE.A5DC.01A	-0.238284	-0.0121006	Low-G & High-O	BRCA
TCGA.OL.A5D8.01A	-0.186871	-0.0149545	Low-G & High-O	BRCA
TCGA.A7.A26E.01A	-0.288179	-0.321275	Low-G & Low-O	BRCA
TCGA.AN.A0FL.01A	0.144825	0.25681	High-G & High-O	BRCA
TCGA.A8.A0A1.01A	-0.259602	-0.455522	Low-G & Low-O	BRCA
TCGA.AN.A0FN.01A	-0.335929	-0.484567	Low-G & Low-O	BRCA
TCGA.D8.A1J9.01A	-0.0869581	-0.39239	High-G & Low-O	BRCA
TCGA.BH.A1EO.01A	0.0474171	-0.576408	High-G & Low-O	BRCA
TCGA.B6.A0I2.01A	-0.177255	-0.450731	Low-G & Low-O	BRCA
TCGA.E9.A5UP.01A	0.0314784	-0.177187	High-G & High-O	BRCA
TCGA.A2.A0T5.01A	0.0270828	-0.196021	High-G & High-O	BRCA
TCGA.A7.A0DA.01A	0.0768085	-0.441675	High-G & Low-O	BRCA
TCGA.B6.A0IC.01A	-0.243339	0.193497	Low-G & High-O	BRCA
TCGA.BH.A5J0.01A	-0.167255	0.368368	Low-G & High-O	BRCA
TCGA.A2.A0CY.01A	0.0567105	-0.241407	High-G & Low-O	BRCA
TCGA.E9.A245.01A	-0.247391	0.154747	Low-G & High-O	BRCA
TCGA.GM.A3NW.01A	-0.314589	0.29746	Low-G & High-O	BRCA
TCGA.A1.A0SB.01A	-0.196334	-0.465556	Low-G & Low-O	BRCA
TCGA.OL.A66N.01A	-0.228773	0.29067	Low-G & High-O	BRCA
TCGA.A2.A0CQ.01A	-0.288316	0.0895027	Low-G & High-O	BRCA
TCGA.C8.A1HG.01A	-0.00425019	0.193251	High-G & High-O	BRCA
TCGA.AC.A2BK.01A	0.15094	-0.433831	High-G & Low-O	BRCA
TCGA.A8.A08J.01A	0.00450199	0.0271946	High-G & High-O	BRCA
TCGA.A8.A09V.01A	-0.331247	-0.718613	Low-G & Low-O	BRCA
TCGA.A2.A0T3.01A	-0.267757	-0.33357	Low-G & Low-O	BRCA
TCGA.C8.A1HK.01A	-0.0190365	0.0533046	High-G & High-O	BRCA
TCGA.AN.A04A.01A	0.0237176	0.0203508	High-G & High-O	BRCA
TCGA.E9.A1RG.01A	0.0801023	0.294771	High-G & High-O	BRCA
TCGA.JL.A3YW.01A	0.258905	0.10055	High-G & High-O	BRCA
TCGA.E2.A154.01A	-0.214898	-0.242909	Low-G & Low-O	BRCA
TCGA.A2.A04U.01A	-0.0660275	0.138431	High-G & High-O	BRCA
TCGA.BH.A0EE.01A	0.145381	0.0548432	High-G & High-O	BRCA
TCGA.BH.A0H5.01A	-0.253573	-0.527495	Low-G & Low-O	BRCA
TCGA.EW.A1IW.01A	-0.0262923	0.0512149	High-G & High-O	BRCA
TCGA.AO.A0J4.01A	0.266983	-0.528778	High-G & Low-O	BRCA
TCGA.A7.A3J1.01A	-0.429828	-0.400118	Low-G & Low-O	BRCA
TCGA.E9.A243.01A	-0.032106	-0.357023	High-G & Low-O	BRCA
TCGA.C8.A134.01A	-0.0393344	-0.230116	High-G & Low-O	BRCA
TCGA.D8.A1Y1.01A	-0.0894745	-0.072938	High-G & High-O	BRCA
TCGA.AO.A12A.01A	-0.35058	-0.399478	Low-G & Low-O	BRCA
TCGA.E2.A108.01A	-0.19085	-0.435431	Low-G & Low-O	BRCA
TCGA.BH.A0E1.01A	-0.0234918	0.116227	High-G & High-O	BRCA
TCGA.E2.A14U.01A	-0.389103	-0.302352	Low-G & Low-O	BRCA
TCGA.BH.A0HL.01A	0.0553938	-0.163016	High-G & High-O	BRCA
TCGA.E9.A229.01A	-0.361	-0.574957	Low-G & Low-O	BRCA
TCGA.A8.A08T.01A	-0.198317	-0.360086	Low-G & Low-O	BRCA
TCGA.E9.A1RF.01A	-0.217728	0.0407785	Low-G & High-O	BRCA
TCGA.A2.A04T.01A	-0.0983463	-0.0424828	High-G & High-O	BRCA
TCGA.E2.A15P.01A	-0.376231	-0.40043	Low-G & Low-O	BRCA
TCGA.C8.A3M8.01A	-0.222159	-0.201141	Low-G & High-O	BRCA
TCGA.LL.A5YO.01A	0.037286	0.300849	High-G & High-O	BRCA
TCGA.OL.A66L.01A	-0.286213	0.168478	Low-G & High-O	BRCA
TCGA.OL.A66K.01A	-0.217871	-0.266372	Low-G & Low-O	BRCA
TCGA.E2.A1LG.01A	-0.00320512	0.311629	High-G & High-O	BRCA
TCGA.E2.A1LS.01A	-0.300777	-0.120398	Low-G & High-O	BRCA
TCGA.A7.A426.01A	-0.474915	-0.347714	Low-G & Low-O	BRCA
TCGA.BH.A0B7.01A	0.234513	-0.0120131	High-G & High-O	BRCA
TCGA.AC.A2FO.01A	-0.316271	-0.429743	Low-G & Low-O	BRCA
TCGA.D8.A27L.01A	-0.286763	-0.537113	Low-G & Low-O	BRCA
TCGA.AC.A2FF.01A	-0.346938	-0.471893	Low-G & Low-O	BRCA
TCGA.GM.A2D9.01A	-0.37653	0.224328	Low-G & High-O	BRCA
TCGA.A2.A0D3.01A	-0.322709	-0.397695	Low-G & Low-O	BRCA
TCGA.A2.A0EO.01A	-0.339196	-0.482056	Low-G & Low-O	BRCA
TCGA.A2.A0T7.01A	-0.188955	-0.368569	Low-G & Low-O	BRCA
TCGA.OL.A6VO.01A	0.139097	0.0254817	High-G & High-O	BRCA
TCGA.BH.A0EI.01A	-0.13579	-0.544536	High-G & Low-O	BRCA
TCGA.A8.A094.01A	0.140116	-0.160704	High-G & High-O	BRCA
TCGA.A8.A092.01A	-0.00402999	-0.0407339	High-G & High-O	BRCA
TCGA.AC.A3W6.01A	-0.384262	-0.227562	Low-G & Low-O	BRCA
TCGA.BH.A0BA.01A	-0.166248	-0.171391	Low-G & High-O	BRCA
TCGA.EW.A1OX.01A	-0.0257701	-0.216049	High-G & High-O	BRCA
TCGA.A2.A0CR.01A	-0.404616	-0.0443106	Low-G & High-O	BRCA
TCGA.D8.A1JD.01A	-0.122359	-0.246518	High-G & Low-O	BRCA
TCGA.C8.A26X.01A	0.162033	0.164624	High-G & High-O	BRCA
TCGA.A1.A0SE.01A	-0.224526	-0.211229	Low-G & High-O	BRCA
TCGA.A7.A4SF.01A	0.0166211	0.0832897	High-G & High-O	BRCA
TCGA.OL.A66O.01A	-0.237824	0.18391	Low-G & High-O	BRCA
TCGA.C8.A26W.01A	-0.193081	-0.0852159	Low-G & High-O	BRCA
TCGA.E2.A9RU.01A	0.114092	0.450471	High-G & High-O	BRCA
TCGA.AN.A0FW.01A	-0.312582	0.105306	Low-G & High-O	BRCA
TCGA.D8.A1JC.01A	0.0403783	-0.152107	High-G & High-O	BRCA
TCGA.C8.A12V.01A	0.0318841	-0.525325	High-G & Low-O	BRCA
TCGA.A2.A04P.01A	-0.151558	0.100593	Low-G & High-O	BRCA
TCGA.BH.A0W3.01A	-0.235631	-0.038594	Low-G & High-O	BRCA
TCGA.BH.A0B5.01A	-0.313748	-0.314624	Low-G & Low-O	BRCA
TCGA.S3.AA10.01A	-0.0140376	-0.483178	High-G & Low-O	BRCA
TCGA.BH.A0B0.01A	-0.281238	0.189569	Low-G & High-O	BRCA
TCGA.E2.A574.01A	0.0538848	0.234203	High-G & High-O	BRCA
TCGA.AN.A0XN.01A	0.193301	-0.520762	High-G & Low-O	BRCA
TCGA.AN.A0XW.01A	-0.0893584	-0.269102	High-G & Low-O	BRCA
TCGA.C8.A1HF.01A	-0.257393	0.210765	Low-G & High-O	BRCA
TCGA.AR.A2LO.01A	-0.304927	-0.465616	Low-G & Low-O	BRCA
TCGA.D8.A1XA.01A	-0.250255	-0.424728	Low-G & Low-O	BRCA
TCGA.BH.A0BL.01A	0.0933865	-0.531196	High-G & Low-O	BRCA
TCGA.EW.A1J2.01A	-0.394413	-0.587876	Low-G & Low-O	BRCA
TCGA.BH.A0AZ.01A	-0.0848316	-0.0592137	High-G & High-O	BRCA
TCGA.E9.A227.01A	-0.270198	0.182295	Low-G & High-O	BRCA
TCGA.A2.A0D2.01A	0.0426184	-0.214502	High-G & High-O	BRCA
TCGA.D8.A1XM.01A	-0.192811	-0.510922	Low-G & Low-O	BRCA
TCGA.D8.A1Y3.01A	-0.0190853	0.453097	High-G & High-O	BRCA
TCGA.C8.A275.01A	-0.0865091	-0.215678	High-G & High-O	BRCA
TCGA.E2.A3DX.01A	-0.180172	-0.70775	Low-G & Low-O	BRCA
TCGA.C8.A1HM.01A	0.078861	-0.197999	High-G & High-O	BRCA
TCGA.E2.A158.01A	-0.0109456	-0.446768	High-G & Low-O	BRCA
TCGA.AR.A0TP.01A	-0.00609489	-0.350901	High-G & Low-O	BRCA
TCGA.A2.A1FW.01A	-0.23804	-0.426728	Low-G & Low-O	BRCA
TCGA.AR.A1AJ.01A	0.0559626	-0.528727	High-G & Low-O	BRCA
TCGA.E9.A1R5.01A	-0.0955747	-0.201532	High-G & High-O	BRCA
TCGA.A8.A09A.01A	-0.199511	-0.374026	Low-G & Low-O	BRCA
TCGA.GM.A2DC.01A	-0.185841	0.138129	Low-G & High-O	BRCA
TCGA.A2.A3KC.01A	-0.368597	-0.607817	Low-G & Low-O	BRCA
TCGA.AO.A0J9.01A	-0.38908	0.295991	Low-G & High-O	BRCA
TCGA.E2.A14Y.01A	0.205549	0.352448	High-G & High-O	BRCA
TCGA.D8.A4Z1.01A	-0.414089	-0.496656	Low-G & Low-O	BRCA
TCGA.3C.AALI.01A	-0.138687	-0.00327508	High-G & High-O	BRCA
TCGA.E2.A159.01A	0.0781049	-0.280527	High-G & Low-O	BRCA
TCGA.E2.A155.01A	-0.00735926	-0.432343	High-G & Low-O	BRCA
TCGA.A8.A082.01A	-0.162802	-0.311973	Low-G & Low-O	BRCA
TCGA.E2.A14R.01A	0.0751544	0.284659	High-G & High-O	BRCA
TCGA.D8.A141.01A	-0.293773	-0.544448	Low-G & Low-O	BRCA
TCGA.BH.A204.01A	-0.156881	-0.287435	Low-G & Low-O	BRCA
TCGA.E2.A109.01A	-0.174931	-0.242463	Low-G & Low-O	BRCA
TCGA.C8.A1HJ.01A	-0.10553	-0.111191	High-G & High-O	BRCA
TCGA.D8.A1Y2.01A	-0.199622	0.118774	Low-G & High-O	BRCA
TCGA.AR.A2LJ.01A	-0.28752	0.0710508	Low-G & High-O	BRCA
TCGA.A2.A0YK.01A	-0.350704	-0.477003	Low-G & Low-O	BRCA
TCGA.E9.A22H.01A	-0.175344	-0.164486	Low-G & High-O	BRCA
TCGA.E2.A1L8.01A	-0.342852	-0.195118	Low-G & High-O	BRCA
TCGA.BH.A0B8.01A	-0.0703402	0.0861905	High-G & High-O	BRCA
TCGA.BH.A18G.01A	-0.0123384	0.289533	High-G & High-O	BRCA
TCGA.JL.A3YX.01A	-0.190681	0.271702	Low-G & High-O	BRCA
TCGA.S3.AA17.01A	-0.324506	-0.358578	Low-G & Low-O	BRCA
TCGA.E2.A15M.01A	-0.291288	-0.388249	Low-G & Low-O	BRCA
TCGA.E2.A56Z.01A	-0.227073	0.148479	Low-G & High-O	BRCA
TCGA.A7.A0CH.01A	-0.271156	-0.250461	Low-G & Low-O	BRCA
TCGA.AR.A0TZ.01A	-0.277677	-0.593385	Low-G & Low-O	BRCA
TCGA.E2.A15I.01A	-0.36896	-0.603189	Low-G & Low-O	BRCA
TCGA.BH.A0B4.01A	-0.188313	0.153162	Low-G & High-O	BRCA
TCGA.BH.A0WA.01A	0.271282	-0.328128	High-G & Low-O	BRCA
TCGA.A2.A0ET.01A	-0.322805	-0.32921	Low-G & Low-O	BRCA
TCGA.OL.A5RW.01A	-0.0941258	0.260476	High-G & High-O	BRCA
TCGA.AN.A0FD.01A	-0.0229838	-0.357971	High-G & Low-O	BRCA
TCGA.BH.A0H7.01A	0.161542	0.228649	High-G & High-O	BRCA
TCGA.LL.A5YL.01A	-0.179304	0.224123	Low-G & High-O	BRCA
TCGA.A2.A0D0.01A	-0.025478	0.096429	High-G & High-O	BRCA
TCGA.AO.A129.01A	0.245248	-0.141861	High-G & High-O	BRCA
TCGA.BH.A1EW.01A	-0.0912133	-0.463716	High-G & Low-O	BRCA
TCGA.B6.A0RP.01A	-0.321849	-0.609301	Low-G & Low-O	BRCA
TCGA.E2.A15T.01A	-0.103244	-0.495912	High-G & Low-O	BRCA
TCGA.A2.A4RW.01A	-0.307251	-0.436632	Low-G & Low-O	BRCA
TCGA.A8.A08O.01A	-0.265637	-0.379719	Low-G & Low-O	BRCA
TCGA.BH.A18I.01A	-0.362833	-0.486542	Low-G & Low-O	BRCA
TCGA.BH.A0BM.01A	-0.257016	0.213954	Low-G & High-O	BRCA
TCGA.E2.A14N.01A	0.11614	0.0808943	High-G & High-O	BRCA
TCGA.5L.AAT0.01A	-0.387426	-0.239854	Low-G & Low-O	BRCA
TCGA.BH.A6R9.01A	-0.131979	-0.639907	High-G & Low-O	BRCA
TCGA.EW.A1PG.01A	-0.0692601	-0.512082	High-G & Low-O	BRCA
TCGA.AN.A03Y.01A	-0.267157	0.149131	Low-G & High-O	BRCA
TCGA.B6.A0RT.01A	-0.265951	-0.479036	Low-G & Low-O	BRCA
TCGA.A2.A25D.01A	-0.203358	0.36405	Low-G & High-O	BRCA
TCGA.A7.A56D.01A	0.0184373	0.162213	High-G & High-O	BRCA
TCGA.D8.A73W.01A	-0.113765	-0.55934	High-G & Low-O	BRCA
TCGA.AO.A0J5.01A	-0.236517	-0.606851	Low-G & Low-O	BRCA
TCGA.A2.A1G6.01A	-0.379746	-0.556998	Low-G & Low-O	BRCA
TCGA.A7.A0CJ.01A	-0.104706	0.081187	High-G & High-O	BRCA
TCGA.A8.A07U.01A	0.100413	-0.384501	High-G & Low-O	BRCA
TCGA.D8.A1XS.01A	-0.16084	-0.434489	Low-G & Low-O	BRCA
TCGA.B6.A0I8.01A	-0.106674	-0.244718	High-G & Low-O	BRCA
TCGA.LL.A5YM.01A	-0.0665625	0.294487	High-G & High-O	BRCA
TCGA.E2.A15E.01A	0.00588255	-0.278435	High-G & Low-O	BRCA
TCGA.D8.A27G.01A	-0.196394	0.021689	Low-G & High-O	BRCA
TCGA.BH.A1EX.01A	-0.187016	-0.453986	Low-G & Low-O	BRCA
TCGA.A8.A076.01A	-0.15386	-0.395373	Low-G & Low-O	BRCA
TCGA.EW.A1OV.01A	-0.0491535	0.0490596	High-G & High-O	BRCA
TCGA.B6.A0X7.01A	-0.3876	0.0329569	Low-G & High-O	BRCA
TCGA.B6.A0WT.01A	-0.0556945	-0.407497	High-G & Low-O	BRCA
TCGA.A2.A4S3.01A	-0.0717403	0.127385	High-G & High-O	BRCA
TCGA.BH.A0BZ.01A	-0.0928911	-0.137331	High-G & High-O	BRCA
TCGA.OL.A5RU.01A	-0.26511	-0.274915	Low-G & Low-O	BRCA
TCGA.D8.A73U.01A	-0.295646	-0.597038	Low-G & Low-O	BRCA
TCGA.A2.A0YT.01A	0.147323	-0.0631652	High-G & High-O	BRCA
TCGA.A1.A0SK.01A	0.108865	-0.254973	High-G & Low-O	BRCA
TCGA.E9.A295.01A	-0.150285	0.337463	Low-G & High-O	BRCA
TCGA.AR.A1AR.01A	-0.074163	-0.430333	High-G & Low-O	BRCA
TCGA.D8.A1XY.01A	0.0101016	-0.298085	High-G & Low-O	BRCA
TCGA.LL.A8F5.01A	0.177045	-0.00228097	High-G & High-O	BRCA
TCGA.E9.A1R6.01A	-0.196352	0.161466	Low-G & High-O	BRCA
TCGA.BH.A1FL.01A	-0.370657	-0.439504	Low-G & Low-O	BRCA
TCGA.E9.A1RE.01A	-0.223252	-0.236023	Low-G & Low-O	BRCA
TCGA.D8.A1JN.01A	-0.204754	-0.0446643	Low-G & High-O	BRCA
TCGA.D8.A145.01A	-0.285084	-0.590519	Low-G & Low-O	BRCA
TCGA.B6.A0IK.01A	0.14809	0.3866	High-G & High-O	BRCA
TCGA.C8.A1HE.01A	-0.199863	-0.21916	Low-G & High-O	BRCA
TCGA.A8.A0AB.01A	-0.215524	-0.395105	Low-G & Low-O	BRCA
TCGA.EW.A1J3.01A	-0.186192	-0.346437	Low-G & Low-O	BRCA
TCGA.GI.A2C8.01A	-0.147184	-0.135764	High-G & High-O	BRCA
TCGA.A2.A0YJ.01A	0.428372	-0.499601	High-G & Low-O	BRCA
TCGA.A8.A0A7.01A	-0.135598	-0.176828	High-G & High-O	BRCA
TCGA.A8.A08L.01A	-0.114196	0.263591	High-G & High-O	BRCA
TCGA.BH.A0H6.01A	-0.0833575	-0.0667754	High-G & High-O	BRCA
TCGA.D8.A1XL.01A	-0.144431	-0.0170462	High-G & High-O	BRCA
TCGA.E2.A10B.01A	-0.167293	0.0490721	Low-G & High-O	BRCA
TCGA.E9.A228.01A	-0.166688	0.0335031	Low-G & High-O	BRCA
TCGA.A2.A3KD.01A	-0.0063665	-0.588268	High-G & Low-O	BRCA
TCGA.AQ.A7U7.01A	-0.464297	-0.63588	Low-G & Low-O	BRCA
TCGA.AO.A1KS.01A	-0.283099	-0.450001	Low-G & Low-O	BRCA
TCGA.BH.A0EB.01A	-0.39672	-0.198761	Low-G & High-O	BRCA
TCGA.C8.A12W.01A	0.191779	-0.4014	High-G & Low-O	BRCA
TCGA.AR.A24L.01A	-0.0221451	-0.411546	High-G & Low-O	BRCA
TCGA.EW.A1PB.01A	0.130722	-0.00520339	High-G & High-O	BRCA
TCGA.D8.A1JJ.01A	0.0116554	-0.237795	High-G & Low-O	BRCA
TCGA.C8.A12Z.01A	0.395205	-0.434795	High-G & Low-O	BRCA
TCGA.A8.A09X.01A	-0.138543	0.381382	High-G & High-O	BRCA
TCGA.AC.A62Y.01A	-0.206106	-0.0189299	Low-G & High-O	BRCA
TCGA.AC.A3YJ.01A	-0.25576	0.522259	Low-G & High-O	BRCA
TCGA.E9.A22G.01A	-0.019166	0.244103	High-G & High-O	BRCA
TCGA.GM.A5PX.01A	-0.27076	0.248263	Low-G & High-O	BRCA
TCGA.A2.A4RX.01A	0.015808	-0.505108	High-G & Low-O	BRCA
TCGA.B6.A0WW.01A	-0.0264784	0.0649876	High-G & High-O	BRCA
TCGA.A2.A0SV.01A	-0.0557886	0.243847	High-G & High-O	BRCA
TCGA.AR.A24U.01A	0.030629	-0.448663	High-G & Low-O	BRCA
TCGA.B6.A0X0.01A	0.18594	-0.00055154	High-G & High-O	BRCA
TCGA.BH.A0EA.01A	-0.167812	-0.366649	Low-G & Low-O	BRCA
TCGA.LL.A440.01A	-0.358619	-0.599745	Low-G & Low-O	BRCA
TCGA.A1.A0SQ.01A	0.097062	-0.178726	High-G & High-O	BRCA
TCGA.A8.A09N.01A	-0.100174	-0.0879513	High-G & High-O	BRCA
TCGA.BH.A18H.01A	-0.238959	-0.30666	Low-G & Low-O	BRCA
TCGA.E2.A1LH.01A	0.0679049	-0.002235	High-G & High-O	BRCA
TCGA.C8.A27A.01A	-0.0645438	-0.451098	High-G & Low-O	BRCA
TCGA.E9.A1R4.01A	-0.136151	-0.175331	High-G & High-O	BRCA
TCGA.A2.A3XU.01A	0.290982	0.456687	High-G & High-O	BRCA
TCGA.HN.A2NL.01A	-0.164136	0.0753389	Low-G & High-O	BRCA
TCGA.BH.A0BO.01A	-0.0613422	-0.644586	High-G & Low-O	BRCA
TCGA.D8.A1Y0.01A	-0.262073	-0.369883	Low-G & Low-O	BRCA
TCGA.B6.A40B.01A	-0.172744	0.143087	Low-G & High-O	BRCA
TCGA.PL.A8LX.01A	-0.125668	0.0302961	High-G & High-O	BRCA
TCGA.B6.A1KF.01A	0.221497	-0.169888	High-G & High-O	BRCA
TCGA.AO.A0J7.01A	-0.183564	0.267365	Low-G & High-O	BRCA
TCGA.EW.A2FV.01A	-0.212608	-0.251872	Low-G & Low-O	BRCA
TCGA.AR.A252.01A	-0.0300529	-0.479065	High-G & Low-O	BRCA
TCGA.AN.A0XR.01A	-0.316201	-0.113262	Low-G & High-O	BRCA
TCGA.A2.A0YC.01A	-0.223087	-0.281451	Low-G & Low-O	BRCA
TCGA.A8.A07P.01A	-0.116185	0.259269	High-G & High-O	BRCA
TCGA.E9.A3X8.01A	-0.26712	0.0929131	Low-G & High-O	BRCA
TCGA.AC.A2B8.01A	-0.0979184	-0.313954	High-G & Low-O	BRCA
TCGA.AO.A0JL.01A	0.0527889	0.144347	High-G & High-O	BRCA
TCGA.D8.A27W.01A	-0.0634268	-0.0243423	High-G & High-O	BRCA
TCGA.B6.A0RO.01A	0.150399	0.280549	High-G & High-O	BRCA
TCGA.BH.A0DE.01A	-0.290309	-0.317829	Low-G & Low-O	BRCA
TCGA.D8.A147.01A	-0.0068093	-0.575595	High-G & Low-O	BRCA
TCGA.BH.A202.01A	0.173474	-0.223541	High-G & Low-O	BRCA
TCGA.BH.A18R.01A	-0.0622374	0.167114	High-G & High-O	BRCA
TCGA.B6.A0RV.01A	-0.179147	-0.315782	Low-G & Low-O	BRCA
TCGA.D8.A27P.01A	-0.106099	-0.284159	High-G & Low-O	BRCA
TCGA.BH.A0W7.01A	-0.340957	-0.10623	Low-G & High-O	BRCA
TCGA.AC.A7VB.01A	-0.190255	-0.0252947	Low-G & High-O	BRCA
TCGA.AN.A046.01A	-0.385418	0.0789986	Low-G & High-O	BRCA
TCGA.A2.A0SX.01A	0.0414188	-0.5934	High-G & Low-O	BRCA
TCGA.A8.A06N.01A	-0.203613	-0.269341	Low-G & Low-O	BRCA
TCGA.BH.A8G0.01A	-0.435947	-0.459046	Low-G & Low-O	BRCA
TCGA.BH.A0HP.01A	-0.275555	-0.189516	Low-G & High-O	BRCA
TCGA.BH.A18U.01A	0.0562403	-0.0852712	High-G & High-O	BRCA
TCGA.AN.A0AS.01A	0.149032	-0.482832	High-G & Low-O	BRCA
TCGA.AO.A0JC.01A	-0.407941	-0.557421	Low-G & Low-O	BRCA
TCGA.BH.A1F2.01A	0.00270541	-0.452983	High-G & Low-O	BRCA
TCGA.BH.A18M.01A	-0.200274	-0.32989	Low-G & Low-O	BRCA
TCGA.C8.A12L.01A	0.243697	-0.296972	High-G & Low-O	BRCA
TCGA.E9.A1R7.01A	-0.174771	-0.466762	Low-G & Low-O	BRCA
TCGA.BH.A1FH.01A	-0.333806	-0.55907	Low-G & Low-O	BRCA
TCGA.AR.A24V.01A	-0.12949	-0.364666	High-G & Low-O	BRCA
TCGA.AC.A6IX.01A	-0.187102	-0.3077	Low-G & Low-O	BRCA
TCGA.D8.A1JH.01A	-0.389172	-0.592072	Low-G & Low-O	BRCA
TCGA.BH.A1FE.01A	-0.306959	-0.378164	Low-G & Low-O	BRCA
TCGA.A2.A25C.01A	-0.271785	-0.523667	Low-G & Low-O	BRCA
TCGA.B6.A0IQ.01A	-0.215114	-0.147045	Low-G & High-O	BRCA
TCGA.AO.A0JI.01A	-0.171049	-0.0412265	Low-G & High-O	BRCA
TCGA.B6.A0IA.01A	0.164703	0.348365	High-G & High-O	BRCA
TCGA.E2.A1L7.01A	-0.171378	-0.309841	Low-G & Low-O	BRCA
TCGA.BH.A18F.01A	-0.0656864	-0.203641	High-G & High-O	BRCA
TCGA.C8.A1HI.01A	-0.115486	0.140344	High-G & High-O	BRCA
TCGA.A2.A0YD.01A	-0.175684	-0.61264	Low-G & Low-O	BRCA
TCGA.A8.A06U.01A	-0.19943	0.0423916	Low-G & High-O	BRCA
TCGA.BH.A18S.01A	-0.17885	-0.285726	Low-G & Low-O	BRCA
TCGA.A8.A08S.01A	-0.124907	-0.264232	High-G & Low-O	BRCA
TCGA.A8.A08C.01A	-0.284191	-0.489314	Low-G & Low-O	BRCA
TCGA.C8.A1HO.01A	-0.209999	-0.247122	Low-G & Low-O	BRCA
TCGA.AO.A0JG.01A	-0.358971	-0.434076	Low-G & Low-O	BRCA
TCGA.E9.A1NF.01A	-0.112664	0.0625919	High-G & High-O	BRCA
TCGA.AO.A0J6.01A	0.210049	-0.161768	High-G & High-O	BRCA
TCGA.LL.A5YP.01A	-0.106062	-0.428421	High-G & Low-O	BRCA
TCGA.BH.A0DI.01A	-0.224941	-0.382868	Low-G & Low-O	BRCA
TCGA.BH.A1FJ.01A	-0.125382	-0.463304	High-G & Low-O	BRCA
TCGA.UU.A93S.01A	0.249022	0.338822	High-G & High-O	BRCA
TCGA.A2.A0YE.01A	0.207166	-0.59141	High-G & Low-O	BRCA
TCGA.BH.A209.01A	-0.122359	-0.385908	High-G & Low-O	BRCA
TCGA.OL.A5RX.01A	-0.352523	-0.356656	Low-G & Low-O	BRCA
TCGA.E2.A15D.01A	-0.313408	-0.398057	Low-G & Low-O	BRCA
TCGA.D8.A27H.01A	0.135658	-0.625617	High-G & Low-O	BRCA
TCGA.BH.A1F6.01A	0.32922	0.0979069	High-G & High-O	BRCA
TCGA.A1.A0SD.01A	-0.159675	-0.42551	Low-G & Low-O	BRCA
TCGA.D8.A1XC.01A	0.0205241	-0.554765	High-G & Low-O	BRCA
TCGA.A2.A04R.01A	-0.20086	-0.209325	Low-G & High-O	BRCA
TCGA.LD.A66U.01A	-0.319947	-0.0424507	Low-G & High-O	BRCA
TCGA.E2.A15O.01A	0.0418001	-0.201309	High-G & High-O	BRCA
TCGA.AR.A24T.01A	-0.178652	-0.408066	Low-G & Low-O	BRCA
TCGA.BH.A0HO.01A	0.0466361	0.0288698	High-G & High-O	BRCA
TCGA.A7.A6VW.01A	0.193869	0.283413	High-G & High-O	BRCA
TCGA.BH.A0HY.01A	-0.125298	-0.330673	High-G & Low-O	BRCA
TCGA.3C.AALJ.01A	-0.166741	-0.0212391	Low-G & High-O	BRCA
TCGA.BH.AB28.01A	-0.234621	-0.349898	Low-G & Low-O	BRCA
TCGA.A7.A0CG.01A	-0.160959	-0.410894	Low-G & Low-O	BRCA
TCGA.A8.A08H.01A	-0.106482	-0.0698228	High-G & High-O	BRCA
TCGA.B6.A0WV.01A	-0.0814597	0.0977117	High-G & High-O	BRCA
TCGA.D8.A1XF.01A	-0.120958	-0.569805	High-G & Low-O	BRCA
TCGA.BH.A0BQ.01A	-0.127032	-0.257093	High-G & Low-O	BRCA
TCGA.A8.A08I.01A	-0.00458998	-0.595624	High-G & Low-O	BRCA
TCGA.B6.A0X4.01A	0.0658189	0.00599734	High-G & High-O	BRCA
TCGA.E9.A2JS.01A	-0.138392	0.285979	High-G & High-O	BRCA
TCGA.A8.A096.01A	-0.228326	-0.562118	Low-G & Low-O	BRCA
TCGA.B6.A0WY.01A	0.00817991	-0.0695362	High-G & High-O	BRCA
TCGA.A8.A09E.01A	0.026769	0.0676649	High-G & High-O	BRCA
TCGA.EW.A1OW.01A	0.177574	-0.523273	High-G & Low-O	BRCA
TCGA.D8.A1XD.01A	-0.100777	-0.565114	High-G & Low-O	BRCA
TCGA.E9.A54X.01A	0.0856795	0.20421	High-G & High-O	BRCA
TCGA.B6.A0RG.01A	-0.0658033	0.0580394	High-G & High-O	BRCA
TCGA.A8.A097.01A	-0.153751	-0.458767	Low-G & Low-O	BRCA
TCGA.A2.A0CX.01A	0.204164	-0.045016	High-G & High-O	BRCA
TCGA.E9.A5FK.01A	-0.308528	0.122915	Low-G & High-O	BRCA
TCGA.C8.A8HQ.01A	-0.352173	-0.174674	Low-G & High-O	BRCA
TCGA.BH.A0BP.01A	-0.143538	-0.340037	High-G & Low-O	BRCA
TCGA.B6.A0RL.01A	-0.0271286	-0.289908	High-G & Low-O	BRCA
TCGA.A8.A08F.01A	0.0105144	-0.014838	High-G & High-O	BRCA
TCGA.A2.A0CK.01A	-0.444084	-0.090039	Low-G & High-O	BRCA
TCGA.E9.A1N4.01A	-0.323534	0.330842	Low-G & High-O	BRCA
TCGA.D8.A1XZ.01A	-0.0506665	-0.410772	High-G & Low-O	BRCA
TCGA.AR.A1AS.01A	0.19746	0.0300568	High-G & High-O	BRCA
TCGA.EW.A424.01A	-0.345315	0.110678	Low-G & High-O	BRCA
TCGA.A7.A3RF.01A	0.0438431	0.258445	High-G & High-O	BRCA
TCGA.AR.A24H.01A	-0.22707	-0.298312	Low-G & Low-O	BRCA
TCGA.A8.A06T.01A	-0.334207	0.0448966	Low-G & High-O	BRCA
TCGA.C8.A1HL.01A	-0.225006	0.136237	Low-G & High-O	BRCA
TCGA.D8.A1X8.01A	-0.202858	-0.403914	Low-G & Low-O	BRCA
TCGA.AO.A1KT.01A	0.23663	-0.067766	High-G & High-O	BRCA
TCGA.B6.A0RQ.01A	-0.204748	-0.360451	Low-G & Low-O	BRCA
TCGA.AR.A1AQ.01A	0.139248	-0.370056	High-G & Low-O	BRCA
TCGA.OL.A5D6.01A	-0.0871486	0.284547	High-G & High-O	BRCA
TCGA.A8.A091.01A	-0.259827	-0.497122	Low-G & Low-O	BRCA
TCGA.A7.A4SE.01A	0.196605	-0.568913	High-G & Low-O	BRCA
TCGA.AC.A2FE.01A	-0.241932	-0.0972111	Low-G & High-O	BRCA
TCGA.C8.A26Z.01A	-0.201694	-0.182306	Low-G & High-O	BRCA
TCGA.C8.A12Y.01A	-0.00279922	0.0617843	High-G & High-O	BRCA
TCGA.A7.A13F.01A	0.0204836	0.0960375	High-G & High-O	BRCA
TCGA.BH.A28Q.01A	-0.257081	-0.509267	Low-G & Low-O	BRCA
TCGA.GM.A5PV.01A	-0.35909	0.443135	Low-G & High-O	BRCA
TCGA.A7.A4SC.01A	-0.395796	-0.542804	Low-G & Low-O	BRCA
TCGA.A8.A09G.01A	-0.173285	0.183208	Low-G & High-O	BRCA
TCGA.E2.A15H.01A	-0.222924	-0.422549	Low-G & Low-O	BRCA
TCGA.B6.A0IH.01A	-0.333437	-0.581105	Low-G & Low-O	BRCA
TCGA.A2.A1G4.01A	-0.218347	-0.500614	Low-G & Low-O	BRCA
TCGA.A8.A093.01A	-0.234652	-0.233284	Low-G & Low-O	BRCA
TCGA.C8.A12O.01A	0.151368	-0.303937	High-G & Low-O	BRCA
TCGA.AO.A1KQ.01A	-0.233223	0.245948	Low-G & High-O	BRCA
TCGA.AR.A256.01A	0.186088	0.0905545	High-G & High-O	BRCA
TCGA.OL.A66I.01A	-0.184458	-0.451542	Low-G & Low-O	BRCA
TCGA.C8.A3M7.01A	-0.311022	-0.161242	Low-G & High-O	BRCA
TCGA.A2.A04W.01A	0.175335	0.0454538	High-G & High-O	BRCA
TCGA.OL.A97C.01A	-0.026577	0.0246379	High-G & High-O	BRCA
TCGA.AR.A1AM.01A	-0.371059	-0.278201	Low-G & Low-O	BRCA
TCGA.AR.A2LR.01A	-0.1415	-0.239713	High-G & Low-O	BRCA
TCGA.EW.A1OZ.01A	-0.199467	0.0329967	Low-G & High-O	BRCA
TCGA.A1.A0SF.01A	-0.365948	-0.0170455	Low-G & High-O	BRCA
TCGA.A1.A0SJ.01A	0.0913058	-0.22088	High-G & High-O	BRCA
TCGA.D8.A1JU.01A	-0.264108	-0.342836	Low-G & Low-O	BRCA
TCGA.A8.A07F.01A	-0.16404	-0.555131	Low-G & Low-O	BRCA
TCGA.A7.A6VY.01A	0.166791	-0.466749	High-G & Low-O	BRCA
TCGA.A2.A0CU.01A	-0.0851896	-0.361542	High-G & Low-O	BRCA
TCGA.E9.A1NE.01A	-0.319745	-0.448678	Low-G & Low-O	BRCA
TCGA.A7.A0D9.01A	-0.175991	-0.156995	Low-G & High-O	BRCA
TCGA.C8.A12K.01A	0.0907219	0.137276	High-G & High-O	BRCA
TCGA.A8.A07O.01A	0.30714	-0.18219	High-G & High-O	BRCA
TCGA.C8.A12U.01A	0.0903555	0.28858	High-G & High-O	BRCA
TCGA.C8.A8HP.01A	0.061296	-0.219106	High-G & High-O	BRCA
TCGA.A2.A3XV.01A	-0.101994	0.331203	High-G & High-O	BRCA
TCGA.BH.A0AW.01A	-0.102541	0.472667	High-G & High-O	BRCA
TCGA.AN.A0FF.01A	-0.264653	-0.327177	Low-G & Low-O	BRCA
TCGA.AR.A24M.01A	-0.236374	-0.590652	Low-G & Low-O	BRCA
TCGA.E2.A2P6.01A	-0.268067	-0.0993838	Low-G & High-O	BRCA
TCGA.C8.A130.01A	-0.294429	0.253705	Low-G & High-O	BRCA
TCGA.C8.A274.01A	-0.136597	-0.174333	High-G & High-O	BRCA
TCGA.D8.A73X.01A	-0.306777	-0.410364	Low-G & Low-O	BRCA
TCGA.AO.A0JA.01A	-0.214211	-0.434534	Low-G & Low-O	BRCA
TCGA.LL.A5YN.01A	-0.269373	0.022753	Low-G & High-O	BRCA
TCGA.D8.A1XB.01A	-0.0397498	-0.460581	High-G & Low-O	BRCA
TCGA.LL.A6FP.01A	-0.203077	0.237741	Low-G & High-O	BRCA
TCGA.A7.A6VX.01A	-0.13096	-0.019014	High-G & High-O	BRCA
TCGA.AC.A6IW.01A	-0.0745951	0.172599	High-G & High-O	BRCA
TCGA.BH.A0C3.01A	-0.179321	-0.291339	Low-G & Low-O	BRCA
TCGA.E2.A1L9.01A	-0.132045	-0.227541	High-G & Low-O	BRCA
TCGA.BH.A1EV.01A	-0.0597489	-0.573259	High-G & Low-O	BRCA
TCGA.A2.A3XX.01A	0.259135	-0.216471	High-G & High-O	BRCA
TCGA.E9.A1NA.01A	-0.0118968	-0.114187	High-G & High-O	BRCA
TCGA.EW.A1OY.01A	0.0473175	0.147871	High-G & High-O	BRCA
TCGA.BH.A0AU.01A	-0.0994349	-0.400258	High-G & Low-O	BRCA
TCGA.B6.A0WS.01A	-0.255169	-0.301757	Low-G & Low-O	BRCA
TCGA.B6.A0I5.01A	-0.168615	0.336324	Low-G & High-O	BRCA
TCGA.E2.A14P.01A	-0.100176	-0.0193694	High-G & High-O	BRCA
TCGA.GM.A2DF.01A	-0.0704454	-0.222973	High-G & Low-O	BRCA
TCGA.AC.A6NO.01A	-0.315835	-0.00746449	Low-G & High-O	BRCA
TCGA.BH.A0B1.01A	0.0724847	-0.239729	High-G & Low-O	BRCA
TCGA.AR.A0TW.01A	-0.0280667	-0.00942129	High-G & High-O	BRCA
TCGA.AN.A0FX.01A	0.069412	-0.137986	High-G & High-O	BRCA
TCGA.BH.A0BD.01A	-0.130653	-0.403463	High-G & Low-O	BRCA
TCGA.D8.A1JA.01A	0.0891892	-0.3967	High-G & Low-O	BRCA
TCGA.S3.AA11.01A	-0.40674	0.0393736	Low-G & High-O	BRCA
TCGA.AO.A03T.01A	-0.263729	0.302181	Low-G & High-O	BRCA
TCGA.AC.A3YI.01A	-0.237942	-0.429568	Low-G & Low-O	BRCA
TCGA.BH.A0B2.01A	-0.286487	-0.234384	Low-G & Low-O	BRCA
TCGA.LL.A7T0.01A	-0.222799	0.0438539	Low-G & High-O	BRCA
TCGA.BH.A0DH.01A	-0.1744	-0.0584537	Low-G & High-O	BRCA
TCGA.AC.A8OQ.01A	-0.0949497	-0.422427	High-G & Low-O	BRCA
TCGA.C8.A12N.01A	-0.295314	0.0513496	Low-G & High-O	BRCA
TCGA.C8.A12T.01A	0.0830727	0.0583579	High-G & High-O	BRCA
TCGA.AO.A0J2.01A	0.203134	0.27575	High-G & High-O	BRCA
TCGA.D8.A27R.01A	-0.0323866	0.256053	High-G & High-O	BRCA
TCGA.A2.A0EU.01A	-0.130777	0.0760422	High-G & High-O	BRCA
TCGA.AO.A12D.01A	0.0473992	-0.538544	High-G & Low-O	BRCA
TCGA.D8.A1XT.01A	0.107971	-0.480102	High-G & Low-O	BRCA
TCGA.A2.A0CW.01A	-0.0423199	-0.00762669	High-G & High-O	BRCA
TCGA.E2.A10F.01A	-0.246667	-0.479742	Low-G & Low-O	BRCA
TCGA.BH.A0E7.01A	-0.285873	-0.356713	Low-G & Low-O	BRCA
TCGA.D8.A1XG.01A	-0.0230653	-0.59853	High-G & Low-O	BRCA
TCGA.E9.A1N8.01A	0.0277685	-0.466081	High-G & Low-O	BRCA
TCGA.E2.A2P5.01A	-0.228704	0.155338	Low-G & High-O	BRCA
TCGA.C8.A278.01A	0.0345424	-0.121739	High-G & High-O	BRCA
TCGA.A8.A08R.01A	0.129181	-0.418472	High-G & Low-O	BRCA
TCGA.E2.A15A.01A	0.060258	-0.282448	High-G & Low-O	BRCA
TCGA.D8.A1JT.01A	-0.0316573	-0.156987	High-G & High-O	BRCA
TCGA.D8.A142.01A	0.0393793	-0.509707	High-G & Low-O	BRCA
TCGA.A2.A3Y0.01A	0.166002	0.151103	High-G & High-O	BRCA
TCGA.AQ.A0Y5.01A	0.154256	-0.109623	High-G & High-O	BRCA
TCGA.A8.A07W.01A	0.107392	0.00617817	High-G & High-O	BRCA
TCGA.A1.A0SM.01A	0.0422952	-0.565171	High-G & Low-O	BRCA
TCGA.AC.A3EH.01A	-0.0965514	-0.0513818	High-G & High-O	BRCA
TCGA.MS.A51U.01A	-0.449663	-0.248706	Low-G & Low-O	BRCA
TCGA.AR.A24K.01A	-0.0837833	-0.352452	High-G & Low-O	BRCA
TCGA.AC.A2BM.01A	-0.176599	-0.0137621	Low-G & High-O	BRCA
TCGA.A2.A3XY.01A	-0.0476401	-0.33071	High-G & Low-O	BRCA
TCGA.E2.A14W.01A	0.0947082	-0.0121824	High-G & High-O	BRCA
TCGA.BH.A1F8.01A	-0.171283	-0.189101	Low-G & High-O	BRCA
TCGA.E9.A1RA.01A	-0.308424	-0.0830813	Low-G & High-O	BRCA
TCGA.A8.A0A6.01A	-0.229437	-0.445345	Low-G & Low-O	BRCA
TCGA.AC.A7VC.01A	-0.0282153	0.386156	High-G & High-O	BRCA
TCGA.C8.A27B.01A	0.105471	-0.558916	High-G & Low-O	BRCA
TCGA.S3.AA15.01A	-0.0440534	-0.507815	High-G & Low-O	BRCA
TCGA.BH.A1ES.01A	-0.136737	-0.419197	High-G & Low-O	BRCA
TCGA.E2.A1L6.01A	-0.328405	-0.0977193	Low-G & High-O	BRCA
TCGA.E9.A1R0.01A	-0.276098	-0.116811	Low-G & High-O	BRCA
TCGA.BH.A0B6.01A	-0.120385	-0.00881074	High-G & High-O	BRCA
TCGA.B6.A0RN.01A	-0.226057	-0.309101	Low-G & Low-O	BRCA
TCGA.A8.A09W.01A	0.0341623	0.00360438	High-G & High-O	BRCA
TCGA.EW.A1P3.01A	-0.372897	-0.0190305	Low-G & High-O	BRCA
TCGA.A2.A0T6.01A	-0.334545	-0.586244	Low-G & Low-O	BRCA
TCGA.A7.A5ZW.01A	-0.292773	-0.278446	Low-G & Low-O	BRCA
TCGA.BH.A203.01A	0.01598	-0.162288	High-G & High-O	BRCA
TCGA.DS.A7WI.01A	0.0893437	0.29494	High-G & High-O	CESC
TCGA.EX.A449.01A	0.0914462	0.294496	High-G & High-O	CESC
TCGA.VS.A958.01A	-0.0495281	-0.156861	Low-G & Low-O	CESC
TCGA.MY.A5BE.01A	-0.0865303	0.55362	Low-G & High-O	CESC
TCGA.C5.A905.01A	-0.0994827	0.425286	Low-G & High-O	CESC
TCGA.Q1.A73Q.01A	0.0024405	0.500022	Low-G & High-O	CESC
TCGA.BI.A0VR.01A	0.0836503	0.0627937	High-G & Low-O	CESC
TCGA.EK.A2PK.01A	-0.0563645	0.0639182	Low-G & Low-O	CESC
TCGA.FU.A3WB.01A	0.02451	0.539248	Low-G & High-O	CESC
TCGA.MA.AA41.01A	0.137924	0.46086	High-G & High-O	CESC
TCGA.IR.A3LK.01A	-0.0763523	0.424255	Low-G & High-O	CESC
TCGA.VS.A952.01A	-0.0806919	0.264416	Low-G & High-O	CESC
TCGA.C5.A8YT.01A	-0.110542	0.172924	Low-G & Low-O	CESC
TCGA.EA.A5ZD.01A	-0.0556663	0.120701	Low-G & Low-O	CESC
TCGA.C5.A1MI.01A	0.121424	-0.151556	High-G & Low-O	CESC
TCGA.EK.A2RO.01A	0.171716	0.2454	High-G & High-O	CESC
TCGA.FU.A3YQ.01A	-0.0296411	-0.221999	Low-G & Low-O	CESC
TCGA.C5.A7CL.01A	0.0266692	0.0180934	Low-G & Low-O	CESC
TCGA.VS.A9UB.01A	-0.101513	-0.448456	Low-G & Low-O	CESC
TCGA.C5.A1BM.01A	0.0252345	0.0148746	Low-G & Low-O	CESC
TCGA.C5.A2LY.01A	-0.0354538	0.37849	Low-G & High-O	CESC
TCGA.EA.A50E.01A	0.141383	0.575148	High-G & High-O	CESC
TCGA.ZJ.AAXU.01A	0.112847	0.311427	High-G & High-O	CESC
TCGA.HM.A6W2.01A	0.0636874	0.550788	High-G & High-O	CESC
TCGA.C5.A1MQ.01A	-0.122927	0.370519	Low-G & High-O	CESC
TCGA.C5.A1MN.01A	0.3202	-0.392662	High-G & Low-O	CESC
TCGA.VS.A9U7.01A	-0.0444882	0.445752	Low-G & High-O	CESC
TCGA.ZJ.AB0I.01A	0.222696	-0.025424	High-G & Low-O	CESC
TCGA.LP.A4AX.01A	-0.112716	-0.218338	Low-G & Low-O	CESC
TCGA.JW.A5VH.01A	0.10542	0.387915	High-G & High-O	CESC
TCGA.C5.A902.01A	-0.00125183	0.302322	Low-G & High-O	CESC
TCGA.FU.A23L.01A	-0.0778703	0.224647	Low-G & High-O	CESC
TCGA.FU.A3NI.01A	0.16761	0.272556	High-G & High-O	CESC
TCGA.VS.A9UT.01A	0.0745928	-0.43144	High-G & Low-O	CESC
TCGA.C5.A8YR.01A	0.0197251	0.493472	Low-G & High-O	CESC
TCGA.VS.A94X.01A	0.0540242	-0.0727553	Low-G & Low-O	CESC
TCGA.VS.A8EK.01A	0.0843259	0.298062	High-G & High-O	CESC
TCGA.FU.A3HZ.01A	0.354785	0.615162	High-G & High-O	CESC
TCGA.ZJ.AAXT.01A	0.121522	0.244393	High-G & High-O	CESC
TCGA.C5.A2LT.01A	-0.135201	-0.164958	Low-G & Low-O	CESC
TCGA.WL.A834.01A	0.252288	0.195279	High-G & Low-O	CESC
TCGA.FU.A40J.01A	-0.124426	0.202944	Low-G & Low-O	CESC
TCGA.MU.A5YI.01A	-0.209215	0.328639	Low-G & High-O	CESC
TCGA.MA.AA3W.01A	0.22822	0.332981	High-G & High-O	CESC
TCGA.EK.A2PG.01A	-0.0243831	0.519088	Low-G & High-O	CESC
TCGA.EA.A5ZE.01A	-0.183377	0.357589	Low-G & High-O	CESC
TCGA.4J.AA1J.01A	0.144724	-0.0268966	High-G & Low-O	CESC
TCGA.C5.A7CH.01A	0.227587	-0.0408713	High-G & Low-O	CESC
TCGA.C5.A8XH.01A	-0.00458124	-0.0903757	Low-G & Low-O	CESC
TCGA.JW.A69B.01A	0.289902	0.515081	High-G & High-O	CESC
TCGA.ZX.AA5X.01A	-0.0672301	-0.0481234	Low-G & Low-O	CESC
TCGA.VS.A9V0.01A	0.117467	0.223906	High-G & Low-O	CESC
TCGA.EA.A97N.01A	0.183318	-0.438843	High-G & Low-O	CESC
TCGA.Q1.A73S.01A	0.226891	0.551518	High-G & High-O	CESC
TCGA.ZJ.AAXA.01A	-0.0726352	0.244078	Low-G & High-O	CESC
TCGA.DS.A0VL.01A	-0.0384738	-0.217263	Low-G & Low-O	CESC
TCGA.EK.A2IR.01A	0.130541	0.372831	High-G & High-O	CESC
TCGA.C5.A2M1.01A	0.0735213	0.488114	High-G & High-O	CESC
TCGA.C5.A7CJ.01A	-0.164918	-0.0698823	Low-G & Low-O	CESC
TCGA.EA.A1QT.01A	0.125166	0.271398	High-G & High-O	CESC
TCGA.VS.A957.01A	0.0589733	0.634515	High-G & High-O	CESC
TCGA.JW.A5VK.01A	0.118461	0.454537	High-G & High-O	CESC
TCGA.EK.A2R7.01A	-0.0387532	0.59292	Low-G & High-O	CESC
TCGA.EA.A4BA.01A	-0.0670096	0.468607	Low-G & High-O	CESC
TCGA.EA.A411.01A	0.0862644	0.0161172	High-G & Low-O	CESC
TCGA.C5.A7UE.01A	-0.0492913	0.172034	Low-G & Low-O	CESC
TCGA.JW.A5VI.01A	-0.197875	-0.402764	Low-G & Low-O	CESC
TCGA.VS.A9UD.01A	0.176667	0.399802	High-G & High-O	CESC
TCGA.DS.A0VN.01A	0.0506982	0.402692	Low-G & High-O	CESC
TCGA.HM.A3JK.01A	0.0837055	-0.247719	High-G & Low-O	CESC
TCGA.LP.A5U3.01A	0.110024	0.211622	High-G & Low-O	CESC
TCGA.DG.A2KH.01A	0.148944	0.428175	High-G & High-O	CESC
TCGA.C5.A2LS.01A	0.125629	0.161851	High-G & Low-O	CESC
TCGA.IR.A3LH.01A	0.0187557	-0.231789	Low-G & Low-O	CESC
TCGA.Q1.A5R3.01A	0.0669352	0.154665	High-G & Low-O	CESC
TCGA.MA.AA3X.01A	0.187004	0.0915435	High-G & Low-O	CESC
TCGA.VS.A954.01A	0.24607	0.462284	High-G & High-O	CESC
TCGA.EA.A3HS.01A	-0.0500758	-0.358744	Low-G & Low-O	CESC
TCGA.EA.A3HR.01A	0.0168503	-0.143383	Low-G & Low-O	CESC
TCGA.ZJ.AB0H.01A	0.132282	-0.0482278	High-G & Low-O	CESC
TCGA.JX.A3Q0.01A	0.112749	0.137504	High-G & Low-O	CESC
TCGA.DS.A3LQ.01A	0.163434	0.336704	High-G & High-O	CESC
TCGA.EK.A2R8.01A	0.0991959	0.063541	High-G & Low-O	CESC
TCGA.FU.A3TX.01A	0.056882	0.368144	High-G & High-O	CESC
TCGA.EA.A556.01A	0.0884048	0.414303	High-G & High-O	CESC
TCGA.VS.A9UO.01A	0.0434386	-0.142951	Low-G & Low-O	CESC
TCGA.EX.A3L1.01A	0.316674	-0.504317	High-G & Low-O	CESC
TCGA.C5.A7CM.01A	-0.141965	0.118133	Low-G & Low-O	CESC
TCGA.ZJ.AAXF.01A	0.127873	0.409424	High-G & High-O	CESC
TCGA.2W.A8YY.01A	0.0576722	0.521537	High-G & High-O	CESC
TCGA.VS.A9UR.01A	0.123317	-0.0916112	High-G & Low-O	CESC
TCGA.C5.A7X3.01A	0.177195	0.175272	High-G & Low-O	CESC
TCGA.HM.A4S6.01A	0.135617	-0.480357	High-G & Low-O	CESC
TCGA.FU.A770.01A	0.110748	0.337804	High-G & High-O	CESC
TCGA.VS.A9UC.01A	-0.125385	-0.332129	Low-G & Low-O	CESC
TCGA.DS.A1OC.01A	0.130487	-0.0211149	High-G & Low-O	CESC
TCGA.EX.A69M.01A	-0.056172	0.155206	Low-G & Low-O	CESC
TCGA.C5.A1MK.01A	0.127633	0.108711	High-G & Low-O	CESC
TCGA.JW.A5VJ.01A	0.0846731	0.435416	High-G & High-O	CESC
TCGA.EA.A3Y4.01A	-0.147095	0.025996	Low-G & Low-O	CESC
TCGA.JW.A5VL.01A	0.159779	-0.0172748	High-G & Low-O	CESC
TCGA.EA.A1QS.01A	-0.052903	-0.59229	Low-G & Low-O	CESC
TCGA.EK.A2PM.01A	0.156394	0.440038	High-G & High-O	CESC
TCGA.JX.A3PZ.01A	0.264452	0.30666	High-G & High-O	CESC
TCGA.DG.A2KK.01A	0.186315	0.389766	High-G & High-O	CESC
TCGA.VS.A8QM.01A	-0.125546	0.272814	Low-G & High-O	CESC
TCGA.C5.A7CO.01A	-0.145992	0.688516	Low-G & High-O	CESC
TCGA.VS.A9UH.01A	0.0788337	0.181053	High-G & Low-O	CESC
TCGA.EA.A439.01A	-0.0353873	-0.307534	Low-G & Low-O	CESC
TCGA.EK.A3GJ.01A	-0.205783	-0.131856	Low-G & Low-O	CESC
TCGA.EA.A3HQ.01A	0.0161188	-0.0416856	Low-G & Low-O	CESC
TCGA.EA.A6QX.01A	-0.00617386	0.388577	Low-G & High-O	CESC
TCGA.C5.A7UI.01A	0.0910974	0.386011	High-G & High-O	CESC
TCGA.ZJ.AAXD.01A	0.134286	0.271872	High-G & High-O	CESC
TCGA.LP.A4AV.01A	-0.044232	0.26177	Low-G & High-O	CESC
TCGA.VS.A950.01A	0.174734	0.364294	High-G & High-O	CESC
TCGA.DS.A5RQ.01A	0.127377	0.389448	High-G & High-O	CESC
TCGA.VS.A9UP.01A	0.110189	0.227004	High-G & High-O	CESC
TCGA.C5.A7CG.01A	-0.208248	0.565331	Low-G & High-O	CESC
TCGA.MY.A5BD.01A	0.0548786	0.454685	Low-G & High-O	CESC
TCGA.C5.A1M6.01A	0.152991	-0.0890127	High-G & Low-O	CESC
TCGA.VS.A8QF.01A	0.195258	0.253426	High-G & High-O	CESC
TCGA.EK.A2RE.01A	0.0306062	0.251198	Low-G & High-O	CESC
TCGA.UC.A7PG.01A	-0.0344798	0.299401	Low-G & High-O	CESC
TCGA.VS.AA62.01A	0.0710306	-0.544103	High-G & Low-O	CESC
TCGA.C5.A2M2.01A	0.267731	0.303009	High-G & High-O	CESC
TCGA.MA.AA3Y.01A	0.0114317	-0.137061	Low-G & Low-O	CESC
TCGA.MY.A913.01A	0.115431	-0.452659	High-G & Low-O	CESC
TCGA.C5.A7CK.01A	0.0258237	0.365079	Low-G & High-O	CESC
TCGA.UC.A7PI.01A	0.154576	0.0863033	High-G & Low-O	CESC
TCGA.C5.A7X5.01A	0.283632	0.192233	High-G & Low-O	CESC
TCGA.DG.A2KJ.01A	-0.00467491	0.258915	Low-G & High-O	CESC
TCGA.VS.A9V3.01A	0.131972	-0.362541	High-G & Low-O	CESC
TCGA.DS.A7WF.01A	0.123006	-0.440434	High-G & Low-O	CESC
TCGA.C5.A8XK.01A	0.0421649	0.459704	Low-G & High-O	CESC
TCGA.EA.A5FO.01A	0.183256	0.473359	High-G & High-O	CESC
TCGA.VS.A9UZ.01A	0.158093	0.505766	High-G & High-O	CESC
TCGA.EK.A2IP.01A	-0.118616	-0.218846	Low-G & Low-O	CESC
TCGA.VS.A94W.01A	-0.0735629	-0.228428	Low-G & Low-O	CESC
TCGA.DS.A1OB.01A	0.0822174	0.459621	High-G & High-O	CESC
TCGA.EA.A410.01A	0.185291	0.401922	High-G & High-O	CESC
TCGA.EX.A8YF.01A	-0.250143	0.546829	Low-G & High-O	CESC
TCGA.EK.A2H0.01A	0.03856	0.320413	Low-G & High-O	CESC
TCGA.VS.A9UV.01A	-0.0710694	0.510971	Low-G & High-O	CESC
TCGA.LP.A7HU.01A	-0.0662076	0.557758	Low-G & High-O	CESC
TCGA.VS.A8EI.01A	-0.0218202	0.154007	Low-G & Low-O	CESC
TCGA.BI.A0VS.01A	0.121858	-0.259551	High-G & Low-O	CESC
TCGA.DS.A0VM.01A	0.010649	0.234698	Low-G & High-O	CESC
TCGA.IR.A3LB.01A	-0.0502197	-0.0726837	Low-G & Low-O	CESC
TCGA.VS.A8EC.01A	0.122252	0.550415	High-G & High-O	CESC
TCGA.VS.A9V2.01A	-0.153722	0.589511	Low-G & High-O	CESC
TCGA.EK.A3GN.01A	0.0670684	0.411463	High-G & High-O	CESC
TCGA.IR.A3LA.01A	-0.137205	0.60166	Low-G & High-O	CESC
TCGA.C5.A7X8.01A	0.0251466	0.0181262	Low-G & Low-O	CESC
TCGA.EK.A2RL.01A	0.163272	0.290617	High-G & High-O	CESC
TCGA.C5.A0TN.01A	0.162973	0.0396883	High-G & Low-O	CESC
TCGA.FU.A57G.01A	-0.210928	0.262346	Low-G & High-O	CESC
TCGA.EK.A2PI.01A	0.0825592	0.125827	High-G & Low-O	CESC
TCGA.Q1.A73P.01A	0.0867463	0.542696	High-G & High-O	CESC
TCGA.C5.A1MP.01A	-0.0846256	-0.118552	Low-G & Low-O	CESC
TCGA.VS.A8EL.01A	0.211728	-0.00214466	High-G & Low-O	CESC
TCGA.ZJ.AAXI.01A	-0.0630146	0.270729	Low-G & High-O	CESC
TCGA.FU.A23K.01A	0.103515	0.457208	High-G & High-O	CESC
TCGA.Q1.A6DT.01A	0.148418	-0.106988	High-G & Low-O	CESC
TCGA.EK.A2H1.01A	0.129383	0.299468	High-G & High-O	CESC
TCGA.C5.A1M5.01A	-0.169001	0.19886	Low-G & Low-O	CESC
TCGA.EA.A44S.01A	-0.177567	0.567577	Low-G & High-O	CESC
TCGA.EA.A78R.01A	0.107894	0.496205	High-G & High-O	CESC
TCGA.C5.A7XC.01A	-0.0741538	0.110978	Low-G & Low-O	CESC
TCGA.VS.A9V4.01A	0.237808	0.388754	High-G & High-O	CESC
TCGA.EK.A2RA.01A	-0.201581	0.22068	Low-G & Low-O	CESC
TCGA.EX.A1H5.01A	-0.134868	0.205369	Low-G & Low-O	CESC
TCGA.VS.A953.01A	0.101288	0.0769662	High-G & Low-O	CESC
TCGA.MA.AA3Z.01A	0.154764	-0.00773593	High-G & Low-O	CESC
TCGA.VS.A959.01A	-0.0924027	-0.000360681	Low-G & Low-O	CESC
TCGA.FU.A3EO.01A	0.136676	0.483505	High-G & High-O	CESC
TCGA.BI.A20A.01A	-0.113779	0.648238	Low-G & High-O	CESC
TCGA.DS.A1OD.01A	-0.155496	-0.0541064	Low-G & Low-O	CESC
TCGA.C5.A1M9.01A	0.128471	0.27206	High-G & High-O	CESC
TCGA.Q1.A6DW.01A	0.027504	-0.11399	Low-G & Low-O	CESC
TCGA.C5.A3HF.01A	-0.125242	0.417983	Low-G & High-O	CESC
TCGA.VS.A8Q9.01A	-0.110635	0.573516	Low-G & High-O	CESC
TCGA.Q1.A5R2.01A	0.0228421	0.471607	Low-G & High-O	CESC
TCGA.VS.A8Q8.01A	-0.0343421	0.137705	Low-G & Low-O	CESC
TCGA.C5.A1BJ.01A	0.00193712	0.257802	Low-G & High-O	CESC
TCGA.Q1.A6DV.01A	-0.0662886	0.266167	Low-G & High-O	CESC
TCGA.EK.A3GK.01A	0.102036	-0.262573	High-G & Low-O	CESC
TCGA.IR.A3LF.01A	0.0503451	0.496429	Low-G & High-O	CESC
TCGA.C5.A1M7.01A	-0.0518885	-0.155757	Low-G & Low-O	CESC
TCGA.EK.A2PL.01A	-0.0587631	-0.129234	Low-G & Low-O	CESC
TCGA.LP.A4AU.01A	0.0696502	0.454812	High-G & High-O	CESC
TCGA.ZJ.AAXJ.01A	0.180456	0.26438	High-G & High-O	CESC
TCGA.VS.A94Z.01A	0.121781	0.164191	High-G & Low-O	CESC
TCGA.EK.A2GZ.01A	0.271402	0.132414	High-G & Low-O	CESC
TCGA.JW.A852.01A	0.174809	0.42466	High-G & High-O	CESC
TCGA.VS.A9V5.01A	0.0558329	0.303374	Low-G & High-O	CESC
TCGA.ZJ.AAXB.01A	0.204191	0.573383	High-G & High-O	CESC
TCGA.EK.A2R9.01A	0.0465221	0.223706	Low-G & Low-O	CESC
TCGA.C5.A3HE.01A	0.0467788	0.354473	Low-G & High-O	CESC
TCGA.ZJ.A8QR.01A	-0.119889	-0.161154	Low-G & Low-O	CESC
TCGA.EK.A2RC.01A	-0.119612	0.426754	Low-G & High-O	CESC
TCGA.C5.A1ML.01A	0.192747	0.16674	High-G & Low-O	CESC
TCGA.FU.A5XV.01A	0.0539285	0.09651	Low-G & Low-O	CESC
TCGA.EA.A43B.01A	0.132884	0.038141	High-G & Low-O	CESC
TCGA.MA.AA42.01A	0.0961798	0.638383	High-G & High-O	CESC
TCGA.VS.A9UJ.01A	0.191512	0.128072	High-G & Low-O	CESC
TCGA.VS.A9V1.01A	0.170053	0.146284	High-G & Low-O	CESC
TCGA.JW.AAVH.01A	0.0341887	0.579707	Low-G & High-O	CESC
TCGA.VS.A8EJ.01A	0.0493376	0.208309	Low-G & Low-O	CESC
TCGA.Q1.A73O.01A	0.22506	-0.45257	High-G & Low-O	CESC
TCGA.FU.A2QG.01A	0.149769	-0.0739263	High-G & Low-O	CESC
TCGA.DS.A1O9.01A	0.140724	0.138573	High-G & Low-O	CESC
TCGA.VS.A8QA.01A	0.196347	0.251276	High-G & High-O	CESC
TCGA.C5.A1MH.01A	-0.0228129	0.0374768	Low-G & Low-O	CESC
TCGA.XS.A8TJ.01A	-0.036725	5.09676e-05	Low-G & Low-O	CESC
TCGA.C5.A1ME.01A	-0.0648616	0.530534	Low-G & High-O	CESC
TCGA.C5.A2LZ.01A	-0.0410045	0.0609503	Low-G & Low-O	CESC
TCGA.GH.A9DA.01A	-0.125571	-0.236335	Low-G & Low-O	CESC
TCGA.VS.A8QH.01A	-0.0145032	0.238794	Low-G & High-O	CESC
TCGA.VS.A9U6.01A	0.0820307	-0.0218501	High-G & Low-O	CESC
TCGA.C5.A8YQ.01A	0.108277	0.57498	High-G & High-O	CESC
TCGA.DS.A1OA.01A	-0.0885189	0.110437	Low-G & Low-O	CESC
TCGA.HG.A2PA.01A	0.102267	-0.149811	High-G & Low-O	CESC
TCGA.EA.A3QD.01A	-0.175773	0.503142	Low-G & High-O	CESC
TCGA.C5.A7UC.01A	-0.0218128	-0.287397	Low-G & Low-O	CESC
TCGA.MA.AA43.01A	0.0240526	-0.0612174	Low-G & Low-O	CESC
TCGA.Q1.A73R.01A	0.156234	-0.157281	High-G & Low-O	CESC
TCGA.PN.A8MA.01A	-0.0667828	0.0650912	Low-G & Low-O	CESC
TCGA.C5.A2LV.01A	0.139042	0.315995	High-G & High-O	CESC
TCGA.VS.A9UQ.01A	0.0645567	-0.0275503	High-G & Low-O	CESC
TCGA.MY.A5BF.01A	0.267542	0.503121	High-G & High-O	CESC
TCGA.JX.A3Q8.01A	0.0830545	0.441569	High-G & High-O	CESC
TCGA.VS.A9UM.01A	-0.0449987	-0.16461	Low-G & Low-O	CESC
TCGA.VS.A8EH.01A	0.00131139	0.195995	Low-G & Low-O	CESC
TCGA.LP.A4AW.01A	-0.174756	0.34869	Low-G & High-O	CESC
TCGA.C5.A1MJ.01A	0.162007	0.52016	High-G & High-O	CESC
TCGA.UC.A7PD.01A	0.0643179	0.183875	High-G & Low-O	CESC
TCGA.EK.A2RK.01A	0.0915986	0.336429	High-G & High-O	CESC
TCGA.Q1.A5R1.01A	-0.0454427	0.513663	Low-G & High-O	CESC
TCGA.VS.A9U5.01A	-0.0216287	0.505104	Low-G & High-O	CESC
TCGA.EA.A3QE.01A	0.0019808	0.345604	Low-G & High-O	CESC
TCGA.EK.A3GM.01A	0.137249	-0.138873	High-G & Low-O	CESC
TCGA.EA.A3HT.01A	0.0490582	-0.471432	Low-G & Low-O	CESC
TCGA.IR.A3L7.01A	-0.0624527	0.542343	Low-G & High-O	CESC
TCGA.C5.A2LX.01A	-0.104985	0.363506	Low-G & High-O	CESC
TCGA.MU.A51Y.01A	0.0463692	0.0633394	Low-G & Low-O	CESC
TCGA.JX.A5QV.01A	-0.012818	0.125865	Low-G & Low-O	CESC
TCGA.FU.A3HY.01A	0.149358	0.362024	High-G & High-O	CESC
TCGA.MU.A8JM.01A	0.207238	-0.245953	High-G & Low-O	CESC
TCGA.RA.A741.01A	0.0438114	0.486772	Low-G & High-O	CESC
TCGA.C5.A3HL.01A	0.166693	-0.33332	High-G & Low-O	CESC
TCGA.EK.A2RN.01A	-0.00444839	-0.0341592	Low-G & Low-O	CESC
TCGA.C5.A901.01A	0.170493	-0.340491	High-G & Low-O	CESC
TCGA.VS.A9UI.01A	0.137572	-0.0210176	High-G & Low-O	CESC
TCGA.VS.A9UY.01A	0.165236	-0.322027	High-G & Low-O	CESC
TCGA.C5.A1MF.01A	-0.107053	0.373829	Low-G & High-O	CESC
TCGA.VS.A9UL.01A	0.105865	-0.380538	High-G & Low-O	CESC
TCGA.ZJ.AAXN.01A	0.128155	-0.201641	High-G & Low-O	CESC
TCGA.ZJ.A8QQ.01A	0.124523	0.293523	High-G & High-O	CESC
TCGA.C5.A8XI.01A	-0.0110283	0.262531	Low-G & High-O	CESC
TCGA.C5.A8XJ.01A	0.26824	0.51604	High-G & High-O	CESC
TCGA.EA.A5ZF.01A	0.116645	-0.0191831	High-G & Low-O	CESC
TCGA.IR.A3LC.01A	0.0656684	0.359661	High-G & High-O	CESC
TCGA.DR.A0ZM.01A	-0.269278	0.210427	Low-G & Low-O	CESC
TCGA.EK.A2RB.01A	-0.14483	0.535561	Low-G & High-O	CESC
TCGA.VS.A8EB.01A	0.0724153	0.102816	High-G & Low-O	CESC
TCGA.VS.A94Y.01A	0.304946	-0.189303	High-G & Low-O	CESC
TCGA.ZJ.AAX8.01A	-0.0582999	-0.433769	Low-G & Low-O	CESC
TCGA.VS.A8QC.01A	0.0488357	0.453262	Low-G & High-O	CESC
TCGA.C5.A907.01A	0.139527	0.207914	High-G & Low-O	CESC
TCGA.EK.A2RM.01A	0.267996	0.289533	High-G & High-O	CESC
TCGA.VS.A9UU.01A	0.0466894	0.100888	Low-G & Low-O	CESC
TCGA.C5.A7UH.01A	0.117352	0.29362	High-G & High-O	CESC
TCGA.C5.A1M8.01A	0.0612859	0.394168	High-G & High-O	CESC
TCGA.DS.A7WH.01A	0.0314046	-0.602071	Low-G & Low-O	CESC
TCGA.IR.A3LI.01A	0.225845	0.440264	High-G & High-O	CESC
TCGA.DR.A0ZL.01A	0.0368049	0.198766	Low-G & Low-O	CESC
TCGA.DS.A0VK.01A	0.0665911	0.114604	High-G & Low-O	CESC
TCGA.IR.A3LL.01A	-0.0475397	0.281623	Low-G & High-O	CESC
TCGA.HM.A3JJ.01A	-0.124627	0.00488991	Low-G & Low-O	CESC
TCGA.EK.A2RJ.01A	0.0297391	-0.132265	Low-G & Low-O	CESC
TCGA.FU.A3TQ.01A	0.0399169	0.104792	Low-G & Low-O	CESC
TCGA.DG.A2KL.01A	0.130154	-0.0519558	High-G & Low-O	CESC
TCGA.C5.A8ZZ.01A	-0.00147028	0.37889	Low-G & High-O	CESC
TCGA.EA.A5O9.01A	0.00567651	0.455844	Low-G & High-O	CESC
TCGA.LP.A5U2.01A	0.0901768	0.495966	High-G & High-O	CESC
TCGA.JW.A5VG.01A	-0.0976686	-0.137198	Low-G & Low-O	CESC
TCGA.ZJ.AAX4.01A	-0.121076	0.208216	Low-G & Low-O	CESC
TCGA.EA.A3HU.01A	0.0296752	0.18854	Low-G & Low-O	CESC
TCGA.R2.A69V.01A	-0.0653923	0.46301	Low-G & High-O	CESC
TCGA.DG.A2KM.01A	0.0795583	-0.0910592	High-G & Low-O	CESC
TCGA.EX.A69L.01A	-0.049663	0.464603	Low-G & High-O	CESC
TCGA.ZJ.A8QO.01A	0.0666513	0.265382	High-G & High-O	CESC
TCGA.C5.A1BL.01A	0.00518243	0.194975	Low-G & Low-O	CESC
TCGA.UC.A7PF.01A	0.111226	0.382267	High-G & High-O	CESC
TCGA.VS.A8EG.01A	0.0481259	0.231892	Low-G & High-O	CESC
TCGA.DM.A288.01A	-0.0139147	0.490866	Low-G & Low-O	COAD
TCGA.QL.A97D.01A	0.0198223	0.503494	Low-G & Low-O	COAD
TCGA.CM.6164.01A	0.0989692	0.396411	Low-G & Low-O	COAD
TCGA.G4.6299.01A	0.345235	0.113086	High-G & Low-O	COAD
TCGA.F4.6463.01A	0.135433	0.522377	Low-G & Low-O	COAD
TCGA.AZ.4615.01A	0.107655	0.676086	Low-G & High-O	COAD
TCGA.AA.3549.01A	0.243387	0.557939	High-G & High-O	COAD
TCGA.AY.4071.01A	0.150813	0.512258	Low-G & Low-O	COAD
TCGA.CM.4752.01A	0.0829866	0.601448	Low-G & High-O	COAD
TCGA.DM.A1D9.01A	0.042706	0.616016	Low-G & High-O	COAD
TCGA.AA.3688.01A	0.224408	0.562935	High-G & High-O	COAD
TCGA.AA.3854.01A	0.250326	0.477471	High-G & Low-O	COAD
TCGA.A6.3809.01A	0.113451	0.419313	Low-G & Low-O	COAD
TCGA.CM.6165.01A	0.21094	0.61699	High-G & High-O	COAD
TCGA.CM.4751.01A	0.0471796	0.592902	Low-G & High-O	COAD
TCGA.A6.5659.01A	-0.00705982	0.222881	Low-G & Low-O	COAD
TCGA.AA.3494.01A	0.348423	0.580128	High-G & High-O	COAD
TCGA.CM.4750.01A	0.341473	0.625028	High-G & High-O	COAD
TCGA.G4.6625.01A	0.117389	0.304468	Low-G & Low-O	COAD
TCGA.DM.A0XF.01A	0.204162	0.657602	High-G & High-O	COAD
TCGA.AA.3529.01A	0.247994	0.609533	High-G & High-O	COAD
TCGA.AA.3949.01A	0.326104	0.632815	High-G & High-O	COAD
TCGA.AA.3848.01A	0.382064	0.292944	High-G & Low-O	COAD
TCGA.CA.6715.01A	0.227171	0.414774	High-G & Low-O	COAD
TCGA.AA.3818.01A	0.349976	0.649692	High-G & High-O	COAD
TCGA.AA.3710.01A	0.265506	0.641816	High-G & High-O	COAD
TCGA.AA.3950.01A	0.306722	0.639864	High-G & High-O	COAD
TCGA.AA.A00N.01A	0.371177	0.726115	High-G & High-O	COAD
TCGA.A6.6138.01A	0.230853	0.31289	High-G & Low-O	COAD
TCGA.DM.A28E.01A	-0.0690371	0.472571	Low-G & Low-O	COAD
TCGA.D5.6538.01A	0.0657988	0.342877	Low-G & Low-O	COAD
TCGA.AA.A00K.01A	0.38901	0.604134	High-G & High-O	COAD
TCGA.AA.3715.01A	0.391696	0.33534	High-G & Low-O	COAD
TCGA.AA.3506.01A	0.362118	0.588415	High-G & High-O	COAD
TCGA.AU.3779.01A	0.152671	0.577502	Low-G & High-O	COAD
TCGA.CK.5916.01A	0.300169	0.595962	High-G & High-O	COAD
TCGA.QG.A5Z1.01A	0.0951631	-0.0484217	Low-G & Low-O	COAD
TCGA.AD.6890.01A	0.0808188	0.578891	Low-G & High-O	COAD
TCGA.A6.2685.01A	0.16599	0.625219	Low-G & High-O	COAD
TCGA.AA.A00W.01A	0.0139298	0.598049	Low-G & High-O	COAD
TCGA.CK.5914.01A	0.0517719	0.447326	Low-G & Low-O	COAD
TCGA.A6.2686.01A	0.14885	0.633272	Low-G & High-O	COAD
TCGA.CA.5255.01A	0.238598	0.697879	High-G & High-O	COAD
TCGA.A6.A5ZU.01A	0.111702	0.0593399	Low-G & Low-O	COAD
TCGA.NH.A50V.01A	-0.0802093	0.448734	Low-G & Low-O	COAD
TCGA.QG.A5YX.01A	0.185855	0.560925	High-G & High-O	COAD
TCGA.A6.2677.01A	0.201404	0.579129	High-G & High-O	COAD
TCGA.CA.6717.01A	0.232147	0.529683	High-G & Low-O	COAD
TCGA.A6.6649.01A	0.0710571	0.313332	Low-G & Low-O	COAD
TCGA.NH.A6GC.01A	-0.0114852	-0.0938081	Low-G & Low-O	COAD
TCGA.AA.3562.01A	0.280312	0.564973	High-G & High-O	COAD
TCGA.A6.4105.01A	0.223787	0.501883	High-G & Low-O	COAD
TCGA.A6.6141.01A	0.168076	0.648288	Low-G & High-O	COAD
TCGA.AA.A00R.01A	0.158204	0.625425	Low-G & High-O	COAD
TCGA.AZ.4684.01A	0.38466	0.624679	High-G & High-O	COAD
TCGA.CK.6747.01A	0.350444	0.539538	High-G & High-O	COAD
TCGA.AU.6004.01A	0.265408	0.431293	High-G & Low-O	COAD
TCGA.QG.A5Z2.01A	0.015935	0.335599	Low-G & Low-O	COAD
TCGA.A6.6780.01A	0.204902	0.561385	High-G & High-O	COAD
TCGA.F4.6459.01A	0.457772	0.189754	High-G & Low-O	COAD
TCGA.AA.3970.01A	0.234906	0.513813	High-G & Low-O	COAD
TCGA.NH.A8F7.01A	0.0401016	0.409489	Low-G & Low-O	COAD
TCGA.G4.6321.01A	0.121432	-0.0168297	Low-G & Low-O	COAD
TCGA.AY.6196.01A	-0.219744	-0.503014	Low-G & Low-O	COAD
TCGA.AA.3524.01A	0.486482	0.614707	High-G & High-O	COAD
TCGA.DM.A1D0.01A	-0.0393379	0.562004	Low-G & High-O	COAD
TCGA.G4.6307.01A	0.118042	0.531657	Low-G & Low-O	COAD
TCGA.DM.A1HB.01A	0.300809	0.605819	High-G & High-O	COAD
TCGA.AA.3697.01A	0.231196	0.45518	High-G & Low-O	COAD
TCGA.CM.6679.01A	-0.0460483	0.235295	Low-G & Low-O	COAD
TCGA.AY.6197.01A	0.287153	0.427299	High-G & Low-O	COAD
TCGA.AA.3672.01A	0.371241	0.328552	High-G & Low-O	COAD
TCGA.AA.3684.01A	0.450766	0.320317	High-G & Low-O	COAD
TCGA.AZ.4323.01A	-0.0609512	0.251705	Low-G & Low-O	COAD
TCGA.AA.3971.01A	0.141834	0.531205	Low-G & Low-O	COAD
TCGA.AA.3989.01A	0.361941	0.623579	High-G & High-O	COAD
TCGA.AA.A00D.01A	-0.0412519	0.560102	Low-G & High-O	COAD
TCGA.AD.6548.01A	0.21969	0.553038	High-G & High-O	COAD
TCGA.D5.6539.01A	0.119429	0.381099	Low-G & Low-O	COAD
TCGA.G4.6302.01A	0.0968978	0.394142	Low-G & Low-O	COAD
TCGA.A6.2679.01A	0.356718	0.447097	High-G & Low-O	COAD
TCGA.A6.2674.01A	-0.12376	-0.18616	Low-G & Low-O	COAD
TCGA.AZ.4614.01A	0.218525	0.390845	High-G & Low-O	COAD
TCGA.NH.A5IV.01A	-0.0516957	0.5476	Low-G & High-O	COAD
TCGA.A6.5664.01A	0.180379	0.389944	High-G & Low-O	COAD
TCGA.AZ.4315.01A	0.145204	0.710993	Low-G & High-O	COAD
TCGA.F4.6806.01A	0.0122982	0.657669	Low-G & High-O	COAD
TCGA.AA.3510.01A	0.187207	0.672802	High-G & High-O	COAD
TCGA.AY.A71X.01A	-0.0156269	0.554784	Low-G & High-O	COAD
TCGA.AA.3488.01A	0.238056	0.514385	High-G & Low-O	COAD
TCGA.DM.A28F.01A	0.0855866	0.416192	Low-G & Low-O	COAD
TCGA.G4.6293.01A	0.129861	0.506004	Low-G & Low-O	COAD
TCGA.5M.AAT4.01A	0.224594	0.562299	High-G & High-O	COAD
TCGA.D5.6533.01A	0.224715	0.599749	High-G & High-O	COAD
TCGA.A6.5657.01A	0.040644	0.437574	Low-G & Low-O	COAD
TCGA.AA.3941.01A	0.287201	0.639329	High-G & High-O	COAD
TCGA.DM.A28K.01A	0.0860419	0.432816	Low-G & Low-O	COAD
TCGA.CM.5344.01A	0.0829388	0.402942	Low-G & Low-O	COAD
TCGA.AA.3517.01A	0.0549536	0.370177	Low-G & Low-O	COAD
TCGA.G4.6309.01A	0.298096	0.544102	High-G & High-O	COAD
TCGA.AY.6386.01A	0.405227	0.570628	High-G & High-O	COAD
TCGA.AA.3678.01A	0.115595	0.556926	Low-G & High-O	COAD
TCGA.AA.A01X.01A	0.0965947	0.600489	Low-G & High-O	COAD
TCGA.AA.3821.01A	0.125292	0.480298	Low-G & Low-O	COAD
TCGA.CM.6677.01A	0.176533	0.512736	High-G & Low-O	COAD
TCGA.CM.5861.01A	0.296007	0.643768	High-G & High-O	COAD
TCGA.D5.6923.01A	0.244163	0.233051	High-G & Low-O	COAD
TCGA.F4.6703.01A	0.194147	-0.177449	High-G & Low-O	COAD
TCGA.AZ.6605.01A	0.110196	0.461981	Low-G & Low-O	COAD
TCGA.NH.A6GB.01A	0.0746578	0.390035	Low-G & Low-O	COAD
TCGA.CM.5349.01A	0.266259	0.462381	High-G & Low-O	COAD
TCGA.NH.A50U.01A	0.0482661	0.392657	Low-G & Low-O	COAD
TCGA.AA.3530.01A	0.0471427	0.55577	Low-G & High-O	COAD
TCGA.G4.6627.01A	0.123347	0.611656	Low-G & High-O	COAD
TCGA.DM.A28G.01A	0.0510555	0.679756	Low-G & High-O	COAD
TCGA.D5.6537.01A	0.165532	0.56806	Low-G & High-O	COAD
TCGA.D5.5539.01A	0.0723915	0.358182	Low-G & Low-O	COAD
TCGA.CM.6163.01A	-0.0708441	0.538722	Low-G & High-O	COAD
TCGA.CM.4744.01A	0.236779	0.551297	High-G & High-O	COAD
TCGA.AA.A004.01A	0.249452	-0.0199469	High-G & Low-O	COAD
TCGA.A6.3808.01A	0.249388	0.621428	High-G & High-O	COAD
TCGA.AA.A010.01A	0.403433	0.677426	High-G & High-O	COAD
TCGA.AA.A02J.01A	0.390175	0.535227	High-G & High-O	COAD
TCGA.AA.3837.01A	0.363994	0.66749	High-G & High-O	COAD
TCGA.CA.5256.01A	0.0976869	0.648631	Low-G & High-O	COAD
TCGA.CM.6167.01A	-0.236829	0.501745	Low-G & Low-O	COAD
TCGA.4N.A93T.01A	-0.285864	0.468159	Low-G & Low-O	COAD
TCGA.AA.3521.01A	0.0732037	0.528469	Low-G & Low-O	COAD
TCGA.CA.5797.01A	0.4012	0.3821	High-G & Low-O	COAD
TCGA.CM.6166.01A	-0.0373981	0.520192	Low-G & Low-O	COAD
TCGA.CK.4951.01A	0.262575	0.609178	High-G & High-O	COAD
TCGA.CA.6719.01A	0.24212	-0.0879085	High-G & Low-O	COAD
TCGA.AA.A02R.01A	0.355798	0.54462	High-G & High-O	COAD
TCGA.AA.A02O.01A	0.227646	0.53815	High-G & High-O	COAD
TCGA.A6.5666.01A	0.0831513	0.563923	Low-G & High-O	COAD
TCGA.AY.5543.01A	0.0781122	0.604145	Low-G & High-O	COAD
TCGA.AA.3845.01A	0.260695	0.385611	High-G & Low-O	COAD
TCGA.F4.6704.01A	0.0558738	-0.104197	Low-G & Low-O	COAD
TCGA.AA.3856.01A	0.215301	0.562336	High-G & High-O	COAD
TCGA.AA.A00Q.01A	0.0513986	0.546363	Low-G & High-O	COAD
TCGA.AA.A00F.01A	0.0711114	0.429734	Low-G & Low-O	COAD
TCGA.D5.6920.01A	0.289427	0.384908	High-G & Low-O	COAD
TCGA.AA.3815.01A	0.323391	0.606705	High-G & High-O	COAD
TCGA.D5.5538.01A	0.365289	0.580304	High-G & High-O	COAD
TCGA.AA.3867.01A	0.362319	0.346298	High-G & Low-O	COAD
TCGA.A6.6782.01A	-0.0504634	0.647173	Low-G & High-O	COAD
[truncated: 7,670 more rows]
