# Supplementary material for: Pan-cancer characterization of metabolism-related biomarkers identifies potential therapeutic targets
Source: J Transl Med. 2021 May 24;19:219. doi: 10.1186/s12967-021-02889-0 (PMC8142489; doi:10.1186/s12967-021-02889-0)
Supplement: Supplementary file 11 — Additional file 11: Data 3. Metabolism-associated molecular features across 33 cancer types. (HGLO vs. LGHO). [file 12967_2021_2889_MOESM11_ESM.xlsx]

## Sheet: Gene
Supplementary Data 3. Metabolism-associated molecular features across 33 cancer types. (HGLO vs. LGHO)
ID	logFC	AveExpr	t	P.Value	adj.P.Val	B	logP	cancer	gene	group
G0S2	-3.4842	4.58802	-4.28324	0.000170911	0.0232402	-1.1755	1.63376	ACC	G0S2	LGHO
NPTX1	2.9706	3.23905	4.06167	0.000316659	0.0319751	-1.78209	1.49519	ACC	NPTX1	HGLO
AC114498.1	-2.79078	3.44273	-5.9814	1.40038e-06	0.00227123	3.61905	2.64374	ACC	AC114498.1	LGHO
CD14	-2.77057	4.47188	-5.62306	3.85331e-06	0.00365502	2.60138	2.43711	ACC	CD14	LGHO
IGHA1	-2.69282	2.33836	-4.00843	0.000366891	0.0336819	-1.92648	1.4726	ACC	IGHA1	LGHO
MSC	-2.60045	2.16881	-4.90076	2.99461e-05	0.00982282	0.550774	2.00776	ACC	MSC	LGHO
AL132988.1	-2.54119	4.07001	-4.48132	9.80389e-05	0.0178882	-0.626576	1.74743	ACC	AL132988.1	LGHO
MT-TC	-2.52254	3.49963	-6.47915	3.47886e-07	0.0014027	5.02376	2.85303	ACC	MT-TC	LGHO
COX7A1	-2.51162	4.53627	-4.65881	5.94225e-05	0.0140377	-0.130446	1.8527	ACC	COX7A1	LGHO
C1QA	-2.4134	5.51988	-5.92984	1.61927e-06	0.00248801	3.47285	2.60415	ACC	C1QA	LGHO
HMGCS1	2.41088	5.52757	3.75762	0.00072964	0.0496521	-2.59822	1.30406	ACC	HMGCS1	HGLO
TYROBP	-2.39429	4.413	-6.69609	1.90805e-07	0.00112179	5.63099	2.95009	ACC	TYROBP	LGHO
ID1	-2.3712	4.14679	-4.2325	0.000196938	0.0251611	-1.31517	1.59927	ACC	ID1	LGHO
MT-TY	-2.36904	3.89559	-6.01147	1.28674e-06	0.00227123	3.70428	2.64374	ACC	MT-TY	LGHO
RP1-20N18.4	2.35859	2.1005	4.20145	0.000214754	0.0264329	-1.40044	1.57785	ACC	RP1-20N18.4	HGLO
GPX3	-2.34083	4.3798	-4.24182	0.000191883	0.0247865	-1.28956	1.60579	ACC	GPX3	LGHO
IGKC	-2.33175	1.67074	-4.0366	0.000339405	0.0329184	-1.85014	1.48256	ACC	IGKC	LGHO
FOLR2	-2.31734	2.97152	-4.95482	2.56867e-05	0.0091514	0.70361	2.03851	ACC	FOLR2	LGHO
MT-TT	-2.30991	2.88006	-4.37266	0.000133047	0.0207452	-0.928398	1.68308	ACC	MT-TT	LGHO
HLA-DRB1	-2.28966	5.8549	-4.06732	0.000311747	0.0318367	-1.76675	1.49707	ACC	HLA-DRB1	LGHO
SLC30A2	-2.26987	1.52547	-4.85865	3.37445e-05	0.010536	0.431893	1.97732	ACC	SLC30A2	LGHO
C1QB	-2.20307	5.22611	-5.48199	5.74814e-06	0.004255	2.20017	2.3711	ACC	C1QB	LGHO
C1QC	-2.19568	5.1674	-5.43842	6.50457e-06	0.00445424	2.07625	2.35123	ACC	C1QC	LGHO
FCER1G	-2.18881	3.52358	-6.31275	5.52999e-07	0.0016144	4.55573	2.79199	ACC	FCER1G	LGHO
AIF1	-2.15742	2.88525	-6.23032	6.96283e-07	0.00178808	4.32326	2.74761	ACC	AIF1	LGHO
RP5-857K21.6	-2.15296	7.05168	-4.65952	5.93031e-05	0.0140377	-0.12845	1.8527	ACC	RP5-857K21.6	LGHO
IGLC2	-2.12242	1.49357	-3.90589	0.000486576	0.0400334	-2.20286	1.39758	ACC	IGLC2	LGHO
RP11-750B16.1	-2.11533	3.21565	-4.46743	0.000101948	0.0182658	-0.665258	1.73836	ACC	RP11-750B16.1	LGHO
CSF1R	-2.10767	2.4037	-5.83397	2.12212e-06	0.002816	3.20076	2.55037	ACC	CSF1R	LGHO
RAMP3	-2.06722	3.10212	-8.19978	3.4103e-09	0.000199117	9.71604	3.70089	ACC	RAMP3	LGHO
CCL5	-2.02187	2.24867	-5.22838	1.18107e-05	0.00599643	1.47918	2.22211	ACC	CCL5	LGHO
F13A1	-1.99964	1.82387	-4.0251	0.000350369	0.0332382	-1.88131	1.47836	ACC	F13A1	LGHO
PBK	1.97363	2.59574	4.06516	0.000313613	0.0318655	-1.7726	1.49668	ACC	PBK	HGLO
IGHG2	-1.96817	1.32715	-4.25898	0.000182904	0.0240826	-1.24235	1.6183	ACC	IGHG2	LGHO
TSTD1	-1.92967	2.7475	-4.09443	0.000289175	0.0309232	-1.69296	1.50972	ACC	TSTD1	LGHO
GPR98	-1.92895	1.85718	-4.18763	0.000223181	0.0269233	-1.43832	1.56987	ACC	GPR98	LGHO
SYTL2	1.91483	1.76335	4.84322	3.5254e-05	0.0106837	0.388346	1.97128	ACC	SYTL2	HGLO
NFATC4	1.91379	2.90952	3.94594	0.000435864	0.0373471	-2.0952	1.42774	ACC	NFATC4	HGLO
TRIM50	-1.91215	1.64134	-3.81647	0.000621557	0.0462894	-2.44196	1.33452	ACC	TRIM50	LGHO
STAB1	-1.89283	2.68061	-6.94024	9.75789e-08	0.000813906	6.30982	3.08943	ACC	STAB1	LGHO
LAPTM5	-1.87423	4.00599	-5.51934	5.17027e-06	0.00411005	2.3064	2.38615	ACC	LAPTM5	LGHO
CSF1	-1.86398	2.5223	-5.54003	4.8757e-06	0.00400954	2.36524	2.39691	ACC	CSF1	LGHO
EFEMP1	-1.85668	3.54136	-3.87439	0.000530486	0.0423714	-2.2873	1.37293	ACC	EFEMP1	LGHO
GIMAP7	-1.83386	2.55903	-7.16588	5.27921e-08	0.000649993	6.9324	3.18709	ACC	GIMAP7	LGHO
FASN	1.82484	3.94299	4.3882	0.00012737	0.0203817	-0.885331	1.69076	ACC	FASN	HGLO
S100A4	-1.79792	3.38302	-5.7071	3.0374e-06	0.00341048	2.84032	2.46718	ACC	S100A4	LGHO
CD4	-1.79592	1.95721	-5.31813	9.15262e-06	0.00532526	1.73423	2.27366	ACC	CD4	LGHO
SPI1	-1.78547	2.29918	-6.62121	2.34649e-07	0.00124549	5.42179	2.90466	ACC	SPI1	LGHO
VSIG4	-1.78269	2.61409	-6.12122	9.45281e-07	0.00190318	4.01499	2.72052	ACC	VSIG4	LGHO
GBGT1	-1.77917	1.93935	-5.31424	9.25431e-06	0.00532526	1.72317	2.27366	ACC	GBGT1	LGHO
IGFBP4	-1.77628	5.2306	-5.23816	1.14871e-05	0.00591152	1.50696	2.2283	ACC	IGFBP4	LGHO
GZMA	-1.76243	1.32329	-5.12383	1.58952e-05	0.00719436	1.1824	2.14301	ACC	GZMA	LGHO
SLC2A1	1.75539	3.72718	6.44326	3.84387e-07	0.0014027	4.92297	2.85303	ACC	SLC2A1	HGLO
CISH	-1.75219	1.75242	-3.90889	0.000482584	0.0399103	-2.1948	1.39892	ACC	CISH	LGHO
PFKFB4	1.75049	2.16862	5.68416	3.24115e-06	0.00345568	2.7751	2.46147	ACC	PFKFB4	HGLO
CORO1A	-1.74167	1.83517	-6.79116	1.46854e-07	0.00107179	5.89592	2.96989	ACC	CORO1A	LGHO
CD53	-1.73673	2.35873	-5.87527	1.88862e-06	0.00268954	3.31801	2.57032	ACC	CD53	LGHO
AK4	1.73512	1.7755	4.55698	7.92173e-05	0.016229	-0.415525	1.78971	ACC	AK4	HGLO
IGHG1	-1.7333	1.35511	-4.06637	0.000312564	0.0318493	-1.76931	1.4969	ACC	IGHG1	LGHO
PRKCDBP	-1.71257	2.96452	-3.95208	0.000428549	0.0371329	-2.07863	1.43024	ACC	PRKCDBP	LGHO
ALDOC	1.69881	5.37904	4.11692	0.000271682	0.0298732	-1.63167	1.52472	ACC	ALDOC	HGLO
GYPC	-1.69351	2.76775	-3.76026	0.000724435	0.0495288	-2.59125	1.30514	ACC	GYPC	LGHO
DNASE1L3	-1.69301	1.34688	-4.69765	5.32418e-05	0.0129526	-0.0214303	1.88764	ACC	DNASE1L3	LGHO
AQP1	-1.68305	3.18508	-4.90203	2.98382e-05	0.00982282	0.554367	2.00776	ACC	AQP1	LGHO
RP11-809N8.5	-1.68295	2.49466	-4.16612	0.000236954	0.027636	-1.49723	1.55852	ACC	RP11-809N8.5	LGHO
RNASE6	-1.68231	2.35118	-5.11502	1.62979e-05	0.00726402	1.15741	2.13882	ACC	RNASE6	LGHO
GAS6	-1.68129	3.06174	-6.04443	1.17284e-06	0.00220898	3.79764	2.65581	ACC	GAS6	LGHO
PFKP	1.67351	4.14989	4.2131	0.000207887	0.0258804	-1.36845	1.58703	ACC	PFKP	HGLO
MT1L	-1.67231	1.85006	-3.88107	0.000520862	0.0418316	-2.26941	1.3785	ACC	MT1L	LGHO
B3GNT8	-1.66777	1.99879	-4.9049	2.95963e-05	0.00982282	0.562475	2.00776	ACC	B3GNT8	LGHO
SELPLG	-1.64867	1.92801	-5.31239	9.30304e-06	0.00532526	1.71791	2.27366	ACC	SELPLG	LGHO
TREM2	-1.64861	2.83883	-4.34043	0.000145628	0.0215394	-1.01759	1.66677	ACC	TREM2	LGHO
CCL2	-1.63042	2.00308	-4.34663	0.000143121	0.0214847	-1.00045	1.66787	ACC	CCL2	LGHO
TNFSF12	-1.6298	2.68022	-6.02936	1.2236e-06	0.00223256	3.75496	2.6512	ACC	TNFSF12	LGHO
LY86	-1.62964	1.63451	-6.19731	7.63708e-07	0.00178808	4.23004	2.74761	ACC	LY86	LGHO
RGS10	-1.62315	2.73414	-6.69358	1.9213e-07	0.00112179	5.62399	2.95009	ACC	RGS10	LGHO
CYBB	-1.61176	1.65465	-4.72259	4.96144e-05	0.0126447	0.048645	1.89809	ACC	CYBB	LGHO
TM4SF1	-1.60815	3.03754	-5.67857	3.29282e-06	0.00345568	2.75922	2.46147	ACC	TM4SF1	LGHO
HCST	-1.60129	2.04405	-5.12061	1.60415e-05	0.00720472	1.17325	2.14238	ACC	HCST	LGHO
NKG7	-1.59356	1.93444	-4.37482	0.000132245	0.0207452	-0.922425	1.68308	ACC	NKG7	LGHO
RARRES3	-1.59109	2.15648	-4.09778	0.000286502	0.0306935	-1.68384	1.51295	ACC	RARRES3	LGHO
CYP51A1	1.59034	2.03784	4.5	9.30171e-05	0.0177765	-0.574543	1.75015	ACC	CYP51A1	HGLO
MPEG1	-1.58832	1.62809	-4.613	6.76337e-05	0.0150722	-0.258837	1.82182	ACC	MPEG1	LGHO
ITGB2	-1.5805	1.98485	-5.41218	7.00758e-06	0.00456172	2.00162	2.34087	ACC	ITGB2	LGHO
NETO2	1.58032	2.50597	4.06119	0.000317084	0.0319751	-1.7834	1.49519	ACC	NETO2	HGLO
NCF4	-1.57638	1.65555	-5.60508	4.05471e-06	0.0036991	2.55024	2.4319	ACC	NCF4	LGHO
ARHGDIB	-1.57498	4.36921	-5.67981	3.28128e-06	0.00345568	2.76274	2.46147	ACC	ARHGDIB	LGHO
TNFAIP8L2	-1.56764	1.45912	-6.14151	8.92971e-07	0.00189666	4.07237	2.72201	ACC	TNFAIP8L2	LGHO
LST1	-1.56254	1.34413	-5.818	2.21996e-06	0.00283735	3.15543	2.54709	ACC	LST1	LGHO
RP11-10B2.1	-1.56221	1.36879	-3.89162	0.000506009	0.0410909	-2.24114	1.38625	ACC	RP11-10B2.1	LGHO
NDRG1	1.5567	3.82578	4.59512	7.1136e-05	0.0154978	-0.308892	1.80973	ACC	NDRG1	HGLO
FAM167B	-1.5501	2.94315	-7.14635	5.56625e-08	0.000649993	6.87872	3.18709	ACC	FAM167B	LGHO
SLITRK4	-1.53707	1.471	-4.01182	0.000363472	0.0335343	-1.91731	1.47451	ACC	SLITRK4	LGHO
SLC30A10	1.53629	1.23303	4.11891	0.000270186	0.0297648	-1.62624	1.5263	ACC	SLC30A10	HGLO
SPARC	1.53272	9.48976	4.30446	0.000161062	0.0228251	-1.11698	1.64159	ACC	SPARC	HGLO
MS4A6A	-1.52679	1.75471	-5.11147	1.64635e-05	0.00728224	1.14732	2.13774	ACC	MS4A6A	LGHO
IFITM2	-1.5199	4.45232	-4.43106	0.000112926	0.0189465	-0.766385	1.72247	ACC	IFITM2	LGHO
RP11-848P1.3	-1.49377	1.32339	-6.50851	3.20645e-07	0.0014027	5.10616	2.85303	ACC	RP11-848P1.3	LGHO
RP5-857K21.7	-1.48039	3.46192	-4.39922	0.000123492	0.0200286	-0.854781	1.69835	ACC	RP5-857K21.7	LGHO
CST3	-1.46638	7.35381	-3.94168	0.000440997	0.037644	-2.10665	1.4243	ACC	CST3	LGHO
SERPING1	-1.45282	3.41078	-4.5467	8.15474e-05	0.0165323	-0.444242	1.78167	ACC	SERPING1	LGHO
CYBA	-1.45243	2.55853	-5.37393	7.81134e-06	0.00488028	1.89286	2.31156	ACC	CYBA	LGHO
AC069155.1	1.4493	0.97575	4.51991	8.79441e-05	0.0172889	-0.519026	1.76223	ACC	AC069155.1	HGLO
TRBC2	-1.44659	1.02356	-4.28024	0.00017235	0.0232402	-1.18377	1.63376	ACC	TRBC2	LGHO
LDHA	1.44488	6.83255	7.9258	6.95948e-09	0.000203172	8.99026	3.69214	ACC	LDHA	HGLO
MS4A4A	-1.44422	1.76219	-4.46803	0.000101776	0.0182658	-0.66359	1.73836	ACC	MS4A4A	LGHO
GMFG	-1.43219	2.62888	-6.35791	4.87522e-07	0.0016144	4.68294	2.79199	ACC	GMFG	LGHO
CD52	-1.4308	1.80439	-4.47312	0.000100327	0.0181919	-0.6494	1.74012	ACC	CD52	LGHO
GPSM3	-1.43066	2.00888	-5.76457	2.58175e-06	0.00307633	3.00365	2.51197	ACC	GPSM3	LGHO
TYMS	1.43053	2.76452	3.79632	0.000656679	0.0477478	-2.49556	1.32105	ACC	TYMS	HGLO
APLNR	-1.42554	1.61469	-4.34658	0.00014314	0.0214847	-1.00059	1.66787	ACC	APLNR	LGHO
CLDN5	-1.41767	2.16905	-4.26534	0.000179684	0.0238436	-1.22484	1.62263	ACC	CLDN5	LGHO
MS4A7	-1.41679	1.59251	-4.78873	4.11412e-05	0.0115486	0.234745	1.93747	ACC	MS4A7	LGHO
ANLN	1.41482	2.07931	4.08216	0.000299188	0.0315812	-1.72638	1.50057	ACC	ANLN	HGLO
HCLS1	-1.41408	2.00623	-6.3436	5.0737e-07	0.0016144	4.64266	2.79199	ACC	HCLS1	LGHO
FCGBP	-1.41189	1.65153	-4.04259	0.000333835	0.0327041	-1.83391	1.4854	ACC	FCGBP	LGHO
PLAT	-1.41054	1.73317	-4.90746	2.93819e-05	0.00982282	0.569715	2.00776	ACC	PLAT	LGHO
C1orf162	-1.40138	1.50396	-5.51581	5.22233e-06	0.00411005	2.29635	2.38615	ACC	C1orf162	LGHO
FCGR3A	-1.40053	2.60324	-4.07239	0.000307399	0.0318286	-1.75296	1.49718	ACC	FCGR3A	LGHO
PDIA6	1.39236	4.6703	4.73561	4.78189e-05	0.0124214	0.0852599	1.90583	ACC	PDIA6	HGLO
LPAR6	-1.39104	2.03173	-5.34995	8.36182e-06	0.00503321	1.82468	2.29815	ACC	LPAR6	LGHO
GGTA1P	-1.39066	1.22868	-5.5213	5.14168e-06	0.00411005	2.31196	2.38615	ACC	GGTA1P	LGHO
GPR34	-1.39006	1.61129	-5.25153	1.1059e-05	0.00581712	1.54494	2.23529	ACC	GPR34	LGHO
EVA1B	-1.38912	2.88308	-3.88753	0.000511715	0.0413816	-2.2521	1.38319	ACC	EVA1B	LGHO
CAPG	-1.38827	2.34005	-4.73059	4.85033e-05	0.0125308	0.0711421	1.90202	ACC	CAPG	LGHO
CST7	-1.37673	1.13602	-4.32562	0.000151799	0.0222132	-1.05855	1.65339	ACC	CST7	LGHO
MTATP8P1	-1.3762	1.97753	-4.12775	0.000263635	0.0295449	-1.60213	1.52952	ACC	MTATP8P1	LGHO
PSMB10	-1.37442	3.61997	-5.8536	2.00769e-06	0.00274151	3.25651	2.56201	ACC	PSMB10	LGHO
S100A16	-1.37376	3.24667	-3.83518	0.000590577	0.044957	-2.39207	1.3472	ACC	S100A16	LGHO
FOXM1	1.36267	2.06445	4.45075	0.000106843	0.0185266	-0.711642	1.7322	ACC	FOXM1	HGLO
GIMAP4	-1.35724	3.04551	-6.45814	3.68805e-07	0.0014027	4.96477	2.85303	ACC	GIMAP4	LGHO
FAM83D	1.35708	1.81965	4.91666	2.86251e-05	0.00966087	0.595705	2.01498	ACC	FAM83D	HGLO
ADCK3	-1.34698	3.87999	-4.01439	0.000360896	0.0335002	-1.91033	1.47495	ACC	ADCK3	LGHO
FGL2	-1.33585	1.68608	-4.49986	9.30531e-05	0.0177765	-0.574926	1.75015	ACC	FGL2	LGHO
MRC1	-1.33314	1.49466	-4.22413	0.00020159	0.025513	-1.33816	1.59324	ACC	MRC1	LGHO
BNIP3	1.33298	4.76553	4.37504	0.000132163	0.0207452	-0.921818	1.68308	ACC	BNIP3	HGLO
IGHG3	-1.33196	0.806269	-4.13157	0.000260853	0.0293457	-1.5917	1.53246	ACC	IGHG3	LGHO
NCAM2	1.32441	1.3432	3.78686	0.000673824	0.0482139	-2.52069	1.31683	ACC	NCAM2	HGLO
PSD3	1.32243	2.36236	4.46319	0.00010317	0.0182658	-0.677038	1.73836	ACC	PSD3	HGLO
CD163	-1.32139	2.00328	-4.63174	6.4146e-05	0.0146874	-0.20633	1.83305	ACC	CD163	LGHO
GJA5	-1.32117	1.27459	-5.09749	1.71304e-05	0.00752026	1.10768	2.12377	ACC	GJA5	LGHO
SLCO2A1	-1.31682	1.8004	-4.58318	7.35733e-05	0.0156778	-0.342285	1.80471	ACC	SLCO2A1	LGHO
EVI2B	-1.30285	1.43261	-5.2846	1.00672e-05	0.0055255	1.63892	2.25763	ACC	EVI2B	LGHO
NAPSB	-1.29245	1.20423	-4.741	4.70956e-05	0.0123863	0.100403	1.90706	ACC	NAPSB	LGHO
RACGAP1	1.28228	2.50507	4.3411	0.000145358	0.0215394	-1.01576	1.66677	ACC	RACGAP1	HGLO
ERO1L	1.28206	3.1599	6.27303	6.17887e-07	0.00171793	4.44377	2.76499	ACC	ERO1L	HGLO
CTA-14H9.5	-1.27645	1.37386	-4.12499	0.000265658	0.0295621	-1.60964	1.52926	ACC	CTA-14H9.5	LGHO
GJA4	-1.27432	2.82322	-3.79215	0.000664187	0.0479837	-2.50665	1.31891	ACC	GJA4	LGHO
SASH3	-1.26751	1.17438	-5.75401	2.66003e-06	0.00310622	2.97363	2.50777	ACC	SASH3	LGHO
TINAGL1	-1.25661	2.62019	-4.6576	5.96256e-05	0.0140377	-0.133832	1.8527	ACC	TINAGL1	LGHO
RGS5	-1.254	4.7237	-3.78346	0.000680092	0.0484226	-2.52971	1.31495	ACC	RGS5	LGHO
HSPA13	1.25241	3.56832	7.04753	7.28126e-08	0.000708552	6.60646	3.14963	ACC	HSPA13	HGLO
CLEC14A	-1.24865	2.98937	-5.3673	7.95982e-06	0.00488028	1.87401	2.31156	ACC	CLEC14A	LGHO
RAMP2	-1.24841	3.27524	-6.15675	8.55626e-07	0.00189666	4.11544	2.72201	ACC	RAMP2	LGHO
CD2	-1.2478	0.862526	-4.50152	9.26184e-05	0.0177765	-0.570291	1.75015	ACC	CD2	LGHO
LMNB1	1.24583	2.38877	4.29193	0.00016681	0.0230706	-1.15156	1.63694	ACC	LMNB1	HGLO
PGK1	1.24334	6.87912	4.14815	0.0002491	0.028574	-1.54638	1.54403	ACC	PGK1	HGLO
TRAC	-1.23802	1.07076	-4.23865	0.000193589	0.0247875	-1.29828	1.60577	ACC	TRAC	LGHO
LTBP1	1.23174	2.05061	3.88775	0.000511418	0.0413816	-2.25153	1.38319	ACC	LTBP1	HGLO
GIMAP8	-1.23167	1.60846	-5.98699	1.3785e-06	0.00227123	3.63491	2.64374	ACC	GIMAP8	LGHO
HPGDS	-1.23125	0.895669	-4.29842	0.000163806	0.0229515	-1.13364	1.63919	ACC	HPGDS	LGHO
PTP4A1	1.22197	5.80028	4.30162	0.000162347	0.022896	-1.12481	1.64024	ACC	PTP4A1	HGLO
SH3BP5	1.22057	3.2782	4.06945	0.000309908	0.0318367	-1.76094	1.49707	ACC	SH3BP5	HGLO
KIF11	1.21844	2.07783	3.86455	0.000544975	0.0432329	-2.31362	1.36419	ACC	KIF11	HGLO
ATP8B3	1.21693	1.92777	4.53748	8.36953e-05	0.0167353	-0.469992	1.77637	ACC	ATP8B3	HGLO
FARP1	1.2106	1.90008	3.78215	0.000682529	0.0484731	-2.5332	1.3145	ACC	FARP1	HGLO
PLEK	-1.20777	1.15111	-4.87468	3.22447e-05	0.0101498	0.477144	1.99354	ACC	PLEK	LGHO
CHSY1	1.20492	3.865	4.02798	0.000347591	0.0332382	-1.87351	1.47836	ACC	CHSY1	HGLO
ACLY	1.20168	4.42448	4.02385	0.000351585	0.0332382	-1.88471	1.47836	ACC	ACLY	HGLO
SOX18	-1.20144	2.42584	-4.96769	2.47656e-05	0.0089813	0.740001	2.04666	ACC	SOX18	LGHO
LGALS9	-1.19822	1.76674	-6.07697	1.07034e-06	0.00208314	3.88977	2.68128	ACC	LGALS9	LGHO
PROCR	-1.19762	3.05969	-4.2985	0.00016377	0.0229515	-1.13342	1.63919	ACC	PROCR	LGHO
MGMT	-1.19714	2.74127	-4.12571	0.000265134	0.0295621	-1.6077	1.52926	ACC	MGMT	LGHO
IL2RG	-1.19478	1.05717	-4.50083	9.27985e-05	0.0177765	-0.572214	1.75015	ACC	IL2RG	LGHO
AC114803.3	1.18584	0.739745	4.38903	0.000127076	0.0203817	-0.883044	1.69076	ACC	AC114803.3	HGLO
SIGLEC1	-1.18254	1.09286	-4.51865	8.82563e-05	0.017292	-0.522535	1.76215	ACC	SIGLEC1	LGHO
SLCO2B1	-1.18022	1.30968	-4.37278	0.000133001	0.0207452	-0.928055	1.68308	ACC	SLCO2B1	LGHO
DPP10	1.1781	1.13077	4.11615	0.000272266	0.0298812	-1.63378	1.5246	ACC	DPP10	HGLO
IL10RA	-1.17707	1.10382	-4.45798	0.000104693	0.0183565	-0.691536	1.73621	ACC	IL10RA	LGHO
TFEB	-1.17583	1.55635	-4.14407	0.000251941	0.0287625	-1.55753	1.54117	ACC	TFEB	LGHO
CLIC2	-1.17097	1.84833	-4.01487	0.000360422	0.0335002	-1.90905	1.47495	ACC	CLIC2	LGHO
HCK	-1.17096	1.3561	-4.83342	3.62471e-05	0.0108531	0.360707	1.96445	ACC	HCK	LGHO
ECT2	1.16351	1.78046	4.87737	3.2e-05	0.0101498	0.484728	1.99354	ACC	ECT2	HGLO
FERMT3	-1.16274	1.97961	-4.71886	5.01406e-05	0.0126447	0.0381669	1.89809	ACC	FERMT3	LGHO
AACS	1.16245	2.17186	4.069	0.000310298	0.0318367	-1.76217	1.49707	ACC	AACS	HGLO
STAT5A	-1.15828	2.64197	-3.90762	0.000484277	0.0399372	-2.19823	1.39862	ACC	STAT5A	LGHO
EBI3	-1.1531	1.47943	-4.10864	0.000277999	0.0303961	-1.65425	1.51718	ACC	EBI3	LGHO
GZMH	-1.15201	0.89531	-5.21569	1.22443e-05	0.00616301	1.44313	2.21021	ACC	GZMH	LGHO
FCGR2A	-1.14952	1.56878	-4.56149	7.82172e-05	0.016229	-0.402938	1.78971	ACC	FCGR2A	LGHO
NDUFA1	-1.14497	7.31296	-5.24596	1.12353e-05	0.00585708	1.52912	2.23232	ACC	NDUFA1	LGHO
WAS	-1.14462	1.40745	-4.74873	4.60755e-05	0.0122282	0.122161	1.91264	ACC	WAS	LGHO
GMNN	1.14101	3.18979	4.20972	0.000209859	0.0260149	-1.37774	1.58478	ACC	GMNN	HGLO
CFD	-1.14008	2.42954	-3.76437	0.000716373	0.0493289	-2.58035	1.3069	ACC	CFD	LGHO
EVI2A	-1.13817	1.1128	-5.06864	1.85931e-05	0.00784034	1.02589	2.10567	ACC	EVI2A	LGHO
PGAM1	1.13229	4.27625	5.27669	1.02961e-05	0.0055255	1.61643	2.25763	ACC	PGAM1	HGLO
TMEM88	-1.13159	2.57322	-5.30547	9.4878e-06	0.00537829	1.69823	2.26936	ACC	TMEM88	LGHO
IGSF6	-1.13146	1.18478	-5.01033	2.19416e-05	0.00826518	0.860702	2.08275	ACC	IGSF6	LGHO
GPIHBP1	-1.12848	1.74122	-4.18165	0.000226929	0.0269461	-1.4547	1.5695	ACC	GPIHBP1	LGHO
EGFL7	-1.12684	3.54829	-4.48132	9.80392e-05	0.0178882	-0.626579	1.74743	ACC	EGFL7	LGHO
GIMAP6	-1.12629	1.652	-5.61907	3.89711e-06	0.00365502	2.59004	2.43711	ACC	GIMAP6	LGHO
PDK1	1.12626	1.46698	5.57056	4.47138e-06	0.00381052	2.45208	2.41902	ACC	PDK1	HGLO
FEN1	1.12509	3.57223	4.36071	0.000137584	0.0209741	-0.961504	1.67832	ACC	FEN1	HGLO
KPNA2	1.1249	3.84724	4.42342	0.000115376	0.0191746	-0.787607	1.71727	ACC	KPNA2	HGLO
KLRB1	-1.12458	0.778289	-4.46296	0.000103238	0.0182658	-0.67769	1.73836	ACC	KLRB1	LGHO
MTRNR2L8	-1.11977	1.73508	-3.80664	0.000638457	0.0470352	-2.46812	1.32758	ACC	MTRNR2L8	LGHO
DEPDC1B	1.11924	1.37959	4.58674	7.28376e-05	0.0156352	-0.332325	1.8059	ACC	DEPDC1B	HGLO
PLAC9	-1.11806	1.85995	-3.8055	0.000640433	0.0470352	-2.47114	1.32758	ACC	PLAC9	LGHO
LAIR1	-1.1144	1.0481	-4.89679	3.02852e-05	0.00982369	0.53956	2.00773	ACC	LAIR1	LGHO
CCDC159	-1.11059	2.72066	-4.97274	2.44132e-05	0.00890883	0.754286	2.05018	ACC	CCDC159	LGHO
RP11-383H13.1	-1.11013	0.7771	-3.8057	0.00064009	0.0470352	-2.47061	1.32758	ACC	RP11-383H13.1	LGHO
ADAP2	-1.1097	1.2937	-5.477	5.83006e-06	0.004255	2.18598	2.3711	ACC	ADAP2	LGHO
ITM2A	-1.10358	1.4245	-4.08769	0.000294632	0.0312776	-1.71132	1.50477	ACC	ITM2A	LGHO
ADORA3	-1.10314	1.3398	-5.51197	5.2795e-06	0.00411005	2.28544	2.38615	ACC	ADORA3	LGHO
PRMT5	1.09536	3.27255	4.52972	8.55461e-05	0.0169315	-0.491653	1.77131	ACC	PRMT5	HGLO
APBB1IP	-1.09527	0.969489	-5.81555	2.2354e-06	0.00283735	3.14846	2.54709	ACC	APBB1IP	LGHO
P2RY13	-1.09126	0.741409	-4.65359	6.03061e-05	0.0140552	-0.145093	1.85216	ACC	P2RY13	LGHO
SERPINA1	-1.086	0.903619	-4.07839	0.000302327	0.0317127	-1.73663	1.49877	ACC	SERPINA1	LGHO
YPEL3	-1.08357	3.92845	-3.90571	0.000486816	0.0400334	-2.20334	1.39758	ACC	YPEL3	LGHO
TRBV28	-1.08128	0.695593	-4.05571	0.00032193	0.0321414	-1.79828	1.49293	ACC	TRBV28	LGHO
KIF4A	1.08087	1.45204	4.20576	0.000212187	0.0261923	-1.3886	1.58183	ACC	KIF4A	HGLO
SLC9A3R2	-1.07971	3.38281	-4.94164	2.66658e-05	0.00943598	0.666333	2.02521	ACC	SLC9A3R2	LGHO
ELOVL5	1.07658	5.83207	5.56806	4.50316e-06	0.00381052	2.44498	2.41902	ACC	ELOVL5	HGLO
COX7B	-1.07654	5.46512	-4.92719	2.77823e-05	0.00956421	0.625469	2.01935	ACC	COX7B	LGHO
CARD16	-1.07432	1.2248	-4.55952	7.86526e-05	0.016229	-0.408437	1.78971	ACC	CARD16	LGHO
GZMK	-1.07351	0.660672	-4.23905	0.000193371	0.0247875	-1.29717	1.60577	ACC	GZMK	LGHO
BLOC1S1	-1.07213	5.4368	-5.49667	5.51367e-06	0.00418919	2.24192	2.37787	ACC	BLOC1S1	LGHO
GAPDH	1.06856	10.5497	4.18022	0.000227836	0.0269831	-1.45863	1.56891	ACC	GAPDH	HGLO
IL33	-1.06837	1.44822	-3.97578	0.000401471	0.0357285	-2.01473	1.44699	ACC	IL33	LGHO
FAM212A	-1.06645	1.55823	-5.03206	2.06289e-05	0.00815576	0.922231	2.08854	ACC	FAM212A	LGHO
KIF23	1.06209	1.39544	4.31058	0.000158326	0.0227495	-1.10008	1.64303	ACC	KIF23	HGLO
ABHD14B	-1.05166	4.5751	-4.28957	0.000167913	0.0230706	-1.15806	1.63694	ACC	ABHD14B	LGHO
TUBA1B	1.03959	5.63821	5.27887	1.02326e-05	0.0055255	1.62262	2.25763	ACC	TUBA1B	HGLO
BRSK1	1.03816	1.9901	4.3712	0.000133595	0.0207452	-0.932455	1.68308	ACC	BRSK1	HGLO
ATP5G1	-1.03404	4.46147	-4.01536	0.000359929	0.0335002	-1.90771	1.47495	ACC	ATP5G1	LGHO
RP11-539L10.3	-1.03282	2.13769	-4.37824	0.000130979	0.0207452	-0.91293	1.68308	ACC	RP11-539L10.3	LGHO
CRIP2	-1.0268	3.01076	-4.34485	0.000143836	0.0215338	-1.00538	1.66688	ACC	CRIP2	LGHO
FTLP3	-1.02545	2.36803	-4.20028	0.000215451	0.0264329	-1.40363	1.57785	ACC	FTLP3	LGHO
DEF6	-1.02518	1.34561	-5.19545	1.29689e-05	0.00636317	1.38566	2.19633	ACC	DEF6	LGHO
ENG	-1.02504	4.56786	-5.13274	1.54978e-05	0.0070693	1.20768	2.15062	ACC	ENG	LGHO
PVRL3	1.02489	1.8165	4.04138	0.000334953	0.0327071	-1.83719	1.48536	ACC	PVRL3	HGLO
SH2D3C	-1.02113	1.82009	-5.91612	1.68308e-06	0.00251974	3.43395	2.59864	ACC	SH2D3C	LGHO
PALD1	-1.0206	1.6048	-4.36707	0.000135148	0.0208066	-0.943868	1.6818	ACC	PALD1	LGHO
LINC00493	-1.01825	5.19864	-5.58967	4.2356e-06	0.00377721	2.50644	2.42283	ACC	LINC00493	LGHO
CD3E	-1.01739	0.741132	-4.26623	0.000179236	0.0238384	-1.22238	1.62272	ACC	CD3E	LGHO
GS1-124K5.4	-1.0132	3.05978	-4.79503	4.04137e-05	0.0115372	0.252485	1.9379	ACC	GS1-124K5.4	LGHO
CCL4	-1.0102	1.09382	-3.90347	0.000489822	0.0402239	-2.20936	1.39552	ACC	CCL4	LGHO
ABI3	-1.00752	1.78089	-5.9693	1.44889e-06	0.00228639	3.58476	2.64085	ACC	ABI3	LGHO
SEMA3G	-1.00746	1.17962	-5.07892	1.80581e-05	0.00775262	1.05504	2.11055	ACC	SEMA3G	LGHO
CXCL10	-1.0046	1.15932	-3.95128	0.000429495	0.0371329	-2.08079	1.43024	ACC	CXCL10	LGHO
GALNT2	1.00373	4.32615	4.6267	6.50657e-05	0.0147821	-0.22045	1.83026	ACC	GALNT2	HGLO
OSMR	1.00309	3.19507	3.84587	0.00057357	0.0442685	-2.36355	1.3539	ACC	OSMR	HGLO
ATP10D	1.00278	2.10824	3.96768	0.000410531	0.0360446	-2.03658	1.44316	ACC	ATP10D	HGLO
CD3D	-1.00038	0.739556	-4.14038	0.000254539	0.0289139	-1.56761	1.53889	ACC	CD3D	LGHO
CCR1	-0.999629	0.995864	-4.2676	0.000178549	0.0238012	-1.2186	1.6234	ACC	CCR1	LGHO
HAVCR2	-0.998122	1.41972	-3.99125	0.000384704	0.0349024	-1.97294	1.45714	ACC	HAVCR2	LGHO
RP11-380M21.2	-0.994472	1.91695	-3.8417	0.000580141	0.044336	-2.37467	1.35324	ACC	RP11-380M21.2	LGHO
TAX1BP3	-0.991724	4.77935	-4.14367	0.00025222	0.0287625	-1.55862	1.54117	ACC	TAX1BP3	LGHO
HYAL3	0.991597	1.65882	4.5605	7.84343e-05	0.016229	-0.405684	1.78971	ACC	HYAL3	HGLO
NNMT	-0.989294	2.07681	-3.81132	0.000630347	0.0467223	-2.45566	1.33048	ACC	NNMT	LGHO
CYTH4	-0.986792	1.25108	-5.33856	8.63679e-06	0.00514568	1.79229	2.28856	ACC	CYTH4	LGHO
PIK3AP1	-0.982916	0.957065	-4.18386	0.000225541	0.0269461	-1.44867	1.5695	ACC	PIK3AP1	LGHO
NSMCE1	-0.979336	3.8549	-5.06948	1.85488e-05	0.00784034	1.02827	2.10567	ACC	NSMCE1	LGHO
TBXAS1	-0.979277	1.02002	-4.73821	4.74684e-05	0.0124214	0.0925699	1.90583	ACC	TBXAS1	LGHO
ENO1	0.978076	7.80577	3.94912	0.000432059	0.037157	-2.08661	1.42996	ACC	ENO1	HGLO
SEC24C	0.977674	2.72835	4.03283	0.000342969	0.0330666	-1.86038	1.48061	ACC	SEC24C	HGLO
CD37	-0.975842	1.26149	-4.03881	0.000337339	0.032827	-1.84415	1.48377	ACC	CD37	LGHO
C20orf96	-0.971241	2.65195	-4.30724	0.000159815	0.0227589	-1.10932	1.64285	ACC	C20orf96	LGHO
TMEM204	-0.964879	2.9931	-5.36447	8.02416e-06	0.00488028	1.86595	2.31156	ACC	TMEM204	LGHO
IRF7	-0.961272	1.46096	-4.0256	0.000349888	0.0332382	-1.87997	1.47836	ACC	IRF7	LGHO
DOK2	-0.960928	1.07665	-3.81449	0.000624918	0.0464547	-2.44722	1.33297	ACC	DOK2	LGHO
NDUFA3	-0.958151	4.71642	-5.49597	5.52464e-06	0.00418919	2.23993	2.37787	ACC	NDUFA3	LGHO
BUB1B	0.958119	1.30794	4.00433	0.000371068	0.0339585	-1.93758	1.46905	ACC	BUB1B	HGLO
ACKR1	-0.957347	0.874587	-4.15165	0.000246688	0.028409	-1.53681	1.54654	ACC	ACKR1	LGHO
GNA15	-0.956758	0.93947	-5.05493	1.93315e-05	0.00800501	0.987034	2.09664	ACC	GNA15	LGHO
GBE1	0.952804	4.58206	3.79087	0.000666497	0.0479837	-2.51003	1.31891	ACC	GBE1	HGLO
IRF5	-0.951844	1.08871	-4.38972	0.00012683	0.0203817	-0.88113	1.69076	ACC	IRF5	LGHO
GIMAP1	-0.951355	1.03551	-6.13495	9.0956e-07	0.00189666	4.05381	2.72201	ACC	GIMAP1	LGHO
2020-09-11	0.95079	2.40856	4.87685	3.2047e-05	0.0101498	0.483266	1.99354	ACC	2020-09-11	HGLO
ALOX5	-0.948024	0.975994	-4.31676	0.000155611	0.0226544	-1.08302	1.64485	ACC	ALOX5	LGHO
DHRS13	0.945101	1.56136	4.42882	0.000113638	0.0190113	-0.772599	1.72099	ACC	DHRS13	HGLO
PRF1	-0.939578	0.915351	-4.22567	0.000200729	0.025513	-1.33395	1.59324	ACC	PRF1	LGHO
ARHGAP11A	0.93879	1.40665	4.3977	0.000124017	0.0200582	-0.858978	1.69771	ACC	ARHGAP11A	HGLO
COX17	-0.937468	4.71827	-3.96707	0.000411225	0.0360513	-2.03823	1.44308	ACC	COX17	LGHO
CDA	-0.932581	1.91267	-5.43539	6.56079e-06	0.00445424	2.06763	2.35123	ACC	CDA	LGHO
CCL14	-0.93228	0.746156	-4.41414	0.000118422	0.0194769	-0.813361	1.71048	ACC	CCL14	LGHO
ARRB2	-0.929691	2.42218	-4.12081	0.000268761	0.029664	-1.62105	1.52777	ACC	ARRB2	LGHO
RP11-140K17.3	-0.923869	2.29256	-4.49681	9.38553e-05	0.0177765	-0.583421	1.75015	ACC	RP11-140K17.3	LGHO
RDH11	0.923827	4.99592	4.06128	0.000317002	0.0319751	-1.78315	1.49519	ACC	RDH11	HGLO
TMTC1	0.923482	1.63699	4.0677	0.000311418	0.0318367	-1.76571	1.49707	ACC	TMTC1	HGLO
TMEM173	-0.923389	1.86847	-5.77035	2.53991e-06	0.00307633	3.02007	2.51197	ACC	TMEM173	LGHO
ITGAM	-0.921968	0.938362	-4.21171	0.000208695	0.0259257	-1.37227	1.58627	ACC	ITGAM	LGHO
AMY2B	-0.920952	1.03704	-4.10453	0.000281191	0.0304599	-1.66546	1.51627	ACC	AMY2B	LGHO
COX7C	-0.91705	7.48707	-4.70926	5.15224e-05	0.0127935	0.0111679	1.89301	ACC	COX7C	LGHO
MCM4	0.914128	3.11909	3.88891	0.000509784	0.0413399	-2.2484	1.38363	ACC	MCM4	HGLO
NRROS	-0.912885	1.01008	-5.13953	1.52018e-05	0.0070273	1.22694	2.15321	ACC	NRROS	LGHO
C14orf37	0.912692	1.5651	4.8426	3.53155e-05	0.0106837	0.386613	1.97128	ACC	C14orf37	HGLO
RPS23P8	-0.901912	2.54432	-4.56355	7.77634e-05	0.016229	-0.397173	1.78971	ACC	RPS23P8	LGHO
PLCB2	-0.898653	0.845368	-4.74641	4.63796e-05	0.0122532	0.115623	1.91175	ACC	PLCB2	LGHO
CMKLR1	-0.898587	0.835824	-4.48591	9.67803e-05	0.017882	-0.613792	1.74758	ACC	CMKLR1	LGHO
SMC4	0.895446	1.8699	3.92993	0.000455475	0.0383546	-2.13826	1.41618	ACC	SMC4	HGLO
SLC15A3	-0.894166	1.3283	-4.21693	0.000205679	0.0257834	-1.35794	1.58866	ACC	SLC15A3	LGHO
ROBO4	-0.894124	1.91262	-4.53852	8.34489e-05	0.0167353	-0.467072	1.77637	ACC	ROBO4	LGHO
LAT2	-0.89411	1.10179	-5.04928	1.9644e-05	0.00807716	0.971032	2.09274	ACC	LAT2	LGHO
PEX11G	-0.892868	2.62396	-4.03307	0.000342743	0.0330666	-1.85973	1.48061	ACC	PEX11G	LGHO
FAM195A	-0.887798	4.39345	-5.27603	1.03153e-05	0.0055255	1.61457	2.25763	ACC	FAM195A	LGHO
MAD2L1	0.884683	1.94727	4.04418	0.000332365	0.0326697	-1.82958	1.48586	ACC	MAD2L1	HGLO
RAVER1	0.88468	2.47139	5.41097	7.03161e-06	0.00456172	1.99819	2.34087	ACC	RAVER1	HGLO
MYO1F	-0.883688	0.992375	-5.44756	6.33805e-06	0.00443701	2.10224	2.35291	ACC	MYO1F	LGHO
CD48	-0.881245	0.70155	-4.18218	0.000226597	0.0269461	-1.45326	1.5695	ACC	CD48	LGHO
RIMKLA	0.879709	0.734786	3.84322	0.000577742	0.0442685	-2.37063	1.3539	ACC	RIMKLA	HGLO
FLVCR1	0.879678	1.59639	4.10509	0.000280755	0.0304599	-1.66394	1.51627	ACC	FLVCR1	HGLO
LCP2	-0.878146	1.04281	-4.57742	7.47782e-05	0.0158191	-0.358385	1.80082	ACC	LCP2	LGHO
RHOF	0.876618	1.08456	4.05226	0.000325015	0.0322184	-1.80764	1.4919	ACC	RHOF	HGLO
NCKAP1L	-0.876078	0.75011	-5.02237	2.12045e-05	0.00821051	0.894782	2.08563	ACC	NCKAP1L	LGHO
LPAR5	-0.875645	0.710513	-4.73526	4.78672e-05	0.0124214	0.0842578	1.90583	ACC	LPAR5	LGHO
EPT1	0.873833	2.40839	5.16881	1.39885e-05	0.00664021	1.31004	2.17782	ACC	EPT1	HGLO
FYB	-0.871605	0.703786	-4.62088	6.61446e-05	0.0148538	-0.23676	1.82816	ACC	FYB	LGHO
CYTL1	-0.867912	0.767806	-4.3502	0.000141697	0.0214333	-0.990585	1.66891	ACC	CYTL1	LGHO
NCF2	-0.864405	1.02204	-4.05497	0.000322587	0.0321414	-1.80028	1.49293	ACC	NCF2	LGHO
ARHGAP30	-0.863254	0.914893	-4.27112	0.000176804	0.0236767	-1.20892	1.62568	ACC	ARHGAP30	LGHO
PTPRC	-0.862384	0.758882	-3.78313	0.000680703	0.0484226	-2.53059	1.31495	ACC	PTPRC	LGHO
RBCK1	-0.862206	4.79184	-4.08159	0.000299656	0.0315812	-1.72792	1.50057	ACC	RBCK1	LGHO
EGLN1	0.860852	3.77773	4.72196	4.97027e-05	0.0126447	0.0468778	1.89809	ACC	EGLN1	HGLO
INPP5D	-0.859841	1.09215	-4.67624	5.65663e-05	0.0135915	-0.0815592	1.86673	ACC	INPP5D	LGHO
RP11-598P20.3	0.857827	0.849397	5.39296	7.40047e-06	0.00469664	1.94698	2.32821	ACC	RP11-598P20.3	HGLO
ITGAL	-0.857772	0.795409	-4.92225	2.81748e-05	0.00956421	0.611495	2.01935	ACC	ITGAL	LGHO
FMNL3	-0.85652	1.41178	-4.44264	0.000109309	0.018553	-0.734205	1.73159	ACC	FMNL3	LGHO
COQ9	-0.855307	4.52664	-4.23069	0.000197938	0.0252336	-1.32016	1.59802	ACC	COQ9	LGHO
CD300A	-0.854073	1.18001	-4.0152	0.000360087	0.0335002	-1.90814	1.47495	ACC	CD300A	LGHO
ZRANB1	0.85376	1.77136	5.06728	1.86652e-05	0.00784034	1.02203	2.10567	ACC	ZRANB1	HGLO
GSTK1	-0.851124	5.35063	-4.2806	0.000172179	0.0232402	-1.18279	1.63376	ACC	GSTK1	LGHO
MEF2C	-0.84851	2.40897	-3.91871	0.000469744	0.0391255	-2.16843	1.40754	ACC	MEF2C	LGHO
UQCRB	-0.847636	4.57292	-5.39867	7.28145e-06	0.00467189	1.96322	2.33051	ACC	UQCRB	LGHO
LMO2	-0.845619	2.78668	-4.78576	4.14892e-05	0.0115906	0.226372	1.9359	ACC	LMO2	LGHO
RP11-475J5.6	-0.844586	0.962645	-3.84945	0.000567974	0.0442685	-2.35398	1.3539	ACC	RP11-475J5.6	LGHO
CEBPB	-0.844	5.75484	-3.81119	0.000630571	0.0467223	-2.456	1.33048	ACC	CEBPB	LGHO
PTAFR	-0.841623	0.791804	-4.019	0.000356334	0.0334203	-1.89786	1.47599	ACC	PTAFR	LGHO
SLC16A1	0.840633	3.31427	4.64298	6.21411e-05	0.0143977	-0.174831	1.84171	ACC	SLC16A1	HGLO
VMO1	-0.837733	1.36161	-3.84618	0.000573089	0.0442685	-2.36273	1.3539	ACC	VMO1	LGHO
PFKL	0.836226	4.18047	3.76283	0.000719388	0.0493933	-2.58444	1.30633	ACC	PFKL	HGLO
FRMD6	0.835085	1.15897	4.03669	0.000339323	0.0329184	-1.8499	1.48256	ACC	FRMD6	HGLO
ILF2	0.834813	5.61268	3.95262	0.000427916	0.0371329	-2.07718	1.43024	ACC	ILF2	HGLO
MFNG	-0.833809	1.59359	-5.98647	1.38054e-06	0.00227123	3.63342	2.64374	ACC	MFNG	LGHO
GAS2L3	0.833466	1.63154	4.09191	0.000291204	0.0310265	-1.69983	1.50827	ACC	GAS2L3	HGLO
ISCU	-0.831841	6.11284	-4.04351	0.000332986	0.0326757	-1.83141	1.48578	ACC	ISCU	LGHO
CDCA2	0.8317	0.931555	3.76707	0.000711123	0.0491365	-2.57319	1.3086	ACC	CDCA2	HGLO
TMC8	-0.830646	0.704416	-4.81531	3.81559e-05	0.0110836	0.309654	1.95532	ACC	TMC8	LGHO
TBC1D14	0.830146	1.8494	4.75337	4.54752e-05	0.0121796	0.135192	1.91437	ACC	TBC1D14	HGLO
ITPA	-0.824738	4.39557	-4.07643	0.000303976	0.03175	-1.74197	1.49826	ACC	ITPA	LGHO
TEK	-0.818822	0.975927	-4.3871	0.000127763	0.0203817	-0.888374	1.69076	ACC	TEK	LGHO
SLC39A6	0.817902	3.9737	3.97516	0.000402161	0.0357285	-2.01641	1.44699	ACC	SLC39A6	HGLO
HAAO	-0.817445	0.743244	-3.97904	0.000397876	0.0354997	-2.00592	1.44978	ACC	HAAO	LGHO
COX4I1	-0.813996	6.43098	-4.60709	6.87714e-05	0.0151758	-0.275378	1.81885	ACC	COX4I1	LGHO
SLAMF8	-0.813829	0.912211	-3.93247	0.00045231	0.038232	-2.13144	1.41757	ACC	SLAMF8	LGHO
GRASP	-0.812139	1.18293	-6.31496	5.49595e-07	0.0016144	4.56196	2.79199	ACC	GRASP	LGHO
POLR2J	-0.811413	5.25472	-4.66522	5.83564e-05	0.0139072	-0.112481	1.85676	ACC	POLR2J	LGHO
NDUFA2	-0.81093	6.41259	-4.33571	0.000147569	0.0217579	-1.03066	1.66238	ACC	NDUFA2	LGHO
GTF3A	-0.810537	4.18645	-4.60944	6.8316e-05	0.0151664	-0.26879	1.81912	ACC	GTF3A	LGHO
GAL3ST4	-0.810462	1.15277	-4.13624	0.000257487	0.0291094	-1.57893	1.53597	ACC	GAL3ST4	LGHO
STX8	-0.810436	3.00339	-5.04111	2.01052e-05	0.00809576	0.947879	2.09174	ACC	STX8	LGHO
RN7SL138P	-0.808338	0.63112	-5.02802	2.0867e-05	0.00817691	0.910785	2.08741	ACC	RN7SL138P	LGHO
SYS1	-0.805818	3.24693	-4.34021	0.000145719	0.0215394	-1.01821	1.66677	ACC	SYS1	LGHO
AOAH	-0.804114	0.718037	-4.24021	0.000192745	0.0247875	-1.29398	1.60577	ACC	AOAH	LGHO
SMDT1	-0.803878	4.32662	-3.7778	0.000690656	0.0486433	-2.54473	1.31298	ACC	SMDT1	LGHO
RP11-1134I14.4	0.803605	0.943604	4.25339	0.000185782	0.0242126	-1.25773	1.61596	ACC	RP11-1134I14.4	HGLO
CD8A	-0.803188	0.592092	-3.89859	0.000496423	0.040538	-2.22244	1.39214	ACC	CD8A	LGHO
RANGAP1	0.803044	4.62599	3.83298	0.000594145	0.045111	-2.39795	1.34572	ACC	RANGAP1	HGLO
NDUFA4	-0.802831	5.95467	-4.70498	5.21495e-05	0.0127935	-0.00084712	1.89301	ACC	NDUFA4	LGHO
GART	0.800952	2.68052	5.14115	1.51322e-05	0.0070273	1.23153	2.15321	ACC	GART	HGLO
CD86	-0.800262	1.21324	-4.15427	0.000244896	0.0282584	-1.52965	1.54885	ACC	CD86	LGHO
ATP5I	-0.798365	6.74981	-3.78739	0.000672858	0.0482039	-2.51929	1.31692	ACC	ATP5I	LGHO
PCED1A	-0.798221	3.76653	-3.8298	0.000599324	0.0453273	-2.40642	1.34364	ACC	PCED1A	LGHO
CMAHP	-0.798035	1.00617	-4.80458	3.9334e-05	0.0113133	0.279412	1.94641	ACC	CMAHP	LGHO
COX6B1	-0.797975	7.75122	-5.6484	3.58646e-06	0.0035492	2.67343	2.44987	ACC	COX6B1	LGHO
SUPT16H	0.794373	3.69421	5.0313	2.06733e-05	0.00815576	0.920084	2.08854	ACC	SUPT16H	HGLO
COX5B	-0.794207	6.76626	-4.48179	9.79088e-05	0.0178882	-0.625263	1.74743	ACC	COX5B	LGHO
MED11	-0.792602	3.66016	-4.53116	8.51981e-05	0.0169199	-0.487616	1.7716	ACC	MED11	LGHO
SPSB2	-0.792527	2.86335	-4.48624	9.66908e-05	0.017882	-0.612877	1.74758	ACC	SPSB2	LGHO
PCED1B-AS1	-0.790399	0.622867	-5.26238	1.07232e-05	0.00569176	1.57578	2.24475	ACC	PCED1B-AS1	LGHO
PARD3	0.7892	2.53246	4.06493	0.000313814	0.0318655	-1.77323	1.49668	ACC	PARD3	HGLO
HYOU1	0.78831	3.41442	4.09799	0.000286338	0.0306935	-1.68328	1.51295	ACC	HYOU1	HGLO
CSF2RA	-0.781786	0.757098	-4.37708	0.000131408	0.0207452	-0.916154	1.68308	ACC	CSF2RA	LGHO
PDHA1	-0.781398	4.31619	-3.76888	0.000707639	0.0491365	-2.5684	1.3086	ACC	PDHA1	LGHO
EIF2S1	0.781357	3.51613	4.31592	0.000155978	0.0226544	-1.08534	1.64485	ACC	EIF2S1	HGLO
CISD3	-0.779838	3.52104	-4.07908	0.000301747	0.0317127	-1.73474	1.49877	ACC	CISD3	LGHO
CENPB	-0.777835	5.40528	-4.8268	3.69336e-05	0.0109464	0.342041	1.96073	ACC	CENPB	LGHO
RP11-513M16.8	-0.774627	1.82125	-4.05984	0.000318274	0.0320187	-1.78708	1.4946	ACC	RP11-513M16.8	LGHO
ARHGEF15	-0.774067	1.38267	-5.58037	4.34879e-06	0.00378974	2.47998	2.42139	ACC	ARHGEF15	LGHO
FUT11	0.773654	2.2903	5.01676	2.1545e-05	0.0082219	0.87889	2.08503	ACC	FUT11	HGLO
SAMSN1	-0.77112	0.760397	-4.25215	0.000186427	0.0242425	-1.26114	1.61542	ACC	SAMSN1	LGHO
ADPRH	-0.770571	1.27199	-4.03512	0.000340799	0.0329987	-1.85416	1.4815	ACC	ADPRH	LGHO
N6AMT2	-0.766491	2.4354	-3.84651	0.000572562	0.0442685	-2.36184	1.3539	ACC	N6AMT2	LGHO
UBOX5	-0.765894	2.3641	-5.23647	1.15422e-05	0.00591152	1.50217	2.2283	ACC	UBOX5	LGHO
RRM1	0.761412	3.78108	3.97199	0.000405681	0.0357802	-2.02494	1.44636	ACC	RRM1	HGLO
BTK	-0.760806	0.607975	-4.49612	9.40392e-05	0.0177765	-0.585359	1.75015	ACC	BTK	LGHO
TRPM2	-0.760781	0.94701	-4.49292	9.4889e-05	0.0177896	-0.594262	1.74983	ACC	TRPM2	LGHO
SNX6	0.760557	3.6245	4.29708	0.000164421	0.0229667	-1.13734	1.6389	ACC	SNX6	HGLO
TAGAP	-0.760384	0.808903	-3.80707	0.000637702	0.0470352	-2.46697	1.32758	ACC	TAGAP	LGHO
ATOX1	-0.760354	3.53598	-4.77157	4.31896e-05	0.011839	0.186442	1.92668	ACC	ATOX1	LGHO
HSPA5	0.757447	6.82298	4.45937	0.000104285	0.0183401	-0.687679	1.7366	ACC	HSPA5	HGLO
BIN2	-0.757265	0.707352	-4.52542	8.6589e-05	0.01708	-0.503651	1.76751	ACC	BIN2	LGHO
INCENP	0.7564	1.75711	5.77542	2.50381e-06	0.00307633	3.03446	2.51197	ACC	INCENP	HGLO
PARP2	0.754536	2.89149	3.79195	0.000664544	0.0479837	-2.50717	1.31891	ACC	PARP2	HGLO
PIK3CD	-0.753966	0.785604	-4.38759	0.00012759	0.0203817	-0.887034	1.69076	ACC	PIK3CD	LGHO
MGAT2	0.753139	1.05913	5.89477	1.78753e-06	0.00260921	3.37336	2.58349	ACC	MGAT2	HGLO
SRP54	0.752743	3.92498	5.20748	1.2533e-05	0.00625439	1.41984	2.20382	ACC	SRP54	HGLO
PCBD1	-0.752051	5.4416	-3.81698	0.000620689	0.0462837	-2.44059	1.33457	ACC	PCBD1	LGHO
FES	-0.751069	1.29013	-4.54158	8.27326e-05	0.0166569	-0.458535	1.7784	ACC	FES	LGHO
MAP2K1	0.751059	3.79697	4.15467	0.000244623	0.0282584	-1.52855	1.54885	ACC	MAP2K1	HGLO
SECTM1	-0.748694	0.844649	-4.03103	0.000344676	0.0331542	-1.86525	1.47946	ACC	SECTM1	LGHO
RP11-379F4.6	-0.745786	1.83778	-4.61312	6.76113e-05	0.0150722	-0.258509	1.82182	ACC	RP11-379F4.6	LGHO
KIF20B	0.745435	1.24904	4.29409	0.000165802	0.0230706	-1.14558	1.63694	ACC	KIF20B	HGLO
RP11-145M9.6	-0.744847	1.38724	-4.04881	0.000328137	0.032363	-1.81702	1.48995	ACC	RP11-145M9.6	LGHO
TGFBR1	0.74112	2.67843	4.28726	0.000169002	0.0231632	-1.16443	1.6352	ACC	TGFBR1	HGLO
PET100	-0.740195	3.7991	-4.42177	0.000115913	0.0191746	-0.792196	1.71727	ACC	PET100	LGHO
NPL	-0.73819	1.1692	-4.4189	0.000116852	0.0192729	-0.800167	1.71505	ACC	NPL	LGHO
SIGLEC8	-0.738136	0.711251	-4.01138	0.000363913	0.0335343	-1.9185	1.47451	ACC	SIGLEC8	LGHO
SEC23A	0.7362	2.81067	4.79099	4.08779e-05	0.0115372	0.241128	1.9379	ACC	SEC23A	HGLO
GINS4	0.735059	0.937682	3.75862	0.000727665	0.0496181	-2.59558	1.30436	ACC	GINS4	HGLO
FTH1P20	-0.734957	2.01039	-3.84406	0.000576409	0.0442685	-2.36837	1.3539	ACC	FTH1P20	LGHO
ISG20	0.733223	1.1309	3.80785	0.00063634	0.0470304	-2.46488	1.32762	ACC	ISG20	HGLO
ATP5E	-0.729029	5.52981	-5.06136	1.89817e-05	0.0079163	1.00526	2.10148	ACC	ATP5E	LGHO
SLA	-0.728086	0.755519	-3.98614	0.000390161	0.0350951	-1.98674	1.45475	ACC	SLA	LGHO
2020-09-01	-0.725644	1.56592	-3.94908	0.00043211	0.037157	-2.08673	1.42996	ACC	2020-09-01	LGHO
FAM110D	-0.725119	0.922082	-6.19641	7.65617e-07	0.00178808	4.22752	2.74761	ACC	FAM110D	LGHO
NDUFB8	-0.72384	4.69071	-4.28187	0.000171569	0.0232402	-1.17929	1.63376	ACC	NDUFB8	LGHO
RCOR1	0.721625	2.22727	4.14559	0.000250881	0.028722	-1.55339	1.54179	ACC	RCOR1	HGLO
RP4-545L17.11	-0.71925	0.974656	-4.90259	2.97907e-05	0.00982282	0.555956	2.00776	ACC	RP4-545L17.11	LGHO
ZNF688	-0.718942	2.93258	-4.29138	0.000167066	0.0230706	-1.15307	1.63694	ACC	ZNF688	LGHO
C7orf55	-0.717966	3.22455	-3.78161	0.000683526	0.0484731	-2.53462	1.3145	ACC	C7orf55	LGHO
HVCN1	-0.717547	0.82998	-4.5788	7.44875e-05	0.0158149	-0.354524	1.80093	ACC	HVCN1	LGHO
TCEB2	-0.716844	7.50027	-4.56076	7.83768e-05	0.016229	-0.404957	1.78971	ACC	TCEB2	LGHO
CALM3	0.715313	7.10514	4.34057	0.000145574	0.0215394	-1.01723	1.66677	ACC	CALM3	HGLO
NDUFB2	-0.715065	4.64202	-4.62117	6.60918e-05	0.0148538	-0.235968	1.82816	ACC	NDUFB2	LGHO
ATP5J2	-0.71496	5.48191	-4.71709	5.03928e-05	0.0126447	0.0331831	1.89809	ACC	ATP5J2	LGHO
RP11-481J2.4	-0.714066	1.15462	-4.44818	0.000107619	0.0185266	-0.718793	1.7322	ACC	RP11-481J2.4	LGHO
APOBR	-0.712663	0.851181	-4.65291	6.04219e-05	0.0140552	-0.146996	1.85216	ACC	APOBR	LGHO
MRPL57	-0.709861	4.71526	-3.90128	0.000492772	0.0403765	-2.21523	1.39387	ACC	MRPL57	LGHO
G3BP2	0.709308	4.11257	4.76482	4.40242e-05	0.0119555	0.167419	1.92243	ACC	G3BP2	HGLO
ZNHIT1	-0.709215	4.39359	-3.95161	0.000429111	0.0371329	-2.07991	1.43024	ACC	ZNHIT1	LGHO
DNAJC30	-0.709116	3.44856	-4.1092	0.000277565	0.0303961	-1.65271	1.51718	ACC	DNAJC30	LGHO
CIC	0.707833	3.63963	4.55794	7.90039e-05	0.016229	-0.412852	1.78971	ACC	CIC	HGLO
SOX17	-0.707139	1.04663	-4.04486	0.000331741	0.0326633	-1.82774	1.48594	ACC	SOX17	LGHO
CCR5	-0.707108	0.478869	-4.30499	0.000160824	0.0228251	-1.11552	1.64159	ACC	CCR5	LGHO
LAMTOR4	-0.706123	5.12456	-5.01927	2.1392e-05	0.00821722	0.885998	2.08528	ACC	LAMTOR4	LGHO
VPS16	-0.705311	3.70971	-4.35716	0.000138957	0.0210735	-0.971314	1.67626	ACC	VPS16	LGHO
RP1-120G22.11	0.703987	0.73646	4.17818	0.000229131	0.0269868	-1.4642	1.56885	ACC	RP1-120G22.11	HGLO
RANGRF	-0.703043	2.97146	-3.79305	0.000662559	0.0479837	-2.50425	1.31891	ACC	RANGRF	LGHO
LILRB4	-0.70274	0.658949	-4.30212	0.000162121	0.022896	-1.12344	1.64024	ACC	LILRB4	LGHO
B3GALNT2	0.700848	1.03883	4.63502	6.35549e-05	0.0146094	-0.197147	1.83537	ACC	B3GALNT2	HGLO
SON	0.698046	3.8332	5.67626	3.3144e-06	0.00345568	2.75266	2.46147	ACC	SON	HGLO
MKKS	-0.697944	3.06524	-5.02188	2.1234e-05	0.00821051	0.893396	2.08563	ACC	MKKS	LGHO
SCARNA7	-0.696653	0.627461	-5.08087	1.79581e-05	0.00775262	1.06057	2.11055	ACC	SCARNA7	LGHO
PCDH12	-0.695136	1.80954	-4.19091	0.000221156	0.0268453	-1.42935	1.57113	ACC	PCDH12	LGHO
ZNF524	-0.694993	3.76162	-4.24092	0.000192366	0.0247875	-1.29204	1.60577	ACC	ZNF524	LGHO
USP34	0.693827	1.32851	6.21889	7.18926e-07	0.00178808	4.29098	2.74761	ACC	USP34	HGLO
ECSCR	-0.692858	1.77796	-4.12331	0.000266905	0.0295886	-1.61424	1.52888	ACC	ECSCR	LGHO
NDUFB10	-0.692239	6.32399	-4.18444	0.000225173	0.0269461	-1.44706	1.5695	ACC	NDUFB10	LGHO
NOLC1	0.692066	3.94695	4.84889	3.4692e-05	0.0106608	0.404337	1.97221	ACC	NOLC1	HGLO
ADAP1	-0.691275	1.0843	-4.98052	2.38794e-05	0.00876885	0.776321	2.05706	ACC	ADAP1	LGHO
CENPI	0.687853	0.721983	3.9653	0.00041323	0.0361187	-2.043	1.44227	ACC	CENPI	HGLO
LPXN	-0.686984	1.87681	-4.42172	0.000115927	0.0191746	-0.792315	1.71727	ACC	LPXN	LGHO
FLI1	-0.686517	0.984972	-4.29818	0.00016392	0.0229515	-1.13432	1.63919	ACC	FLI1	LGHO
COX7CP1	-0.683871	1.16901	-5.48093	5.76536e-06	0.004255	2.19717	2.3711	ACC	COX7CP1	LGHO
PTPRB	-0.683705	1.05056	-4.2693	0.000177703	0.0237426	-1.21391	1.62447	ACC	PTPRB	LGHO
TPT1	-0.680787	8.08293	-3.91053	0.000480425	0.039788	-2.19042	1.40025	ACC	TPT1	LGHO
ZNF462	0.680702	1.74895	3.80565	0.000640175	0.0470352	-2.47074	1.32758	ACC	ZNF462	HGLO
ZNF358	-0.678625	4.97644	-3.96617	0.000412243	0.0360864	-2.04066	1.44266	ACC	ZNF358	LGHO
PSMB6	-0.67799	5.77256	-4.55509	7.96413e-05	0.0162588	-0.420813	1.78891	ACC	PSMB6	LGHO
ACVRL1	-0.677542	1.94083	-3.98281	0.000393768	0.0352621	-1.99575	1.45269	ACC	ACVRL1	LGHO
POLH	0.67722	2.13385	5.1376	1.52854e-05	0.0070273	1.22147	2.15321	ACC	POLH	HGLO
MYCT1	-0.675754	1.48495	-3.84836	0.000569674	0.0442685	-2.3569	1.3539	ACC	MYCT1	LGHO
FAM173A	-0.675686	3.11868	-3.92839	0.000457418	0.0384277	-2.14242	1.41536	ACC	FAM173A	LGHO
GALNT1	0.675295	3.95185	3.86959	0.000537506	0.042815	-2.30014	1.3684	ACC	GALNT1	HGLO
FAM110A	-0.674451	1.8096	-4.01924	0.000356097	0.0334203	-1.89721	1.47599	ACC	FAM110A	LGHO
CCDC61	-0.673451	2.42453	-4.75802	4.48802e-05	0.0120757	0.148281	1.91809	ACC	CCDC61	LGHO
NDUFB1	-0.673402	4.70943	-4.26407	0.000180322	0.023874	-1.22833	1.62207	ACC	NDUFB1	LGHO
PARVG	-0.669556	0.569085	-5.46605	6.01409e-06	0.00433512	2.15483	2.363	ACC	PARVG	LGHO
SNRNP35	-0.667343	2.44345	-4.99253	2.30793e-05	0.00863803	0.810296	2.06359	ACC	SNRNP35	LGHO
ARHGAP9	-0.666675	0.62631	-4.7151	5.06769e-05	0.0126447	0.0276002	1.89809	ACC	ARHGAP9	LGHO
POLR2A	0.666348	4.20854	4.62791	6.48454e-05	0.0147821	-0.217086	1.83026	ACC	POLR2A	HGLO
HMG20A	0.665079	1.80012	4.78271	4.18492e-05	0.0116355	0.217783	1.93422	ACC	HMG20A	HGLO
NDUFS6	-0.658997	5.5473	-3.92665	0.000459611	0.0385565	-2.1471	1.4139	ACC	NDUFS6	LGHO
LINC00998	-0.65895	4.97274	-4.30924	0.000158922	0.0227495	-1.10378	1.64303	ACC	LINC00998	LGHO
CIDEB	0.658667	0.574944	4.19263	0.000220096	0.0268453	-1.42462	1.57113	ACC	CIDEB	HGLO
USP1	0.656664	2.53689	4.13439	0.000258814	0.0291725	-1.58398	1.53503	ACC	USP1	HGLO
LYL1	-0.655073	1.08099	-3.81002	0.000632589	0.0468124	-2.45912	1.32964	ACC	LYL1	LGHO
LTN1	0.652022	1.99468	4.36766	0.000134928	0.0208066	-0.94226	1.6818	ACC	LTN1	HGLO
FIS1	-0.651667	5.85383	-4.19223	0.000220338	0.0268453	-1.4257	1.57113	ACC	FIS1	LGHO
HPS1	-0.651548	3.72379	-4.07177	0.000307927	0.0318286	-1.75464	1.49718	ACC	HPS1	LGHO
RNMT	0.650659	2.33308	5.61487	3.94379e-06	0.00365502	2.57808	2.43711	ACC	RNMT	HGLO
PHF11	-0.650557	2.32403	-3.95945	0.000419949	0.0366511	-2.05879	1.43591	ACC	PHF11	LGHO
ESCO2	0.650217	0.568125	3.76888	0.000707633	0.0491365	-2.56839	1.3086	ACC	ESCO2	HGLO
DCUN1D5	0.649931	3.36298	3.8435	0.000577295	0.0442685	-2.36987	1.3539	ACC	DCUN1D5	HGLO
EP400	0.649101	2.30351	4.87371	3.23336e-05	0.0101498	0.474404	1.99354	ACC	EP400	HGLO
LIMS2	-0.647889	1.02357	-4.87472	3.22418e-05	0.0101498	0.477235	1.99354	ACC	LIMS2	LGHO
KHNYN	0.646583	2.75328	4.07815	0.000302533	0.0317127	-1.7373	1.49877	ACC	KHNYN	HGLO
PGM2L1	0.645214	0.832592	3.77604	0.00069398	0.0487598	-2.54941	1.31194	ACC	PGM2L1	HGLO
MRPL27	-0.641686	4.07783	-4.06142	0.000316883	0.0319751	-1.78278	1.49519	ACC	MRPL27	LGHO
IRF8	-0.6416	0.643257	-4.28035	0.000172299	0.0232402	-1.18348	1.63376	ACC	IRF8	LGHO
PPAT	0.640627	1.88108	4.44987	0.00010711	0.0185266	-0.714109	1.7322	ACC	PPAT	HGLO
ANP32E	0.639765	4.10789	4.58853	7.24703e-05	0.0156352	-0.327313	1.8059	ACC	ANP32E	HGLO
PDXP	0.638189	0.692711	5.6617	3.4539e-06	0.00353795	2.71125	2.45125	ACC	PDXP	HGLO
FCGR1A	-0.638099	0.619978	-5.28171	1.01502e-05	0.0055255	1.63071	2.25763	ACC	FCGR1A	LGHO
NPEPL1	-0.636115	1.34496	-4.17199	0.000233119	0.0272768	-1.48118	1.56421	ACC	NPEPL1	LGHO
WDR45	-0.63485	3.83239	-4.47948	9.85494e-05	0.0179253	-0.631716	1.74653	ACC	WDR45	LGHO
SDE2	0.633561	2.28178	4.43642	0.000111237	0.0188256	-0.751494	1.72525	ACC	SDE2	HGLO
DOCK7	0.630664	1.31541	4.1601	0.000240961	0.0280258	-1.51372	1.55244	ACC	DOCK7	HGLO
PIP4K2A	-0.630551	2.7479	-4.14181	0.000253529	0.0288554	-1.56371	1.53977	ACC	PIP4K2A	LGHO
S1PR4	-0.630378	0.535099	-4.98948	2.328e-05	0.00865766	0.801662	2.0626	ACC	S1PR4	LGHO
UXT	-0.629916	5.82955	-3.76723	0.000710823	0.0491365	-2.57277	1.3086	ACC	UXT	LGHO
JARID2	0.627459	1.82714	4.02585	0.000349644	0.0332382	-1.87928	1.47836	ACC	JARID2	HGLO
RNF130	-0.625812	2.77152	-5.19756	1.28914e-05	0.00636317	1.39165	2.19633	ACC	RNF130	LGHO
RP11-50I19.2	-0.625541	0.774468	-4.40106	0.000122855	0.0200266	-0.849677	1.69839	ACC	RP11-50I19.2	LGHO
SHFM1	-0.625182	3.53873	-4.15062	0.000247395	0.0284343	-1.53963	1.54616	ACC	SHFM1	LGHO
ACBD3	0.625081	3.28462	3.90107	0.000493063	0.0403765	-2.2158	1.39387	ACC	ACBD3	HGLO
LTB4R2	0.625014	0.822003	4.24489	0.000190241	0.0246836	-1.2811	1.60759	ACC	LTB4R2	HGLO
FAM78A	-0.624782	0.821029	-5.85161	2.01903e-06	0.00274151	3.25085	2.56201	ACC	FAM78A	LGHO
NDUFB7	-0.623768	7.76051	-4.76308	4.42416e-05	0.0119589	0.162524	1.92231	ACC	NDUFB7	LGHO
SUV39H2	0.622964	1.49448	4.09797	0.000286357	0.0306935	-1.68334	1.51295	ACC	SUV39H2	HGLO
CNIH1	0.622204	3.9459	3.76987	0.000705738	0.0491365	-2.56578	1.3086	ACC	CNIH1	HGLO
GPR125	0.621657	2.03394	3.8445	0.000575728	0.0442685	-2.36722	1.3539	ACC	GPR125	HGLO
TMED10	0.620573	5.46138	3.84579	0.00057369	0.0442685	-2.36376	1.3539	ACC	TMED10	HGLO
NUP62	0.620275	3.69137	3.94771	0.000433739	0.0372422	-2.09041	1.42896	ACC	NUP62	HGLO
MTHFD1	0.619852	2.92336	4.02425	0.000351201	0.0332382	-1.88364	1.47836	ACC	MTHFD1	HGLO
CCL8	-0.619152	0.602419	-3.77213	0.0007014	0.0491039	-2.55977	1.30888	ACC	CCL8	LGHO
NDUFA13	-0.617259	4.3493	-4.13636	0.000257399	0.0291094	-1.5786	1.53597	ACC	NDUFA13	LGHO
CRKL	0.615451	3.63125	3.76187	0.00072127	0.0494179	-2.58698	1.30612	ACC	CRKL	HGLO
CARD11	-0.61462	0.614059	-4.34311	0.000144539	0.0215394	-1.01019	1.66677	ACC	CARD11	LGHO
CLEC4A	-0.614355	1.08637	-4.04074	0.000335546	0.0327071	-1.83892	1.48536	ACC	CLEC4A	LGHO
E2F8	0.612279	0.577472	3.84408	0.000576376	0.0442685	-2.36832	1.3539	ACC	E2F8	HGLO
TEAD1	0.610784	2.01029	5.58684	4.26972e-06	0.00377721	2.49839	2.42283	ACC	TEAD1	HGLO
FBXO27	-0.609271	0.513291	-4.07404	0.000305997	0.0318286	-1.74847	1.49718	ACC	FBXO27	LGHO
COMMD7	-0.607073	4.37206	-4.93332	2.73029e-05	0.0094889	0.64281	2.02278	ACC	COMMD7	LGHO
CENPE	0.605169	0.915469	4.09218	0.000290988	0.0310265	-1.6991	1.50827	ACC	CENPE	HGLO
SPDL1	0.6036	1.76566	3.78472	0.000677767	0.0483775	-2.52637	1.31536	ACC	SPDL1	HGLO
RASAL3	-0.601245	0.857362	-3.85676	0.000556735	0.0436324	-2.33447	1.36019	ACC	RASAL3	LGHO
STIL	0.600858	0.75212	4.44791	0.000107701	0.0185266	-0.719548	1.7322	ACC	STIL	HGLO
RP11-219E7.1	-0.600681	0.54788	-3.81819	0.000618645	0.0461903	-2.43738	1.33545	ACC	RP11-219E7.1	LGHO
RAB30	0.600629	1.71024	4.06715	0.000311895	0.0318367	-1.76721	1.49707	ACC	RAB30	HGLO
CPTP	-0.600407	4.2207	-3.76864	0.000708093	0.0491365	-2.56902	1.3086	ACC	CPTP	LGHO
RRP1B	0.60009	2.6587	4.34862	0.000142324	0.0214726	-0.994946	1.66812	ACC	RRP1B	HGLO
AC092580.4	-0.598757	0.501183	-4.08163	0.000299628	0.0315812	-1.72783	1.50057	ACC	AC092580.4	LGHO
FBXO11	0.598069	1.67572	4.79109	4.08669e-05	0.0115372	0.241396	1.9379	ACC	FBXO11	HGLO
NCF1C	-0.597537	0.483716	-3.8209	0.000614081	0.0460261	-2.43015	1.337	ACC	NCF1C	LGHO
FCF1	0.59716	2.67543	3.98671	0.000389548	0.0350951	-1.9852	1.45475	ACC	FCF1	HGLO
YWHAZP5	0.596822	0.904218	5.04363	1.99619e-05	0.00809576	0.955019	2.09174	ACC	YWHAZP5	HGLO
KPNB1	0.596301	4.52326	4.02694	0.000348595	0.0332382	-1.87634	1.47836	ACC	KPNB1	HGLO
HNRNPR	0.592674	3.39936	4.80677	3.90911e-05	0.0112991	0.285572	1.94696	ACC	HNRNPR	HGLO
SLIRP	-0.592598	3.70813	-4.05562	0.00032201	0.0321414	-1.79853	1.49293	ACC	SLIRP	LGHO
RASSF2	-0.591992	1.11552	-3.8847	0.000515707	0.0414746	-2.25969	1.38222	ACC	RASSF2	LGHO
C22orf29	0.590862	1.57239	3.85926	0.000552927	0.0435268	-2.32776	1.36124	ACC	C22orf29	HGLO
TMEM106A	-0.589983	0.663317	-4.09913	0.00028543	0.0306935	-1.68016	1.51295	ACC	TMEM106A	LGHO
CSF3R	-0.584867	0.475636	-5.18216	1.34677e-05	0.00649868	1.34795	2.18718	ACC	CSF3R	LGHO
ERCC6L	0.584474	0.578509	4.37521	0.000132098	0.0207452	-0.92133	1.68308	ACC	ERCC6L	HGLO
GPR65	-0.584318	0.408622	-4.823	3.73331e-05	0.0109842	0.331339	1.95923	ACC	GPR65	LGHO
BCL7C	-0.580095	3.00278	-4.48251	9.7711e-05	0.0178882	-0.623262	1.74743	ACC	BCL7C	LGHO
LCK	-0.578126	0.473189	-4.37136	0.000133533	0.0207452	-0.931997	1.68308	ACC	LCK	LGHO
PARP12	-0.57661	2.203	-4.28623	0.000169489	0.023167	-1.16727	1.63513	ACC	PARP12	LGHO
NRIP2	-0.576293	1.5449	-4.18861	0.000222571	0.0269233	-1.43562	1.56987	ACC	NRIP2	LGHO
TICRR	0.572456	0.525383	3.99728	0.000378357	0.0345067	-1.95664	1.4621	ACC	TICRR	HGLO
WEE1	0.570069	1.32158	3.85621	0.000557565	0.0436388	-2.33592	1.36013	ACC	WEE1	HGLO
SMAD2	0.568743	1.67628	4.25663	0.000184107	0.0240826	-1.24881	1.6183	ACC	SMAD2	HGLO
TRIM37	0.56678	2.18184	4.70067	5.2789e-05	0.0128962	-0.0129491	1.88954	ACC	TRIM37	HGLO
TMEM255B	-0.564944	0.923042	-4.26243	0.000181148	0.0239291	-1.23284	1.62107	ACC	TMEM255B	LGHO
WDHD1	0.564016	1.10504	3.78	0.000686544	0.0485111	-2.53891	1.31416	ACC	WDHD1	HGLO
ICAM2	-0.563818	1.34167	-3.97871	0.000398244	0.0354997	-2.00682	1.44978	ACC	ICAM2	LGHO
FGD5	-0.56334	1.04917	-4.07283	0.000307025	0.0318286	-1.75176	1.49718	ACC	FGD5	LGHO
TULP3	0.562693	3.30988	3.79364	0.000661484	0.0479777	-2.50267	1.31896	ACC	TULP3	HGLO
ARHGAP25	-0.562444	1.10558	-3.91883	0.000469592	0.0391255	-2.16811	1.40754	ACC	ARHGAP25	LGHO
CHCHD5	-0.562382	2.50187	-4.36466	0.000136067	0.0208066	-0.950563	1.6818	ACC	CHCHD5	LGHO
GANAB	0.562079	5.72326	4.4671	0.000102042	0.0182658	-0.666165	1.73836	ACC	GANAB	HGLO
NFAM1	-0.561476	0.569164	-4.2228	0.000202339	0.0255161	-1.34182	1.59319	ACC	NFAM1	LGHO
RCN2	0.560558	2.10146	4.0535	0.000323904	0.0321629	-1.80428	1.49264	ACC	RCN2	HGLO
TRAPPC10	0.560126	1.07794	4.89849	3.01393e-05	0.00982369	0.544369	2.00773	ACC	TRAPPC10	HGLO
DDIAS	0.555239	0.662623	4.07651	0.000303906	0.03175	-1.74174	1.49826	ACC	DDIAS	HGLO
RP11-493L12.4	-0.554368	0.698587	-3.93354	0.000450978	0.0382166	-2.12855	1.41775	ACC	RP11-493L12.4	LGHO
CLEC7A	-0.551087	0.512695	-3.95092	0.000429922	0.0371329	-2.08176	1.43024	ACC	CLEC7A	LGHO
RP11-767N6.7	-0.550146	2.18267	-4.44433	0.00010879	0.018536	-0.729494	1.73198	ACC	RP11-767N6.7	LGHO
FGR	-0.549734	0.907771	-4.22362	0.000201877	0.025513	-1.33957	1.59324	ACC	FGR	LGHO
ZFAND6	0.549582	3.74314	4.31129	0.000158011	0.0227495	-1.09812	1.64303	ACC	ZFAND6	HGLO
CHD8	0.54923	2.55669	4.13005	0.000261951	0.0294126	-1.59583	1.53147	ACC	CHD8	HGLO
FCGR2C	-0.546712	0.410752	-4.19147	0.000220805	0.0268453	-1.42778	1.57113	ACC	FCGR2C	LGHO
SOX7	-0.545282	0.923864	-3.87594	0.000528232	0.0422492	-2.28314	1.37418	ACC	SOX7	LGHO
COMMD3	-0.542383	3.09611	-3.83649	0.00058847	0.0448551	-2.38859	1.34819	ACC	COMMD3	LGHO
CEP85	0.541849	1.60633	4.32692	0.000151245	0.0221878	-1.05494	1.65389	ACC	CEP85	HGLO
PCNX	0.539622	2.61037	3.79112	0.000666051	0.0479837	-2.50938	1.31891	ACC	PCNX	HGLO
ATF1	0.539596	3.09381	4.17892	0.000228665	0.0269868	-1.4622	1.56885	ACC	ATF1	HGLO
MXD1	0.538754	1.34965	3.9296	0.00045589	0.0383546	-2.13915	1.41618	ACC	MXD1	HGLO
CD79B	-0.536868	0.903775	-4.02701	0.000348525	0.0332382	-1.87614	1.47836	ACC	CD79B	LGHO
BIRC2	0.534991	3.17039	4.10463	0.000281114	0.0304599	-1.66519	1.51627	ACC	BIRC2	HGLO
TOMM20	0.533736	5.73727	4.01224	0.000363049	0.0335343	-1.91617	1.47451	ACC	TOMM20	HGLO
NCAPD3	0.532885	1.49774	3.92143	0.000466251	0.039009	-2.16113	1.40883	ACC	NCAPD3	HGLO
EIF2D	-0.532799	2.3045	-5.32075	9.08496e-06	0.00532526	1.74165	2.27366	ACC	EIF2D	LGHO
DENND5A	0.532788	2.47359	4.19268	0.000220065	0.0268453	-1.42448	1.57113	ACC	DENND5A	HGLO
PPFIA4	0.532752	0.418845	4.32065	0.000153924	0.0224679	-1.07226	1.64844	ACC	PPFIA4	HGLO
ADSS	0.532738	3.53039	4.02169	0.000353691	0.0333618	-1.89057	1.47675	ACC	ADSS	HGLO
PARG	0.53272	2.1099	3.98981	0.00038624	0.0349092	-1.97684	1.45706	ACC	PARG	HGLO
RP11-733O18.1	-0.532455	0.361827	-4.30886	0.000159091	0.0227495	-1.10484	1.64303	ACC	RP11-733O18.1	LGHO
RP4-549F15.1	0.53224	0.352818	3.77879	0.000688793	0.0485707	-2.5421	1.31363	ACC	RP4-549F15.1	HGLO
TLR7	-0.52741	0.385271	-3.78854	0.000670746	0.0481765	-2.51622	1.31716	ACC	TLR7	LGHO
IL16	-0.527397	0.461323	-4.7078	5.17346e-05	0.0127935	0.00708629	1.89301	ACC	IL16	LGHO
NACC1	0.526006	4.27148	3.85911	0.000553152	0.0435268	-2.32816	1.36124	ACC	NACC1	HGLO
ATP5L	-0.523914	5.28661	-3.82724	0.000603526	0.0455272	-2.41324	1.34173	ACC	ATP5L	LGHO
ADNP2	0.523416	2.02658	4.21467	0.00020698	0.0258779	-1.36415	1.58707	ACC	ADNP2	HGLO
CXorf21	-0.521131	0.3715	-4.49228	9.50613e-05	0.0177896	-0.596058	1.74983	ACC	CXorf21	LGHO
KIAA1211L	-0.520667	0.681156	-4.3114	0.000157963	0.0227495	-1.09782	1.64303	ACC	KIAA1211L	LGHO
ZFAND2B	-0.520589	2.91893	-3.86166	0.000549318	0.0433735	-2.32137	1.36278	ACC	ZFAND2B	LGHO
RP11-472N13.3	-0.519592	0.411274	-3.89695	0.000498671	0.0406602	-2.22686	1.39083	ACC	RP11-472N13.3	LGHO
CD33	-0.51865	0.371655	-5.04336	1.99774e-05	0.00809576	0.954244	2.09174	ACC	CD33	LGHO
CRYBB1	-0.518459	0.466196	-4.04882	0.000328129	0.032363	-1.817	1.48995	ACC	CRYBB1	LGHO
PANX1	0.518415	2.45255	4.20605	0.000212014	0.0261923	-1.3878	1.58183	ACC	PANX1	HGLO
GTF2A1	0.514368	2.59228	4.25818	0.000183312	0.0240826	-1.24454	1.6183	ACC	GTF2A1	HGLO
NDUFB11	-0.51169	6.48647	-5.17651	1.3686e-05	0.00654985	1.33188	2.18377	ACC	NDUFB11	LGHO
LSM12P1	0.510354	1.34406	4.25757	0.000183626	0.0240826	-1.24623	1.6183	ACC	LSM12P1	HGLO
RP11-389C8.2	-0.50976	1.04372	-3.81822	0.000618593	0.0461903	-2.4373	1.33545	ACC	RP11-389C8.2	LGHO
SPIN4	0.5093	1.19923	5.44505	6.38343e-06	0.00443701	2.09509	2.35291	ACC	SPIN4	HGLO
LILRB1	-0.508881	0.523715	-3.78805	0.000671651	0.0481765	-2.51754	1.31716	ACC	LILRB1	LGHO
ADCY4	-0.508594	0.692984	-4.82134	3.75094e-05	0.0109842	0.326653	1.95923	ACC	ADCY4	LGHO
SIGLEC14	-0.508587	0.524039	-3.88599	0.000513885	0.0414678	-2.25623	1.38229	ACC	SIGLEC14	LGHO
SYNJ1	0.507973	1.33319	4.01142	0.000363875	0.0335343	-1.91839	1.47451	ACC	SYNJ1	HGLO
KLHL28	0.507474	1.21572	4.10056	0.000284301	0.030683	-1.67627	1.5131	ACC	KLHL28	HGLO
RFX7	0.506456	1.46831	4.82904	3.66994e-05	0.0109325	0.348368	1.96128	ACC	RFX7	HGLO
RP11-1094M14.8	-0.506373	0.333894	-3.98871	0.000387408	0.0349608	-1.9798	1.45642	ACC	RP11-1094M14.8	LGHO
HMGXB4	0.50394	1.81555	4.49554	9.41925e-05	0.0177765	-0.586971	1.75015	ACC	HMGXB4	HGLO
AC093724.2	0.503371	0.747421	4.444	0.000108892	0.018536	-0.730423	1.73198	ACC	AC093724.2	HGLO
L2HGDH	0.500847	1.07024	4.60654	6.8878e-05	0.0151758	-0.276914	1.81885	ACC	L2HGDH	HGLO
DHX9	0.500593	4.26622	4.02362	0.000351811	0.0332382	-1.88534	1.47836	ACC	DHX9	HGLO
DHRS2	-3.78089	4.70693	-11.1312	3.32579e-23	1.29455e-19	41.3807	18.8879	BLCA	DHRS2	LGHO
SPINK1	-3.45114	5.19939	-7.37397	3.16168e-12	2.71805e-10	16.3129	9.56574	BLCA	SPINK1	LGHO
PSCA	-3.35302	6.9824	-7.9469	9.21241e-14	1.47771e-11	19.8033	10.8304	BLCA	PSCA	LGHO
HMGCS2	-3.06034	3.79192	-8.24187	1.41225e-14	3.04996e-12	21.6576	11.5157	BLCA	HMGCS2	LGHO
KRT6A	3.0503	4.1228	6.47038	6.05245e-10	2.47815e-08	11.1437	7.60587	BLCA	KRT6A	HGLO
GPX2	-2.97604	5.69521	-8.08932	3.74148e-14	6.93504e-12	20.694	11.159	BLCA	GPX2	LGHO
UPK2	-2.94195	6.07617	-7.1087	1.54356e-11	1.03821e-09	14.7505	8.98372	BLCA	UPK2	LGHO
UPK1A	-2.90547	4.73517	-7.21446	8.23671e-12	6.08756e-10	15.3692	9.21556	BLCA	UPK1A	LGHO
VSIG2	-2.75506	5.13035	-8.99151	1.03506e-16	5.20985e-14	26.5262	13.2832	BLCA	VSIG2	LGHO
PI3	2.64534	3.66195	6.15005	3.50951e-09	1.13586e-07	9.42112	6.94467	BLCA	PI3	HGLO
KRT14	2.62793	3.83393	5.70078	3.73024e-08	8.84637e-07	7.11144	6.05323	BLCA	KRT14	HGLO
S100A8	2.52446	5.53696	6.33061	1.31255e-09	4.84423e-08	10.3846	7.31478	BLCA	S100A8	HGLO
CYP4B1	-2.52127	4.3361	-8.05679	4.60005e-14	8.29608e-12	20.4898	11.0811	BLCA	CYP4B1	LGHO
S100A7	2.50541	2.95976	5.79072	2.34688e-08	5.91654e-07	7.56356	6.22793	BLCA	S100A7	HGLO
SNX31	-2.46899	2.93111	-9.04467	7.24974e-17	3.8834e-14	26.8793	13.4108	BLCA	SNX31	LGHO
KRT6B	2.36471	1.84264	6.93385	4.30688e-11	2.51466e-09	13.7405	8.59952	BLCA	KRT6B	HGLO
BTBD16	-2.36417	2.53377	-8.65763	9.47972e-16	3.23465e-13	24.3316	12.4902	BLCA	BTBD16	LGHO
SLC14A1	-2.33678	2.77698	-9.1968	2.60319e-17	1.68881e-14	27.895	13.7724	BLCA	SLC14A1	LGHO
HPGD	-2.25764	4.08415	-7.22987	7.51309e-12	5.64565e-10	15.4598	9.24829	BLCA	HPGD	LGHO
S100A9	2.2003	8.58736	5.94243	1.06212e-08	2.99874e-07	8.33792	6.52306	BLCA	S100A9	HGLO
AC019117.1	-2.19981	2.51458	-8.70808	6.80053e-16	2.48164e-13	24.6606	12.6053	BLCA	AC019117.1	LGHO
FN1	2.1411	5.46691	7.74234	3.31043e-13	4.09505e-11	18.5397	10.3877	BLCA	FN1	HGLO
FABP6	-2.12723	2.74566	-10.2725	1.53586e-20	2.28694e-17	35.2784	16.6407	BLCA	FABP6	LGHO
FER1L4	-2.12476	3.78709	-8.84719	2.70887e-16	1.14611e-13	25.5726	12.9408	BLCA	FER1L4	LGHO
SNCG	-2.10202	7.02361	-7.14784	1.22419e-11	8.50917e-10	14.9788	9.07011	BLCA	SNCG	LGHO
KRT20	-2.09258	3.97349	-5.00888	1.10781e-06	1.71798e-05	3.81598	4.76498	BLCA	KRT20	LGHO
KRT13	-2.0857	5.99909	-4.38588	1.77617e-05	0.000192189	1.14302	3.71627	BLCA	KRT13	LGHO
SPRR1B	2.06646	3.26633	5.64462	4.96907e-08	1.14572e-06	6.83184	5.94092	BLCA	SPRR1B	HGLO
CASP14	2.05456	2.40673	6.10922	4.37214e-09	1.37393e-07	9.20601	6.86204	BLCA	CASP14	HGLO
UPK3A	-2.02788	3.73969	-5.55921	7.65622e-08	1.66489e-06	6.41064	5.77861	BLCA	UPK3A	LGHO
SCNN1B	-2.01577	3.41894	-7.89094	1.30953e-13	1.96554e-11	19.4558	10.7065	BLCA	SCNN1B	LGHO
PM20D1	-1.97073	2.19824	-6.13022	3.90538e-09	1.24467e-07	9.3165	6.90495	BLCA	PM20D1	LGHO
SFRP2	1.96973	3.66895	5.45034	1.31953e-07	2.63756e-06	5.88078	5.5788	BLCA	SFRP2	HGLO
FAM3B	-1.96821	3.031	-7.81048	2.16623e-13	2.90758e-11	18.9585	10.5365	BLCA	FAM3B	LGHO
BHMT	-1.96698	1.96401	-7.03564	2.37436e-11	1.50035e-09	14.3265	8.82381	BLCA	BHMT	LGHO
S100P	-1.94394	7.80227	-5.76845	2.63348e-08	6.5153e-07	7.4511	6.18607	BLCA	S100P	LGHO
TGFBI	1.93519	4.08867	8.83297	2.97708e-16	1.2241e-13	25.4791	12.9122	BLCA	TGFBI	HGLO
TNC	1.92677	2.89284	8.85785	2.52355e-16	1.09142e-13	25.6429	12.962	BLCA	TNC	HGLO
KLK5	1.92415	1.10268	7.17963	1.01353e-11	7.23382e-10	15.1648	9.14063	BLCA	KLK5	HGLO
CLCA4	-1.9187	2.16	-6.8716	6.18283e-11	3.44462e-09	13.3848	8.46286	BLCA	CLCA4	LGHO
CTA-384D8.31	1.91332	3.5416	5.74736	2.9361e-08	7.15187e-07	7.34496	6.14558	BLCA	CTA-384D8.31	HGLO
KRT16	1.91175	4.5172	5.03786	9.67267e-07	1.5272e-05	3.9473	4.8161	BLCA	KRT16	HGLO
SLC16A1	1.90406	2.54465	10.2721	1.5411e-20	2.28694e-17	35.275	16.6407	BLCA	SLC16A1	HGLO
MT2A	1.89468	6.04892	7.81674	2.0833e-13	2.82222e-11	18.9971	10.5494	BLCA	MT2A	HGLO
TESC	-1.89399	2.38639	-7.98232	7.36862e-14	1.25799e-11	20.024	10.9003	BLCA	TESC	LGHO
SAA1	1.88711	2.55781	6.62891	2.48287e-10	1.15512e-08	12.0184	7.93737	BLCA	SAA1	HGLO
BCAS1	-1.88306	2.59352	-8.85483	2.57472e-16	1.0973e-13	25.623	12.9597	BLCA	BCAS1	LGHO
AGR2	-1.87445	4.86952	-6.31912	1.3981e-09	5.10192e-08	10.3227	7.29227	BLCA	AGR2	LGHO
KLK6	1.86671	1.2622	7.48454	1.61648e-12	1.53716e-10	16.9745	9.81328	BLCA	KLK6	HGLO
RP11-363E7.4	-1.85664	4.72838	-7.13575	1.31516e-11	9.02882e-10	14.9082	9.04437	BLCA	RP11-363E7.4	LGHO
FOXQ1	-1.84481	4.45223	-7.57348	9.38571e-13	9.78578e-11	17.5109	10.0094	BLCA	FOXQ1	LGHO
SCNN1G	-1.83477	2.72622	-7.59624	8.16155e-13	8.64843e-11	17.6488	10.0631	BLCA	SCNN1G	LGHO
IGF2BP2	1.82325	1.96448	10.2204	2.21737e-20	3.1577e-17	34.9134	16.5006	BLCA	IGF2BP2	HGLO
TBX3	-1.81853	4.18333	-8.0985	3.5294e-14	6.6048e-12	20.7517	11.1801	BLCA	TBX3	LGHO
ANXA10	-1.78314	2.09651	-5.54986	8.02511e-08	1.73285e-06	6.36481	5.76124	BLCA	ANXA10	LGHO
F3	1.77386	3.55843	7.96396	8.2735e-14	1.37234e-11	19.9095	10.8625	BLCA	F3	HGLO
RNF128	-1.77356	3.96911	-7.74656	3.22491e-13	4.00624e-11	18.5655	10.3973	BLCA	RNF128	LGHO
FOXA1	-1.768	3.821	-8.45117	3.65502e-15	1.041e-12	22.9952	11.9825	BLCA	FOXA1	LGHO
CXCL10	1.75406	3.55823	6.33737	1.26465e-09	4.70612e-08	10.421	7.32734	BLCA	CXCL10	HGLO
LAMC2	1.75382	4.13921	6.92292	4.58984e-11	2.63767e-09	13.6779	8.57878	BLCA	LAMC2	HGLO
FBP1	-1.74872	5.01698	-7.66914	5.20896e-13	5.92856e-11	18.0921	10.2271	BLCA	FBP1	LGHO
CTHRC1	1.72503	3.83724	7.66988	5.18514e-13	5.92856e-11	18.0966	10.2271	BLCA	CTHRC1	HGLO
ANXA1	1.72431	5.56878	8.62551	1.17061e-15	3.8398e-13	24.1226	12.4157	BLCA	ANXA1	HGLO
CRTAC1	-1.72326	1.4953	-6.80701	8.97799e-11	4.74387e-09	13.018	8.32387	BLCA	CRTAC1	LGHO
SPTSSB	-1.70027	3.2848	-6.4469	6.89825e-10	2.78347e-08	11.0154	7.55541	BLCA	SPTSSB	LGHO
SULF2	1.69226	3.1433	8.39934	5.11618e-15	1.33954e-12	22.6623	11.873	BLCA	SULF2	HGLO
PDZK1IP1	1.68408	2.97791	6.24091	2.14453e-09	7.40905e-08	9.90348	7.13024	BLCA	PDZK1IP1	HGLO
SLITRK6	-1.67772	3.1392	-6.92176	4.62073e-11	2.65281e-09	13.6713	8.57629	BLCA	SLITRK6	LGHO
GATA3	-1.67707	5.6016	-6.78348	1.02795e-10	5.34352e-09	12.885	8.27217	BLCA	GATA3	LGHO
FAM3D	-1.67668	2.10598	-7.19434	9.28625e-12	6.73536e-10	15.251	9.17164	BLCA	FAM3D	LGHO
SPHK1	1.67548	2.41702	10.2862	1.39517e-20	2.20161e-17	35.3739	16.6573	BLCA	SPHK1	HGLO
CYP4F22	-1.65964	2.62095	-6.56335	3.59524e-10	1.5812e-08	11.6549	7.80101	BLCA	CYP4F22	LGHO
PADI3	-1.65851	3.68437	-4.71223	4.29669e-06	5.56749e-05	2.50691	4.25434	BLCA	PADI3	LGHO
AKR1C2	-1.65648	3.4879	-5.56946	7.27101e-08	1.59061e-06	6.46092	5.79844	BLCA	AKR1C2	LGHO
CDA	1.63584	2.33461	8.3677	6.27901e-15	1.60795e-12	22.4596	11.7937	BLCA	CDA	HGLO
POSTN	1.63466	3.77039	5.72947	3.21933e-08	7.79947e-07	7.25511	6.10793	BLCA	POSTN	HGLO
TMPRSS2	-1.63341	3.0284	-6.60025	2.91979e-10	1.31949e-08	11.8593	7.87959	BLCA	TMPRSS2	LGHO
RP11-465B22.8	-1.63242	2.62811	-10.1189	4.52644e-20	6.14617e-17	34.2042	16.2114	BLCA	RP11-465B22.8	LGHO
DSG3	1.63	1.55056	5.83391	1.87538e-08	4.87523e-07	7.78251	6.312	BLCA	DSG3	HGLO
ICAM1	1.62706	3.27163	9.15106	3.54492e-17	2.15601e-14	27.5887	13.6663	BLCA	ICAM1	HGLO
KRT5	1.61775	5.42905	3.28104	0.00119906	0.0071883	-2.84149	2.14337	BLCA	KRT5	HGLO
MMP11	1.61615	3.50801	6.68044	1.85308e-10	8.89036e-09	12.3058	8.05108	BLCA	MMP11	HGLO
CST6	1.61582	3.62734	6.33334	1.29294e-09	4.78397e-08	10.3993	7.32021	BLCA	CST6	HGLO
RP11-510N19.5	-1.59354	2.44898	-8.7515	5.10613e-16	1.97438e-13	24.9445	12.7046	BLCA	RP11-510N19.5	LGHO
CYP4F12	-1.5931	2.22482	-8.09725	3.55773e-14	6.61545e-12	20.7438	11.1794	BLCA	CYP4F12	LGHO
MIR429	-1.58975	2.25625	-8.79753	3.76549e-16	1.49562e-13	25.2463	12.8252	BLCA	MIR429	LGHO
FMO9P	-1.58905	1.92301	-6.39377	9.26386e-10	3.59156e-08	10.7262	7.44472	BLCA	FMO9P	LGHO
BAMBI	-1.58647	3.87363	-6.56252	3.61189e-10	1.58562e-08	11.6504	7.7998	BLCA	BAMBI	LGHO
S100A10	1.58473	7.12716	8.44197	3.88015e-15	1.08919e-12	22.9361	11.9629	BLCA	S100A10	HGLO
KLHDC7B	1.57962	3.30722	5.40346	1.6642e-07	3.23784e-06	5.65506	5.48975	BLCA	KLHDC7B	HGLO
SMIM22	-1.5711	4.376	-7.46073	1.86863e-12	1.74288e-10	16.8315	9.75873	BLCA	SMIM22	LGHO
FGFR3	-1.56313	4.35363	-5.28933	2.91035e-07	5.30358e-06	5.11192	5.27543	BLCA	FGFR3	LGHO
MAOA	-1.5565	4.24579	-7.54202	1.13803e-12	1.15158e-10	17.3208	9.93871	BLCA	MAOA	LGHO
TMEM45A	1.55566	2.36398	7.47068	1.75888e-12	1.65371e-10	16.8913	9.78154	BLCA	TMEM45A	HGLO
CHI3L1	1.55352	2.82957	6.02328	6.92174e-09	2.06088e-07	8.75655	6.68595	BLCA	CHI3L1	HGLO
KRTDAP	1.54463	1.69607	4.81602	2.69271e-06	3.70888e-05	2.95758	4.43076	BLCA	KRTDAP	HGLO
COL1A1	1.54419	7.27499	5.76683	2.65564e-08	6.55799e-07	7.44292	6.18323	BLCA	COL1A1	HGLO
EFEMP1	1.54323	2.66293	6.52677	4.41549e-10	1.88147e-08	11.4532	7.7255	BLCA	EFEMP1	HGLO
GDF15	-1.54236	5.33256	-5.23355	3.81264e-07	6.73551e-06	4.84975	5.17163	BLCA	GDF15	LGHO
SPRR2A	1.53991	1.4758	5.49961	1.03241e-07	2.15437e-06	6.11956	5.66668	BLCA	SPRR2A	HGLO
CYP4F8	-1.53722	1.67856	-6.09468	4.7271e-09	1.47134e-07	9.12962	6.83229	BLCA	CYP4F8	LGHO
PPP1R14C	1.52884	2.02459	7.44655	2.03688e-12	1.88475e-10	16.7465	9.72475	BLCA	PPP1R14C	HGLO
LINC00162	1.52566	1.12144	7.79495	2.38649e-13	3.15248e-11	18.8629	10.5013	BLCA	LINC00162	HGLO
CD109	1.52546	1.70547	10.1984	2.58826e-20	3.59811e-17	34.7597	16.4439	BLCA	CD109	HGLO
GGT6	-1.52545	3.84555	-6.52025	4.5799e-10	1.94478e-08	11.4173	7.71113	BLCA	GGT6	LGHO
ID1	-1.51072	7.06444	-7.0608	2.04766e-11	1.32546e-09	14.4723	8.87763	BLCA	ID1	LGHO
INA	-1.51025	2.58086	-5.76301	2.70855e-08	6.67556e-07	7.42367	6.17551	BLCA	INA	LGHO
IFI6	1.50934	7.3124	6.3339	1.28902e-09	4.77786e-08	10.4023	7.32077	BLCA	IFI6	HGLO
PPARG	-1.50753	4.45736	-7.17957	1.01394e-11	7.23382e-10	15.1644	9.14063	BLCA	PPARG	LGHO
COL3A1	1.50407	6.98845	5.55455	7.83801e-08	1.69999e-06	6.38779	5.76955	BLCA	COL3A1	HGLO
METTL7A	-1.50094	4.5383	-8.2503	1.33792e-14	2.94783e-12	21.7111	11.5305	BLCA	METTL7A	LGHO
CDKN2A	1.50093	2.73085	5.48271	1.12325e-07	2.30674e-06	6.03748	5.637	BLCA	CDKN2A	HGLO
TBX2-AS1	-1.50071	2.39126	-7.20168	8.88856e-12	6.48721e-10	15.2941	9.18794	BLCA	TBX2-AS1	LGHO
PLAU	1.49702	5.24197	7.18282	9.94484e-12	7.15086e-10	15.1835	9.14564	BLCA	PLAU	HGLO
KRT7	-1.49627	8.08795	-4.7273	4.01671e-06	5.25249e-05	2.57185	4.27963	BLCA	KRT7	LGHO
FCGR3A	1.49428	3.05711	6.97021	3.48375e-11	2.11002e-09	13.9492	8.67571	BLCA	FCGR3A	HGLO
CAPS	-1.49404	4.46324	-7.29849	4.98127e-12	4.0116e-10	15.8648	9.39668	BLCA	CAPS	LGHO
TBX2	-1.49158	3.51163	-6.74996	1.24597e-10	6.32045e-09	12.6959	8.19925	BLCA	TBX2	LGHO
MMP9	1.49073	3.10498	5.64859	4.8697e-08	1.12649e-06	6.85153	5.94827	BLCA	MMP9	HGLO
CYP4F23P	-1.48976	2.00273	-7.36621	3.31338e-12	2.80781e-10	16.2667	9.55163	BLCA	CYP4F23P	LGHO
FAM174B	-1.48864	3.69252	-7.63218	6.54268e-13	7.20768e-11	17.8671	10.1422	BLCA	FAM174B	LGHO
HSD17B2	-1.48775	1.89797	-7.90408	1.20586e-13	1.8335e-11	19.5373	10.7367	BLCA	HSD17B2	LGHO
ANXA3	1.48703	2.18405	9.09904	5.0317e-17	2.88026e-14	27.2414	13.5406	BLCA	ANXA3	HGLO
CAV1	1.48696	4.31434	7.49283	1.53689e-12	1.4759e-10	17.0243	9.83094	BLCA	CAV1	HGLO
RRAD	1.48689	2.25919	6.99779	2.96461e-11	1.82013e-09	14.108	8.7399	BLCA	RRAD	HGLO
PPFIBP2	-1.47213	2.8181	-10.3758	7.40665e-21	1.27192e-17	36.0034	16.8955	BLCA	PPFIBP2	LGHO
PLA2G2F	-1.47028	2.85615	-5.57399	7.10671e-08	1.55817e-06	6.48318	5.80739	BLCA	PLA2G2F	LGHO
FGFBP1	1.45877	2.45859	4.64163	5.87859e-06	7.29043e-05	2.20501	4.13725	BLCA	FGFBP1	HGLO
SHH	-1.45778	1.39911	-6.96765	3.53621e-11	2.13294e-09	13.9345	8.67102	BLCA	SHH	LGHO
LINC00930	-1.45528	1.34854	-7.93935	9.6608e-14	1.54116e-11	19.7563	10.8122	BLCA	LINC00930	LGHO
COL1A2	1.45214	6.36025	5.674	4.27774e-08	1.00307e-06	6.97789	5.99867	BLCA	COL1A2	HGLO
GATA3-AS1	-1.45062	2.10722	-7.61087	7.45987e-13	7.99192e-11	17.7376	10.0973	BLCA	GATA3-AS1	LGHO
PCP4L1	-1.45012	2.88112	-5.1664	5.26286e-07	8.93004e-06	4.53703	5.04915	BLCA	PCP4L1	LGHO
TOX3	-1.44995	1.76747	-7.06542	1.9927e-11	1.29132e-09	14.499	8.88897	BLCA	TOX3	LGHO
DSP	1.44902	4.82485	6.55228	3.82612e-10	1.66838e-08	11.5938	7.77771	BLCA	DSP	HGLO
INHBA	1.44707	1.9256	8.68848	7.73823e-16	2.75495e-13	24.5326	12.5599	BLCA	INHBA	HGLO
PLAUR	1.44404	3.27113	10.4364	4.82155e-21	9.38385e-18	36.4302	17.0276	BLCA	PLAUR	HGLO
EGFR	1.44289	3.25303	8.15704	2.4306e-14	4.74633e-12	21.1206	11.3236	BLCA	EGFR	HGLO
CXCL9	1.4416	2.66846	5.43482	1.42516e-07	2.82262e-06	5.80586	5.54935	BLCA	CXCL9	HGLO
CHST11	1.4413	2.20298	10.4698	3.80485e-21	7.66048e-18	36.6656	17.1157	BLCA	CHST11	HGLO
LAMA3	1.44118	2.08749	6.58401	3.20009e-10	1.43102e-08	11.7692	7.84435	BLCA	LAMA3	HGLO
SPP1	1.43632	4.60259	5.27013	3.1945e-07	5.75671e-06	5.02146	5.23983	BLCA	SPP1	HGLO
RHCG	1.43543	2.06959	5.55987	7.63097e-08	1.66064e-06	6.41386	5.77972	BLCA	RHCG	HGLO
SERPINE1	1.43195	5.30742	6.44725	6.88507e-10	2.78007e-08	11.0173	7.55594	BLCA	SERPINE1	HGLO
TNNI2	-1.43123	3.51026	-4.76672	3.36514e-06	4.49098e-05	2.7425	4.34766	BLCA	TNNI2	LGHO
HTRA3	1.43113	3.19833	6.60674	2.81468e-10	1.27991e-08	11.8953	7.89282	BLCA	HTRA3	HGLO
CXCL1	1.42998	2.97793	5.52022	9.31251e-08	1.97648e-06	6.21994	5.70411	BLCA	CXCL1	HGLO
IGHG1	1.42527	5.79839	3.4065	0.000779576	0.00498818	-2.44048	2.30206	BLCA	IGHG1	HGLO
GPRC5C	-1.41915	3.13924	-8.52418	2.27197e-15	6.9452e-13	23.4659	12.1583	BLCA	GPRC5C	LGHO
ZBTB7C	-1.41614	2.36721	-9.58408	1.85821e-18	1.8389e-15	30.5144	14.7354	BLCA	ZBTB7C	LGHO
TUBB6	1.41608	3.61692	7.6765	4.97749e-13	5.7435e-11	18.137	10.2408	BLCA	TUBB6	HGLO
CAPNS2	-1.41484	3.05634	-4.8702	2.10357e-06	2.99126e-05	3.19598	4.52415	BLCA	CAPNS2	LGHO
CAPN5	-1.41472	3.26641	-7.92471	1.05927e-13	1.66258e-11	19.6653	10.7792	BLCA	CAPN5	LGHO
GJB2	1.41312	5.11929	5.01593	1.07191e-06	1.66927e-05	3.84786	4.77747	BLCA	GJB2	HGLO
CCDC64B	-1.41053	3.44852	-7.91833	1.10259e-13	1.70922e-11	19.6257	10.7672	BLCA	CCDC64B	LGHO
SPRR2D	1.40873	1.25718	5.92682	1.15318e-08	3.21542e-07	8.25753	6.49276	BLCA	SPRR2D	HGLO
AATBC	-1.40223	1.9757	-8.42099	4.44633e-15	1.22457e-12	22.8012	11.912	BLCA	AATBC	LGHO
SERPINB2	1.39911	1.35509	6.24305	2.11966e-09	7.33612e-08	9.91491	7.13453	BLCA	SERPINB2	HGLO
COL5A2	1.39889	4.04633	7.01238	2.72159e-11	1.69409e-09	14.1922	8.77106	BLCA	COL5A2	HGLO
RP3-416H24.1	-1.39846	2.90896	-7.54485	1.11852e-12	1.13666e-10	17.3378	9.94437	BLCA	RP3-416H24.1	LGHO
IL32	1.3978	3.42778	7.69475	4.44631e-13	5.18177e-11	18.2484	10.2855	BLCA	IL32	HGLO
CXCL8	1.39413	3.06214	5.93189	1.12281e-08	3.14273e-07	8.28362	6.50269	BLCA	CXCL8	HGLO
CTSV	1.38963	1.62302	9.51238	3.03945e-18	2.8169e-15	30.026	14.5502	BLCA	CTSV	HGLO
PMEPA1	1.3866	3.51719	7.49504	1.51629e-12	1.46576e-10	17.0377	9.83394	BLCA	PMEPA1	HGLO
RAPGEFL1	-1.38601	4.01492	-7.46948	1.77172e-12	1.66311e-10	16.8841	9.77908	BLCA	RAPGEFL1	LGHO
MSLN	1.3844	1.50035	5.58007	6.89204e-08	1.52023e-06	6.51306	5.81809	BLCA	MSLN	HGLO
AREG	1.37949	3.06816	5.22158	4.03901e-07	7.08611e-06	4.79378	5.14959	BLCA	AREG	HGLO
HID1	-1.37704	3.46762	-7.49045	1.55934e-12	1.49255e-10	17.01	9.82607	BLCA	HID1	LGHO
CYP3A5	-1.37688	1.62034	-7.78449	2.54717e-13	3.2976e-11	18.7985	10.4818	BLCA	CYP3A5	LGHO
TGM2	1.37649	4.20917	6.17984	2.98767e-09	9.86658e-08	9.57874	7.00583	BLCA	TGM2	HGLO
AHNAK2	1.3738	1.43203	8.32989	8.01568e-15	1.96644e-12	22.218	11.7063	BLCA	AHNAK2	HGLO
SERPINA1	1.37183	2.7098	6.01852	7.0992e-09	2.10513e-07	8.73179	6.67672	BLCA	SERPINA1	HGLO
GSTA1	-1.37142	1.94107	-4.47587	1.21022e-05	0.000136914	1.51096	3.86355	BLCA	GSTA1	LGHO
GRHL3	-1.36868	3.92183	-5.41195	1.59585e-07	3.12465e-06	5.69584	5.5052	BLCA	GRHL3	LGHO
TMC4	-1.36834	4.76637	-7.69699	4.38499e-13	5.14109e-11	18.2621	10.2889	BLCA	TMC4	LGHO
DSC2	1.36754	1.95928	7.9961	6.75442e-14	1.16678e-11	20.11	10.933	BLCA	DSC2	HGLO
SYT8	-1.3545	3.59172	-4.72423	4.07215e-06	5.31546e-05	2.55864	4.27446	BLCA	SYT8	LGHO
MT1X	1.3533	3.84839	6.92481	4.53961e-11	2.61137e-09	13.6887	8.58313	BLCA	MT1X	HGLO
NNMT	1.34853	3.81236	5.59253	6.47167e-08	1.44167e-06	6.57437	5.84113	BLCA	NNMT	HGLO
PTHLH	1.34672	1.84654	5.85431	1.68622e-08	4.44752e-07	7.88634	6.35188	BLCA	PTHLH	HGLO
SBSN	1.34255	1.61092	4.80226	2.86613e-06	3.91632e-05	2.89735	4.40712	BLCA	SBSN	HGLO
THEM6	-1.34192	4.70173	-9.97035	1.27972e-19	1.60312e-16	33.1715	15.795	BLCA	THEM6	LGHO
MIR3189	-1.33991	2.16367	-6.20785	2.56688e-09	8.64317e-08	9.72739	7.06333	BLCA	MIR3189	LGHO
SULF1	1.33931	2.55277	6.4289	7.62419e-10	3.0262e-08	10.9173	7.5191	BLCA	SULF1	HGLO
IGLV3-21	1.338	3.56235	3.63582	0.000343622	0.00248551	-1.67258	2.60458	BLCA	IGLV3-21	HGLO
COL5A1	1.3379	3.87291	6.15432	3.4296e-09	1.1137e-07	9.44367	6.95323	BLCA	COL5A1	HGLO
SLC44A4	-1.33431	3.4548	-4.79266	2.99333e-06	4.05314e-05	2.85544	4.39221	BLCA	SLC44A4	LGHO
CCL18	1.33186	2.58694	5.42495	1.4965e-07	2.94493e-06	5.75835	5.53092	BLCA	CCL18	HGLO
AEBP1	1.33138	4.66396	5.3053	2.6928e-07	4.9504e-06	5.18737	5.30536	BLCA	AEBP1	HGLO
C10orf99	-1.33005	3.867	-3.77197	0.000207207	0.00160602	-1.1957	2.79425	BLCA	C10orf99	LGHO
U47924.27	-1.32983	4.11429	-7.56907	9.64264e-13	1.00001e-10	17.4843	10	BLCA	U47924.27	LGHO
REEP6	-1.32895	3.77514	-6.50042	5.11765e-10	2.14043e-08	11.3084	7.6695	BLCA	REEP6	LGHO
TYMP	1.32438	4.67212	6.86722	6.34154e-11	3.51961e-09	13.3599	8.45351	BLCA	TYMP	HGLO
CXCL11	1.32128	1.81426	6.06662	5.49328e-09	1.68189e-07	8.98264	6.7742	BLCA	CXCL11	HGLO
CLIC4	1.3182	4.42725	9.26716	1.61697e-17	1.15134e-14	28.3674	13.9388	BLCA	CLIC4	HGLO
PTRF	1.31794	5.32014	7.40223	2.66492e-12	2.3504e-10	16.4815	9.62886	BLCA	PTRF	HGLO
GAS1	1.31576	1.76508	7.38646	2.93175e-12	2.55106e-10	16.3874	9.59328	BLCA	GAS1	HGLO
TFPI2	1.31447	1.91431	6.66009	2.08046e-10	9.87204e-09	12.1921	8.00559	BLCA	TFPI2	HGLO
COL6A2	1.31116	5.8872	5.72317	3.32536e-08	8.01974e-07	7.2235	6.09584	BLCA	COL6A2	HGLO
TUBB2A	1.31073	3.31794	8.7976	3.76377e-16	1.49562e-13	25.2467	12.8252	BLCA	TUBB2A	HGLO
MFI2	1.31026	1.60171	8.67668	8.36325e-16	2.92398e-13	24.4557	12.534	BLCA	MFI2	HGLO
KLHDC7A	-1.30759	2.23615	-6.27981	1.7342e-09	6.13292e-08	10.1116	7.21233	BLCA	KLHDC7A	LGHO
OLR1	1.30596	1.94793	6.44296	7.05108e-10	2.83339e-08	10.9939	7.54769	BLCA	OLR1	HGLO
ADAMTSL4	1.30432	1.84019	8.23413	1.48418e-14	3.15117e-12	21.6085	11.5015	BLCA	ADAMTSL4	HGLO
UPK3B	-1.29504	4.93211	-4.10785	5.59686e-05	0.000520423	0.0462892	3.28364	BLCA	UPK3B	LGHO
TBX1	-1.29445	2.40054	-5.77477	2.54886e-08	6.34088e-07	7.48297	6.19785	BLCA	TBX1	LGHO
KB-1562D12.1	-1.29422	2.26714	-6.75674	1.19847e-10	6.1274e-09	12.7341	8.21272	BLCA	KB-1562D12.1	LGHO
CAB39L	-1.29414	3.02447	-8.44603	3.77917e-15	1.07114e-12	22.9622	11.9702	BLCA	CAB39L	LGHO
IGHV4-39	1.29358	3.27093	3.84553	0.000156717	0.00126106	-0.931609	2.89927	BLCA	IGHV4-39	HGLO
EPHB6	-1.2921	3.49843	-6.28164	1.71698e-09	6.08308e-08	10.1213	7.21588	BLCA	EPHB6	LGHO
C1S	1.29109	4.42528	5.99713	7.95333e-09	2.32651e-07	8.6207	6.6333	BLCA	C1S	HGLO
CALML5	1.2857	2.33779	3.4457	0.000679694	0.00443907	-2.31238	2.35271	BLCA	CALML5	HGLO
OSMR	1.28416	2.60138	7.83301	1.88201e-13	2.6039e-11	19.0975	10.5844	BLCA	OSMR	HGLO
ARNTL2	1.28295	2.50368	11.0597	5.57536e-23	1.71331e-19	40.8666	18.7662	BLCA	ARNTL2	HGLO
BMP3	-1.28215	2.13582	-5.93378	1.11168e-08	3.11607e-07	8.29335	6.50639	BLCA	BMP3	LGHO
SECTM1	1.2785	2.68049	6.73656	1.34529e-10	6.75968e-09	12.6205	8.17007	BLCA	SECTM1	HGLO
BTG2	-1.27808	6.11375	-7.66941	5.20044e-13	5.92856e-11	18.0937	10.2271	BLCA	BTG2	LGHO
AKR1C3	-1.27773	3.85974	-4.84847	2.32312e-06	3.26686e-05	3.10011	4.48587	BLCA	AKR1C3	LGHO
FKBP10	1.27661	4.17953	6.49385	5.30928e-10	2.2095e-08	11.2723	7.65571	BLCA	FKBP10	HGLO
CRACR2B	-1.2753	2.92505	-7.37746	3.09568e-12	2.66589e-10	16.3337	9.57416	BLCA	CRACR2B	LGHO
KLK10	1.27156	1.01879	6.29931	1.55864e-09	5.61064e-08	10.2161	7.25099	BLCA	KLK10	HGLO
IFITM1	1.27141	5.6165	5.99859	7.89219e-09	2.30978e-07	8.62824	6.63643	BLCA	IFITM1	HGLO
CPA4	1.26835	0.98029	8.11893	3.09914e-14	5.95228e-12	20.8803	11.2253	BLCA	CPA4	HGLO
MMP3	1.26799	1.7118	6.01342	7.29428e-09	2.14988e-07	8.70528	6.66759	BLCA	MMP3	HGLO
AC019117.2	-1.26621	1.49931	-7.49965	1.47429e-12	1.43466e-10	17.0654	9.84325	BLCA	AC019117.2	LGHO
COL10A1	1.2629	1.6499	6.0701	5.39217e-09	1.65701e-07	9.00082	6.78067	BLCA	COL10A1	HGLO
COL12A1	1.25771	3.42263	6.8826	5.80108e-11	3.25681e-09	13.4475	8.48721	BLCA	COL12A1	HGLO
HS3ST6	-1.25696	1.52442	-6.42163	7.93826e-10	3.14019e-08	10.8777	7.50304	BLCA	HS3ST6	LGHO
TIMP2	1.25438	4.55692	6.44083	7.13503e-10	2.85582e-08	10.9823	7.54427	BLCA	TIMP2	HGLO
G0S2	1.2524	3.44827	5.83838	1.83229e-08	4.77388e-07	7.8052	6.32113	BLCA	G0S2	HGLO
RP11-54H7.4	1.25027	1.03263	6.54887	3.90013e-10	1.69685e-08	11.575	7.77036	BLCA	RP11-54H7.4	HGLO
COL16A1	1.24926	2.67193	7.45378	1.94928e-12	1.8123e-10	16.7899	9.74177	BLCA	COL16A1	HGLO
CDC25B	1.24684	4.07122	9.60489	1.61043e-18	1.62118e-15	30.6565	14.7902	BLCA	CDC25B	HGLO
SERPINB3	1.24674	2.28948	3.94977	0.000104747	0.000893866	-0.54972	3.04873	BLCA	SERPINB3	HGLO
ELF3	-1.24393	5.52754	-5.41492	1.57259e-07	3.08116e-06	5.71012	5.51129	BLCA	ELF3	LGHO
LOX	1.24307	1.98442	8.4532	3.60709e-15	1.03239e-12	23.0083	11.9862	BLCA	LOX	HGLO
ARSI	1.24105	1.24217	9.34269	9.68202e-18	7.2466e-15	28.8762	14.1399	BLCA	ARSI	HGLO
SERPINB4	1.24066	1.65332	4.67592	5.05052e-06	6.39248e-05	2.35119	4.19433	BLCA	SERPINB4	HGLO
TGM1	1.23825	1.27468	6.46123	6.36923e-10	2.59693e-08	11.0937	7.58554	BLCA	TGM1	HGLO
MECOM	-1.23346	2.99666	-8.73756	5.59834e-16	2.12022e-13	24.8533	12.6736	BLCA	MECOM	LGHO
CYB5A	-1.2328	3.20013	-8.6267	1.16154e-15	3.8398e-13	24.1303	12.4157	BLCA	CYB5A	LGHO
CASQ1	-1.23278	1.56313	-6.59003	3.0933e-10	1.3893e-08	11.8026	7.8572	BLCA	CASQ1	LGHO
RHOD	1.23141	4.4099	7.21745	8.09119e-12	6.0028e-10	15.3867	9.22165	BLCA	RHOD	HGLO
ST3GAL5	-1.23047	2.5939	-7.9761	7.66367e-14	1.29323e-11	19.9852	10.8883	BLCA	ST3GAL5	LGHO
KLK7	1.2295	0.737628	6.6501	2.2018e-10	1.03675e-08	12.1364	7.98433	BLCA	KLK7	HGLO
C1R	1.22936	4.91466	6.68871	1.76788e-10	8.55898e-09	12.3521	8.06758	BLCA	C1R	HGLO
FLNA	1.22631	5.91567	6.85479	6.81454e-11	3.76159e-09	13.2892	8.42463	BLCA	FLNA	HGLO
FXYD4	-1.22604	2.10087	-4.11129	5.51992e-05	0.000514021	0.0594781	3.28902	BLCA	FXYD4	LGHO
CXCL5	1.22389	1.05905	6.94395	4.06055e-11	2.3972e-09	13.7984	8.6203	BLCA	CXCL5	HGLO
IFITM3	1.22313	7.53791	6.83637	7.58006e-11	4.11583e-09	13.1845	8.38554	BLCA	IFITM3	HGLO
UPK1B	-1.21932	4.95647	-2.92884	0.003753	0.0187159	-3.89361	1.72779	BLCA	UPK1B	LGHO
ANLN	1.21769	3.2716	9.96915	1.29047e-19	1.60312e-16	33.1632	15.795	BLCA	ANLN	HGLO
CERCAM	1.21685	3.60515	8.65618	9.57028e-16	3.23465e-13	24.3221	12.4902	BLCA	CERCAM	HGLO
SLPI	1.21323	6.14572	3.38761	0.000832458	0.00527452	-2.50173	2.27782	BLCA	SLPI	HGLO
TRIM31	-1.21272	2.14943	-4.69803	4.57749e-06	5.87397e-05	2.44592	4.23107	BLCA	TRIM31	LGHO
ISLR	1.21043	3.46359	4.72999	3.96851e-06	5.1976e-05	2.58349	4.2842	BLCA	ISLR	HGLO
WARS	1.20863	4.54479	7.3614	3.41088e-12	2.87375e-10	16.2381	9.54155	BLCA	WARS	HGLO
CDH3	1.20806	3.82056	5.16091	5.40261e-07	9.13531e-06	4.51162	5.03928	BLCA	CDH3	HGLO
LRRC15	1.20744	1.16274	7.29646	5.04246e-12	4.05529e-10	15.8527	9.39198	BLCA	LRRC15	HGLO
POF1B	-1.20579	2.87121	-6.29161	1.6258e-09	5.8201e-08	10.1748	7.23507	BLCA	POF1B	LGHO
KRT6C	1.20471	0.966176	4.88876	1.93205e-06	2.78811e-05	3.27815	4.55469	BLCA	KRT6C	HGLO
CLMP	1.20457	1.82983	8.19386	1.92097e-14	3.86758e-12	21.3533	11.4126	BLCA	CLMP	HGLO
RP13-463N16.6	1.20438	1.49218	7.00302	2.87518e-11	1.77832e-09	14.1381	8.74999	BLCA	RP13-463N16.6	HGLO
SOX9	1.20355	2.86789	6.04553	6.14809e-09	1.85898e-07	8.87248	6.73073	BLCA	SOX9	HGLO
GBP1	1.20344	3.59517	6.81807	8.42375e-11	4.47939e-09	13.0807	8.34878	BLCA	GBP1	HGLO
COL6A1	1.20176	5.64425	5.64192	5.03778e-08	1.15744e-06	6.81845	5.9365	BLCA	COL6A1	HGLO
AL132988.1	-1.20121	2.76434	-6.54005	4.09823e-10	1.76463e-08	11.5264	7.75335	BLCA	AL132988.1	LGHO
CDKN2B	1.19945	2.65324	5.82469	1.96754e-08	5.08312e-07	7.73567	6.29387	BLCA	CDKN2B	HGLO
MYCL	-1.19925	3.98462	-5.63814	5.1356e-08	1.17589e-06	6.79971	5.92963	BLCA	MYCL	LGHO
BHLHE41	-1.19769	3.92757	-7.33841	3.91803e-12	3.24026e-10	16.1015	9.48942	BLCA	BHLHE41	LGHO
ACSL5	-1.19649	4.50551	-6.45282	6.67477e-10	2.71204e-08	11.0477	7.5667	BLCA	ACSL5	LGHO
IGHG3	1.19613	4.2769	3.32309	0.00103938	0.00636192	-2.7086	2.19641	BLCA	IGHG3	HGLO
RP11-50C13.1	-1.19598	2.91663	-8.70558	6.91341e-16	2.49169e-13	24.6443	12.6035	BLCA	RP11-50C13.1	LGHO
FSTL3	1.19551	3.25692	6.61299	2.71707e-10	1.24036e-08	11.9299	7.90645	BLCA	FSTL3	HGLO
DEGS1	1.19365	4.06335	9.44896	4.69118e-18	4.0103e-15	29.5952	14.3968	BLCA	DEGS1	HGLO
KRT81	1.19345	1.08225	5.3944	1.74023e-07	3.36335e-06	5.61162	5.47323	BLCA	KRT81	HGLO
TMPRSS4	-1.19291	3.24147	-4.59057	7.35857e-06	8.8843e-05	1.98897	4.05138	BLCA	TMPRSS4	LGHO
C1QC	1.19228	5.16026	4.96602	1.35254e-06	2.04635e-05	3.62287	4.68902	BLCA	C1QC	HGLO
SSH3	-1.19146	5.2821	-8.45816	3.49273e-15	1.00956e-12	23.0402	11.9959	BLCA	SSH3	LGHO
HES2	1.18759	1.76108	5.9486	1.02812e-08	2.91402e-07	8.36972	6.53551	BLCA	HES2	HGLO
BX470102.3	-1.18624	2.71474	-6.38413	9.77102e-10	3.77565e-08	10.6739	7.42301	BLCA	BX470102.3	LGHO
IDH1	-1.18194	5.66196	-7.81456	2.11184e-13	2.85223e-11	18.9836	10.5448	BLCA	IDH1	LGHO
GSDMC	1.18003	1.44143	6.87107	6.2016e-11	3.45179e-09	13.3818	8.46196	BLCA	GSDMC	HGLO
SRPX	1.17984	2.34436	6.25612	1.97385e-09	6.87634e-08	9.98473	7.16264	BLCA	SRPX	HGLO
PLOD2	1.1794	2.90529	8.31776	8.66795e-15	2.0657e-12	22.1406	11.6849	BLCA	PLOD2	HGLO
CTSL	1.17896	5.51204	8.50369	2.5969e-15	7.77565e-13	23.3336	12.1093	BLCA	CTSL	HGLO
LGALS1	1.17723	7.3938	6.19706	2.72166e-09	9.10136e-08	9.67005	7.04089	BLCA	LGALS1	HGLO
C1QB	1.17708	5.06784	4.70036	4.53032e-06	5.82113e-05	2.4559	4.23499	BLCA	C1QB	HGLO
ALG1L	-1.17474	3.64958	-7.27117	5.8685e-12	4.60543e-10	15.7032	9.33673	BLCA	ALG1L	LGHO
DEGS2	-1.17397	2.00999	-6.48218	5.66691e-10	2.34662e-08	11.2083	7.62956	BLCA	DEGS2	LGHO
ECM1	1.17245	3.03792	7.36159	3.40692e-12	2.87375e-10	16.2393	9.54155	BLCA	ECM1	HGLO
ZBED2	1.17105	1.06756	7.75072	3.14266e-13	3.92913e-11	18.591	10.4057	BLCA	ZBED2	HGLO
KLK8	1.1654	0.72999	7.05591	2.10744e-11	1.35664e-09	14.4439	8.86754	BLCA	KLK8	HGLO
THBS2	1.16423	3.69064	4.78683	3.07331e-06	4.13841e-05	2.83	4.38317	BLCA	THBS2	HGLO
TNFRSF12A	1.16401	5.02208	7.65234	5.77802e-13	6.50755e-11	17.9897	10.1866	BLCA	TNFRSF12A	HGLO
ATF7IP2	-1.16366	1.94379	-9.55357	2.29152e-18	2.19336e-15	30.3063	14.6589	BLCA	ATF7IP2	LGHO
TEAD4	1.16317	2.67859	8.81796	3.28877e-16	1.32428e-13	25.3804	12.878	BLCA	TEAD4	HGLO
MMP12	1.15811	2.66688	4.40664	1.62661e-05	0.000177619	1.22732	3.75051	BLCA	MMP12	HGLO
TM7SF2	-1.15735	3.45319	-7.4346	2.1902e-12	2.00437e-10	16.6749	9.69802	BLCA	TM7SF2	LGHO
MCF2L-AS1	-1.1551	1.75369	-7.81723	2.07686e-13	2.82004e-11	19.0001	10.5497	BLCA	MCF2L-AS1	LGHO
PHGR1	-1.15368	0.953188	-5.66372	4.50815e-08	1.05329e-06	6.92674	5.97745	BLCA	PHGR1	LGHO
TFF1	-1.15309	2.20457	-3.51798	0.000526205	0.00356587	-2.07278	2.44783	BLCA	TFF1	LGHO
ITGA5	1.15279	3.72968	7.03803	2.34117e-11	1.48258e-09	14.3404	8.82898	BLCA	ITGA5	HGLO
RP11-66N24.6	-1.15178	1.28326	-6.93722	4.22318e-11	2.47321e-09	13.7598	8.60674	BLCA	RP11-66N24.6	LGHO
GREM1	1.15081	1.53387	6.8451	7.20699e-11	3.94002e-09	13.2341	8.4045	BLCA	GREM1	HGLO
PLIN5	-1.15079	1.37327	-8.41014	4.77043e-15	1.28939e-12	22.7316	11.8896	BLCA	PLIN5	LGHO
L1CAM	1.14846	0.883366	6.67348	1.92793e-10	9.20408e-09	12.2669	8.03602	BLCA	L1CAM	HGLO
GPNMB	1.14757	4.29543	4.66383	5.32885e-06	6.69685e-05	2.29953	4.17413	BLCA	GPNMB	HGLO
MSX2	-1.14754	3.42091	-5.9358	1.09989e-08	3.08895e-07	8.30377	6.51019	BLCA	MSX2	LGHO
DPT	1.1473	1.52889	5.61253	5.84865e-08	1.31695e-06	6.673	5.88043	BLCA	DPT	HGLO
IGHV1-18	1.14522	3.22466	3.39755	0.000804236	0.00512016	-2.46955	2.29072	BLCA	IGHV1-18	HGLO
PRR15	-1.14445	3.28117	-5.35398	2.12276e-07	4.00329e-06	5.41848	5.39758	BLCA	PRR15	LGHO
CA9	1.14326	2.85745	4.12498	5.22351e-05	0.000490803	0.112073	3.30909	BLCA	CA9	HGLO
SERPINB7	1.14122	0.71452	8.19326	1.92834e-14	3.86907e-12	21.3495	11.4124	BLCA	SERPINB7	HGLO
SLC38A5	1.13597	2.20481	5.66374	4.50778e-08	1.05329e-06	6.92682	5.97745	BLCA	SLC38A5	HGLO
ANPEP	1.13535	1.94241	6.08999	4.84754e-09	1.5031e-07	9.105	6.82301	BLCA	ANPEP	HGLO
TMEM97	-1.13228	4.89321	-5.46266	1.2412e-07	2.50069e-06	5.94031	5.60194	BLCA	TMEM97	LGHO
RAB31	1.13157	3.60954	7.7467	3.2221e-13	4.00624e-11	18.5664	10.3973	BLCA	RAB31	HGLO
EEF1A2	-1.12983	3.14832	-3.54847	0.000471762	0.00325473	-1.97036	2.48749	BLCA	EEF1A2	LGHO
PRNP	1.12872	5.49931	6.47445	5.91658e-10	2.43619e-08	11.166	7.61329	BLCA	PRNP	HGLO
MSMB	-1.12862	1.64681	-4.18141	4.15427e-05	0.000402048	0.330492	3.39572	BLCA	MSMB	LGHO
SULT2A1	-1.12809	1.16166	-5.08016	7.92676e-07	1.27921e-05	4.14007	4.89306	BLCA	SULT2A1	LGHO
NT5E	1.12753	2.21699	5.91781	1.20914e-08	3.34905e-07	8.21123	6.47508	BLCA	NT5E	HGLO
NCF2	1.12698	1.99002	8.08138	3.93514e-14	7.18004e-12	20.6441	11.1439	BLCA	NCF2	HGLO
MT1L	1.1259	1.79531	6.26332	1.89773e-09	6.64285e-08	10.0233	7.17765	BLCA	MT1L	HGLO
THBS1	1.12503	4.39578	6.0851	4.97616e-09	1.54134e-07	9.07937	6.8121	BLCA	THBS1	HGLO
FCGR2A	1.12454	2.15982	7.32368	4.28142e-12	3.51094e-10	16.014	9.45458	BLCA	FCGR2A	HGLO
C1QA	1.12388	5.36533	4.55925	8.43734e-06	9.98037e-05	1.85743	4.00085	BLCA	C1QA	HGLO
ADAM19	1.12365	1.9269	7.28548	5.38588e-12	4.29011e-10	15.7878	9.36753	BLCA	ADAM19	HGLO
SIRPA	1.12072	2.69438	7.62856	6.69043e-13	7.32898e-11	17.845	10.135	BLCA	SIRPA	HGLO
DSC3	1.1195	2.39784	3.73313	0.000239718	0.00182459	-1.3333	2.73884	BLCA	DSC3	HGLO
GFPT2	1.11846	1.39382	7.348	3.69801e-12	3.07572e-10	16.1584	9.51205	BLCA	GFPT2	HGLO
TNFAIP3	1.1162	3.18982	7.60862	7.56358e-13	8.08818e-11	17.7239	10.0921	BLCA	TNFAIP3	HGLO
ALOX5	-1.11581	4.14648	-6.35678	1.13639e-09	4.30848e-08	10.5259	7.36568	BLCA	ALOX5	LGHO
GPR68	1.11499	1.88787	7.67022	5.17426e-13	5.92856e-11	18.0987	10.2271	BLCA	GPR68	HGLO
LRMP	-1.11397	2.00863	-7.69849	4.34448e-13	5.10384e-11	18.2713	10.2921	BLCA	LRMP	LGHO
CD14	1.1138	4.1557	5.46903	1.20247e-07	2.43396e-06	5.97116	5.61369	BLCA	CD14	HGLO
AC017060.1	-1.11318	1.23937	-7.76657	2.84776e-13	3.64631e-11	18.6883	10.4381	BLCA	AC017060.1	LGHO
MMP7	1.11246	2.76766	4.00189	8.53706e-05	0.000749554	-0.355459	3.1252	BLCA	MMP7	HGLO
PPP1R3C	-1.11203	2.64739	-5.47329	1.17725e-07	2.39164e-06	5.99179	5.6213	BLCA	PPP1R3C	LGHO
CD44	1.11124	4.52294	5.50651	9.97396e-08	2.09363e-06	6.15314	5.6791	BLCA	CD44	HGLO
BNC1	1.10663	0.752075	6.51672	4.67133e-10	1.97641e-08	11.3979	7.70412	BLCA	BNC1	HGLO
COL7A1	1.10622	3.6141	5.15414	5.58008e-07	9.40816e-06	4.48028	5.0265	BLCA	COL7A1	HGLO
ADAMTS2	1.10418	2.01117	6.61414	2.69937e-10	1.2354e-08	11.9363	7.90819	BLCA	ADAMTS2	HGLO
BCAT2	-1.10412	4.64055	-7.72327	3.72629e-13	4.47668e-11	18.4228	10.349	BLCA	BCAT2	LGHO
CTA-384D8.35	1.10184	1.42774	8.2415	1.41562e-14	3.04996e-12	21.6553	11.5157	BLCA	CTA-384D8.35	HGLO
EPSTI1	1.10102	2.41837	7.17714	1.0287e-11	7.32471e-10	15.1502	9.13521	BLCA	EPSTI1	HGLO
SYTL1	-1.10038	4.10335	-7.35199	3.61019e-12	3.01126e-10	16.1821	9.52125	BLCA	SYTL1	LGHO
EMP3	1.09808	3.53245	6.25819	1.95162e-09	6.80702e-08	9.99582	7.16704	BLCA	EMP3	HGLO
C15orf48	1.09803	3.68688	4.44721	1.36838e-05	0.00015224	1.3931	3.81747	BLCA	C15orf48	HGLO
ERN2	-1.09779	1.32943	-5.433	1.43801e-07	2.84711e-06	5.79713	5.5456	BLCA	ERN2	LGHO
PRRX1	1.09699	1.56148	7.35117	3.62796e-12	3.02176e-10	16.1773	9.51974	BLCA	PRRX1	HGLO
MTND4P12	-1.09663	4.3135	-3.38307	0.000845659	0.00534714	-2.51641	2.27188	BLCA	MTND4P12	LGHO
SIGLEC15	-1.09591	1.35411	-7.76787	2.82487e-13	3.63294e-11	18.6963	10.4397	BLCA	SIGLEC15	LGHO
IGKV1-5	1.09548	3.85316	3.06116	0.00247356	0.0132015	-3.5112	1.87938	BLCA	IGKV1-5	HGLO
RP11-379F12.4	-1.09413	1.35439	-7.818	2.06695e-13	2.81312e-11	19.0049	10.5508	BLCA	RP11-379F12.4	LGHO
BMP7	-1.09219	1.63411	-5.60916	5.94932e-08	1.33513e-06	6.65637	5.87448	BLCA	BMP7	LGHO
TSPAN12	-1.09087	2.52356	-6.7158	1.51479e-10	7.4826e-09	12.5039	8.12595	BLCA	TSPAN12	LGHO
TLE2	-1.08574	3.42874	-6.0374	6.42038e-09	1.93131e-07	8.83009	6.71415	BLCA	TLE2	LGHO
CD274	1.0844	1.35499	7.61727	7.17196e-13	7.74028e-11	17.7764	10.1112	BLCA	CD274	HGLO
MFAP5	1.08305	1.25818	6.28366	1.69806e-09	6.02338e-08	10.1322	7.22016	BLCA	MFAP5	HGLO
RAB15	-1.08223	3.96461	-6.83925	7.45484e-11	4.06184e-09	13.2008	8.39128	BLCA	RAB15	LGHO
IGHG4	1.08054	4.43119	2.76573	0.00615231	0.0282557	-4.34343	1.54889	BLCA	IGHG4	HGLO
FXYD3	-1.07778	6.93357	-4.44226	1.39764e-05	0.000155082	1.3728	3.80944	BLCA	FXYD3	LGHO
LYPD6B	-1.07613	3.17364	-6.70836	1.58053e-10	7.75484e-09	12.4621	8.11043	BLCA	LYPD6B	LGHO
GDPD2	-1.07486	1.32132	-5.88296	1.45171e-08	3.91145e-07	8.0326	6.40766	BLCA	GDPD2	LGHO
IDO1	1.07403	1.83245	5.06053	8.69524e-07	1.39017e-05	4.05045	4.85693	BLCA	IDO1	HGLO
CAV2	1.07387	2.95148	7.43864	2.1371e-12	1.96194e-10	16.6991	9.70732	BLCA	CAV2	HGLO
SORL1	-1.07208	2.53382	-7.17023	1.07181e-11	7.58542e-10	15.1098	9.12002	BLCA	SORL1	LGHO
IGKV3-20	1.07106	4.54991	2.76552	0.00615608	0.0282641	-4.34398	1.54876	BLCA	IGKV3-20	HGLO
IGFBP3	-1.07106	7.12062	-4.5467	8.91091e-06	0.000104769	1.80495	3.97977	BLCA	IGFBP3	LGHO
ACTN1	1.06981	4.43841	8.72586	6.04821e-16	2.23504e-13	24.7767	12.6507	BLCA	ACTN1	HGLO
SERPINB9	1.06956	2.306	7.90253	1.21762e-13	1.84658e-11	19.5277	10.7336	BLCA	SERPINB9	HGLO
RP11-44F21.5	-1.06892	2.70779	-7.04577	2.23707e-11	1.42594e-09	14.3852	8.8459	BLCA	RP11-44F21.5	LGHO
PLK2	1.06771	3.36194	7.37345	3.17165e-12	2.71928e-10	16.3098	9.56555	BLCA	PLK2	HGLO
RN7SK	-1.06688	3.44346	-4.80131	2.8785e-06	3.92955e-05	2.89319	4.40566	BLCA	RN7SK	LGHO
MSN	1.06658	4.87886	5.98073	8.67582e-09	2.50894e-07	8.53568	6.60051	BLCA	MSN	HGLO
PTK6	-1.06647	4.30549	-5.32921	2.39633e-07	4.45588e-06	5.30068	5.35107	BLCA	PTK6	LGHO
ATOH8	-1.06624	1.10398	-7.65185	5.79569e-13	6.50755e-11	17.9867	10.1866	BLCA	ATOH8	LGHO
RP4-568C11.4	-1.06457	3.68563	-5.71936	3.39104e-08	8.15792e-07	7.20442	6.08842	BLCA	RP4-568C11.4	LGHO
AXL	1.06363	2.69835	6.54783	3.92303e-10	1.70427e-08	11.5693	7.76846	BLCA	AXL	HGLO
IGLC2	1.063	5.50389	2.83368	0.00502068	0.0238696	-4.15895	1.62215	BLCA	IGLC2	HGLO
RP3-406A7.7	-1.06213	2.95185	-7.41213	2.50987e-12	2.2476e-10	16.5406	9.64828	BLCA	RP3-406A7.7	LGHO
PRSS3	1.06033	1.8617	5.00417	1.13244e-06	1.75291e-05	3.7947	4.75624	BLCA	PRSS3	HGLO
RPL29P19	1.06018	1.44042	6.24359	2.11342e-09	7.31889e-08	9.91779	7.13556	BLCA	RPL29P19	HGLO
ZNF552	-1.0596	2.61131	-9.8361	3.25788e-19	3.80436e-16	32.2433	15.4197	BLCA	ZNF552	LGHO
MT-ND6	-1.05806	10.2235	-6.92605	4.50682e-11	2.60391e-09	13.6958	8.58437	BLCA	MT-ND6	LGHO
MMP1	1.05696	3.81684	3.16762	0.00175054	0.00991065	-3.19225	2.0039	BLCA	MMP1	HGLO
CRH	-1.05611	1.6054	-3.04955	0.00256712	0.0136062	-3.54536	1.86626	BLCA	CRH	LGHO
TP53TG1	-1.05555	4.75299	-9.75632	5.66416e-19	6.23988e-16	31.694	15.2048	BLCA	TP53TG1	LGHO
TNFAIP6	1.05551	1.56933	7.00982	2.76277e-11	1.71242e-09	14.1774	8.76639	BLCA	TNFAIP6	HGLO
CTD-2510F5.4	1.05445	2.91768	7.99498	6.80259e-14	1.17163e-11	20.103	10.9312	BLCA	CTD-2510F5.4	HGLO
LYZ	1.05393	4.31879	3.87413	0.000140432	0.00114886	-0.827719	2.93973	BLCA	LYZ	HGLO
CTD-2331H12.7	-1.0523	1.36471	-9.03854	7.55377e-17	3.97335e-14	26.8385	13.4008	BLCA	CTD-2331H12.7	LGHO
CD163	1.05047	2.07391	5.52171	9.24316e-08	1.96462e-06	6.22722	5.70672	BLCA	CD163	HGLO
SHROOM1	-1.05043	3.07515	-6.83539	7.62284e-11	4.12871e-09	13.1789	8.38419	BLCA	SHROOM1	LGHO
MGST2	-1.05015	4.46227	-10.3928	6.56772e-21	1.19834e-17	36.1229	16.9214	BLCA	MGST2	LGHO
SEMA6A	-1.04969	1.91192	-6.83039	7.84617e-11	4.22941e-09	13.1505	8.37372	BLCA	SEMA6A	LGHO
SCUBE2	-1.04896	2.26916	-4.53703	9.29292e-06	0.000108754	1.76461	3.96356	BLCA	SCUBE2	LGHO
DHRS3	-1.04892	5.32315	-6.5692	3.47866e-10	1.5387e-08	11.6873	7.81285	BLCA	DHRS3	LGHO
A2ML1	1.0481	2.0205	4.61032	6.74784e-06	8.23113e-05	2.07231	4.08454	BLCA	A2ML1	HGLO
AC114498.1	-1.04589	2.1354	-5.75086	2.88366e-08	7.0506e-07	7.36254	6.15177	BLCA	AC114498.1	LGHO
LDHA	1.04521	6.29728	9.09122	5.3034e-17	3.00631e-14	27.1893	13.522	BLCA	LDHA	HGLO
IGLV3-19	1.04376	3.46308	2.92771	0.00376614	0.0187703	-3.89681	1.72653	BLCA	IGLV3-19	HGLO
CXCL2	1.0433	1.71253	5.8358	1.85704e-08	4.83403e-07	7.7921	6.31569	BLCA	CXCL2	HGLO
IL27RA	1.04306	2.25748	8.24971	1.34299e-14	2.94786e-12	21.7074	11.5305	BLCA	IL27RA	HGLO
MFAP2	1.04302	3.71903	5.84329	1.78596e-08	4.674e-07	7.83021	6.33031	BLCA	MFAP2	HGLO
MT1E	1.04121	3.56767	4.40219	1.65763e-05	0.000180432	1.20922	3.74369	BLCA	MT1E	HGLO
COL11A1	1.04062	1.33625	5.62416	5.51346e-08	1.25307e-06	6.73051	5.90202	BLCA	COL11A1	HGLO
SCARNA21	-1.03979	1.14555	-7.65908	5.54267e-13	6.2961e-11	18.0308	10.2009	BLCA	SCARNA21	LGHO
UCHL1	1.03842	2.1829	4.49478	1.11561e-05	0.000127371	1.5891	3.89493	BLCA	UCHL1	HGLO
COL6A3	1.03681	3.84063	4.76413	3.40456e-06	4.53409e-05	2.73127	4.34351	BLCA	COL6A3	HGLO
CTSH	-1.03643	5.80328	-6.62348	2.56036e-10	1.18731e-08	11.9883	7.92544	BLCA	CTSH	LGHO
C1QTNF1	1.03541	2.39983	6.71726	1.50218e-10	7.43758e-09	12.5121	8.12857	BLCA	C1QTNF1	HGLO
GOLT1A	-1.03503	3.19427	-4.96861	1.33636e-06	2.02349e-05	3.63451	4.6939	BLCA	GOLT1A	LGHO
SLC44A3	-1.03501	3.72608	-7.24214	6.98185e-12	5.35676e-10	15.532	9.2711	BLCA	SLC44A3	LGHO
PDCD1LG2	1.03452	1.03062	8.4258	4.30975e-15	1.19825e-12	22.8321	11.9215	BLCA	PDCD1LG2	HGLO
RP11-61L19.2	-1.03447	1.86114	-3.99797	8.66983e-05	0.000759156	-0.370125	3.11967	BLCA	RP11-61L19.2	LGHO
CTSE	-1.03315	2.05866	-3.58136	0.000418989	0.00293962	-1.859	2.53171	BLCA	CTSE	LGHO
CALU	1.03179	5.19051	10.3005	1.26075e-20	2.04477e-17	35.4746	16.6894	BLCA	CALU	HGLO
RNASE7	1.03167	1.14438	6.40764	8.57863e-10	3.36161e-08	10.8016	7.47345	BLCA	RNASE7	HGLO
CHST15	1.03119	1.72496	7.86013	1.58841e-13	2.2843e-11	19.265	10.6412	BLCA	CHST15	HGLO
IGKV4-1	1.03112	3.93373	2.85708	0.00467717	0.0225226	-4.09446	1.64738	BLCA	IGKV4-1	HGLO
FAM20C	1.03109	2.38638	6.34321	1.22462e-09	4.57173e-08	10.4525	7.33992	BLCA	FAM20C	HGLO
ICA1	-1.03029	2.99412	-7.95941	8.51416e-14	1.40317e-11	19.8812	10.8529	BLCA	ICA1	LGHO
DANCR	-1.02966	4.42425	-8.82774	3.0822e-16	1.25846e-13	25.4447	12.9002	BLCA	DANCR	LGHO
DPP4	1.02737	1.04024	7.83148	1.9001e-13	2.62272e-11	19.088	10.5812	BLCA	DPP4	HGLO
FPR3	1.02729	1.96553	6.11262	4.29317e-09	1.35275e-07	9.22385	6.86878	BLCA	FPR3	HGLO
EVA1A	1.0265	1.13118	7.95651	8.67108e-14	1.41815e-11	19.8632	10.8483	BLCA	EVA1A	HGLO
ALDH4A1	-1.02536	3.7042	-7.9517	8.9378e-14	1.45363e-11	19.8332	10.8375	BLCA	ALDH4A1	LGHO
FAP	1.02512	1.26415	7.8507	1.68493e-13	2.38782e-11	19.2067	10.622	BLCA	FAP	HGLO
IGHV4-59	1.02479	2.59921	3.48729	0.00058692	0.00391774	-2.17507	2.40696	BLCA	IGHV4-59	HGLO
FSTL4	-1.02448	1.38485	-7.76204	2.92918e-13	3.73419e-11	18.6605	10.4278	BLCA	FSTL4	LGHO
IGLV1-40	1.02348	3.61313	2.9739	0.0032615	0.0166328	-3.76514	1.77903	BLCA	IGLV1-40	HGLO
SERPINB13	1.02294	1.19022	4.83729	2.44453e-06	3.4113e-05	3.05092	4.46708	BLCA	SERPINB13	HGLO
GBP5	1.02292	1.31797	5.98367	8.54169e-09	2.47628e-07	8.55092	6.6062	BLCA	GBP5	HGLO
IPO5P1	-1.02285	2.1102	-8.60602	1.33027e-15	4.31504e-13	23.996	12.365	BLCA	IPO5P1	LGHO
FABP4	-1.02197	3.05571	-2.78527	0.00580519	0.0269584	-4.2908	1.56931	BLCA	FABP4	LGHO
TM4SF1	1.01866	4.8107	4.55988	8.41386e-06	9.96067e-05	1.86011	4.00171	BLCA	TM4SF1	HGLO
CHCHD10	-1.01783	4.61017	-7.90742	1.18082e-13	1.80064e-11	19.558	10.7446	BLCA	CHCHD10	LGHO
TNNT1	1.01757	1.74917	4.82369	2.60058e-06	3.59981e-05	2.99118	4.44372	BLCA	TNNT1	HGLO
PDPN	1.01744	2.81812	5.51772	9.42986e-08	1.99414e-06	6.20775	5.70024	BLCA	PDPN	HGLO
SLC7A5	1.01632	4.93265	5.13291	6.17375e-07	1.02814e-05	4.38226	4.98795	BLCA	SLC7A5	HGLO
MMRN2	-1.01621	3.16886	-5.88467	1.43876e-08	3.88014e-07	8.04135	6.41115	BLCA	MMRN2	LGHO
RPL3P4	-1.0141	4.86605	-7.7033	4.21719e-13	4.97433e-11	18.3006	10.3033	BLCA	RPL3P4	LGHO
ERICH5	-1.01392	1.94396	-6.35282	1.16149e-09	4.38371e-08	10.5044	7.35816	BLCA	ERICH5	LGHO
GPD1L	-1.01123	3.47558	-7.21068	8.42452e-12	6.19499e-10	15.347	9.20796	BLCA	GPD1L	LGHO
S100A4	-1.01109	6.96444	-4.4465	1.37256e-05	0.000152589	1.39018	3.81648	BLCA	S100A4	LGHO
MELK	1.01077	3.17203	8.29416	1.00915e-14	2.34441e-12	21.9901	11.63	BLCA	MELK	HGLO
LINC00885	-1.01064	1.96566	-7.61987	7.05791e-13	7.63129e-11	17.7922	10.1174	BLCA	LINC00885	LGHO
TNFAIP2	-1.01047	6.32808	-5.35699	2.09162e-07	3.95606e-06	5.43284	5.40274	BLCA	TNFAIP2	LGHO
AQP3	-1.00971	6.31072	-3.12631	0.00200403	0.0110742	-3.3172	1.95569	BLCA	AQP3	LGHO
CEBPA	-1.00911	3.68094	-6.0418	6.27166e-09	1.88949e-07	8.85301	6.72365	BLCA	CEBPA	LGHO
IGLV3-25	1.00779	3.29277	2.83622	0.00498227	0.0237198	-4.15197	1.62489	BLCA	IGLV3-25	HGLO
TJP3	-1.00747	2.6864	-5.96107	9.62616e-09	2.75376e-07	8.43407	6.56007	BLCA	TJP3	LGHO
COL17A1	1.00736	2.86192	3.47148	0.000620694	0.00410843	-2.22744	2.38632	BLCA	COL17A1	HGLO
HAPLN3	1.00726	2.32135	6.9763	3.36189e-11	2.04896e-09	13.9842	8.68847	BLCA	HAPLN3	HGLO
SPRR2E	1.00681	0.855008	4.77048	3.3086e-06	4.42666e-05	2.75884	4.35392	BLCA	SPRR2E	HGLO
DUSP2	-1.00566	3.52209	-5.07528	8.11147e-07	1.30541e-05	4.11776	4.88425	BLCA	DUSP2	LGHO
MFAP3L	-1.00444	1.67811	-8.31249	8.96753e-15	2.11979e-12	22.107	11.6737	BLCA	MFAP3L	LGHO
OXCT1	1.00433	2.42596	6.52261	4.51966e-10	1.92199e-08	11.4303	7.71625	BLCA	OXCT1	HGLO
EHD2	1.00421	4.58068	6.68577	1.7977e-10	8.65312e-09	12.3356	8.06283	BLCA	EHD2	HGLO
ZNF385A	-1.00419	4.94379	-6.34864	1.18855e-09	4.46276e-08	10.4819	7.3504	BLCA	ZNF385A	LGHO
TRAK1	-1.00274	3.8078	-8.25882	1.26667e-14	2.8336e-12	21.7653	11.5477	BLCA	TRAK1	LGHO
CLCF1	1.00233	2.37261	6.93062	4.38858e-11	2.55001e-09	13.722	8.59346	BLCA	CLCF1	HGLO
CCDC80	1.00172	2.01598	5.34494	2.21881e-07	4.1629e-06	5.37547	5.3806	BLCA	CCDC80	HGLO
SNORD104	-1.00144	4.49649	-6.96956	3.49702e-11	2.11241e-09	13.9455	8.67522	BLCA	SNORD104	LGHO
MT-TC	-1.00063	2.29982	-5.90205	1.3135e-08	3.58707e-07	8.13034	6.44526	BLCA	MT-TC	LGHO
VSIG4	0.997539	2.11039	5.27308	3.14923e-07	5.68741e-06	5.03532	5.24509	BLCA	VSIG4	HGLO
PLCD3	-0.996794	3.63527	-5.80735	2.15307e-08	5.49123e-07	7.64769	6.26033	BLCA	PLCD3	LGHO
TAP1	0.993419	4.82655	5.87465	1.51619e-08	4.05896e-07	7.99014	6.39159	BLCA	TAP1	HGLO
MRC2	0.993321	3.50397	6.05436	5.86536e-09	1.78179e-07	8.91853	6.74914	BLCA	MRC2	HGLO
ENTPD3	-0.993073	2.71787	-5.25242	3.48062e-07	6.21477e-06	4.93818	5.20658	BLCA	ENTPD3	LGHO
SNHG9	-0.990554	3.2292	-7.3948	2.7875e-12	2.44743e-10	16.4371	9.61129	BLCA	SNHG9	LGHO
IFIT1	0.990394	2.24029	5.53307	8.73159e-08	1.86607e-06	6.28265	5.72907	BLCA	IFIT1	HGLO
CIRBP	-0.990236	4.99138	-12.7919	1.66452e-28	2.69525e-24	53.5393	23.5694	BLCA	CIRBP	LGHO
COMP	0.988458	2.42838	3.3748	0.000870182	0.00547611	-2.54307	2.26153	BLCA	COMP	HGLO
IFIT3	0.988437	3.50443	5.20699	4.33262e-07	7.52659e-06	4.72569	5.1234	BLCA	IFIT3	HGLO
MMD	0.987159	2.60333	8.41149	4.72876e-15	1.28418e-12	22.7403	11.8914	BLCA	MMD	HGLO
CALD1	0.985935	3.82464	5.82875	1.9265e-08	4.99035e-07	7.75625	6.30187	BLCA	CALD1	HGLO
PGM1	0.984958	3.92455	8.9646	1.23916e-16	6.07989e-14	26.3478	13.2161	BLCA	PGM1	HGLO
TPX2	0.984901	4.76551	7.01867	2.62303e-11	1.64149e-09	14.2285	8.78476	BLCA	TPX2	HGLO
IGHV4-34	0.98484	2.53942	3.33892	0.000984581	0.00608196	-2.65817	2.21596	BLCA	IGHV4-34	HGLO
PTGS2	0.984716	2.82606	4.63705	5.99879e-06	7.41587e-05	2.18553	4.12984	BLCA	PTGS2	HGLO
AC006042.6	-0.983894	1.64447	-8.8818	2.15204e-16	9.66547e-14	25.8007	13.0148	BLCA	AC006042.6	LGHO
FOXM1	0.981908	3.48983	7.47379	1.72588e-12	1.62793e-10	16.9099	9.78836	BLCA	FOXM1	HGLO
ACOXL	-0.981225	1.234	-7.26457	6.10505e-12	4.76825e-10	15.6643	9.32164	BLCA	ACOXL	LGHO
ADAM12	0.98105	1.55554	7.03695	2.35613e-11	1.49044e-09	14.3341	8.82669	BLCA	ADAM12	HGLO
EDN1	0.980547	2.14775	6.66001	2.08137e-10	9.87204e-09	12.1917	8.00559	BLCA	EDN1	HGLO
IGLV3-10	0.980538	2.28984	3.37056	0.000883046	0.00554391	-2.55675	2.25618	BLCA	IGLV3-10	HGLO
COL8A2	0.979072	1.81192	6.86034	6.5992e-11	3.64875e-09	13.3207	8.43786	BLCA	COL8A2	HGLO
SERPINB1	0.978956	4.66017	6.25902	1.94288e-09	6.78056e-08	10.0002	7.16873	BLCA	SERPINB1	HGLO
PPAPDC1A	0.978718	1.11765	6.95823	3.73603e-11	2.23729e-09	13.8804	8.65028	BLCA	PPAPDC1A	HGLO
CTD-2396E7.11	-0.978477	3.79294	-6.27564	1.77427e-09	6.24959e-08	10.0892	7.20415	BLCA	CTD-2396E7.11	LGHO
RHOU	-0.978231	3.59988	-5.22584	3.9569e-07	6.96087e-06	4.81371	5.15734	BLCA	RHOU	LGHO
VSTM2L	0.977711	1.25625	5.05879	8.76661e-07	1.39939e-05	4.04253	4.85406	BLCA	VSTM2L	HGLO
S100A5	-0.977121	1.41629	-7.64325	6.11119e-13	6.80942e-11	17.9344	10.1669	BLCA	S100A5	LGHO
MXRA5	0.976942	2.842	5.17474	5.05708e-07	8.61843e-06	4.57571	5.06457	BLCA	MXRA5	HGLO
CYP2J2	-0.975534	2.96343	-5.23039	3.87109e-07	6.82226e-06	4.83498	5.16607	BLCA	CYP2J2	LGHO
CCL20	0.974966	1.67655	4.48573	1.15996e-05	0.000131918	1.55167	3.8797	BLCA	CCL20	HGLO
PXDN	0.97472	2.38273	6.61527	2.68211e-10	1.23114e-08	11.9426	7.90969	BLCA	PXDN	HGLO
RP11-789C1.1	-0.973709	0.908101	-6.11942	4.13909e-09	1.31199e-07	9.25962	6.88207	BLCA	RP11-789C1.1	LGHO
KDELR3	0.973684	3.49509	6.60062	2.91378e-10	1.31779e-08	11.8613	7.88015	BLCA	KDELR3	HGLO
SFRP4	0.973239	2.30257	3.29772	0.00113317	0.00685338	-2.78896	2.1641	BLCA	SFRP4	HGLO
S100A16	0.972603	7.36473	5.49225	1.07107e-07	2.22076e-06	6.08377	5.6535	BLCA	S100A16	HGLO
STAT1	0.971742	5.08382	6.28462	1.68917e-09	5.99548e-08	10.1373	7.22218	BLCA	STAT1	HGLO
NADSYN1	-0.97165	2.99515	-10.2697	1.56674e-20	2.28694e-17	35.2586	16.6407	BLCA	NADSYN1	LGHO
RP11-417E7.1	0.971306	1.00967	7.09078	1.71589e-11	1.13718e-09	14.6463	8.94417	BLCA	RP11-417E7.1	HGLO
IGHV3-30	0.970816	2.66021	3.28562	0.00118061	0.0070962	-2.82709	2.14897	BLCA	IGHV3-30	HGLO
ITM2C	-0.970093	6.05562	-5.68543	4.03502e-08	9.51505e-07	7.03485	6.02159	BLCA	ITM2C	LGHO
PNMA1	0.969899	3.39532	8.29661	9.93331e-15	2.31991e-12	22.0058	11.6345	BLCA	PNMA1	HGLO
OVGP1	-0.969577	1.36484	-8.15798	2.41612e-14	4.73389e-12	21.1265	11.3248	BLCA	OVGP1	LGHO
FCER1G	0.969017	3.93056	4.80626	2.81458e-06	3.85672e-05	2.91486	4.41378	BLCA	FCER1G	HGLO
RBBP8NL	-0.967364	2.46604	-6.35119	1.17193e-09	4.41741e-08	10.4957	7.35483	BLCA	RBBP8NL	LGHO
SFN	0.966102	8.49883	4.54252	9.07404e-06	0.000106451	1.78752	3.97285	BLCA	SFN	HGLO
KRTAP5-9	-0.964379	1.1121	-6.7921	9.78258e-11	5.10434e-09	12.9337	8.29206	BLCA	KRTAP5-9	LGHO
S100A12	0.963906	1.73878	4.08957	6.02339e-05	0.000554625	-0.023666	3.256	BLCA	S100A12	HGLO
NUAK2	0.963771	1.6972	7.81232	2.1415e-13	2.881e-11	18.9699	10.5405	BLCA	NUAK2	HGLO
WSCD2	-0.96376	0.896302	-8.19951	1.85284e-14	3.78257e-12	21.389	11.4222	BLCA	WSCD2	LGHO
TMC7	-0.962407	1.94534	-7.88159	1.38861e-13	2.05778e-11	19.3978	10.6866	BLCA	TMC7	LGHO
OLFML2B	0.960669	2.70486	5.75202	2.86655e-08	7.0117e-07	7.36835	6.15418	BLCA	OLFML2B	HGLO
CDC20	0.960503	5.07387	7.04161	2.29249e-11	1.45333e-09	14.3611	8.83764	BLCA	CDC20	HGLO
APOL4	-0.960298	3.34097	-5.24687	3.57518e-07	6.35808e-06	4.91216	5.19667	BLCA	APOL4	LGHO
MTND2P28	-0.959938	6.97419	-4.3157	2.38592e-05	0.00024854	0.860423	3.6046	BLCA	MTND2P28	LGHO
MT-TY	-0.959669	2.43617	-5.88447	1.44031e-08	3.88252e-07	8.0403	6.41089	BLCA	MT-TY	LGHO
CLIC3	0.958153	3.94875	3.38301	0.000845832	0.00534766	-2.5166	2.27184	BLCA	CLIC3	HGLO
GPX8	0.957074	2.45697	7.31525	4.50413e-12	3.66271e-10	15.964	9.4362	BLCA	GPX8	HGLO
MYADM	0.956773	3.96212	5.2436	3.63214e-07	6.44785e-06	4.89682	5.19059	BLCA	MYADM	HGLO
LGALS4	-0.955812	1.51561	-3.79241	0.000191813	0.00150206	-1.12275	2.82331	BLCA	LGALS4	LGHO
SERPING1	0.954702	5.1786	4.77931	3.17945e-06	4.27049e-05	2.79725	4.36952	BLCA	SERPING1	HGLO
LTBP2	0.954627	2.95581	6.0976	4.65369e-09	1.45225e-07	9.14493	6.83796	BLCA	LTBP2	HGLO
CCDC71L	0.954165	2.7333	7.78747	2.5004e-13	3.25445e-11	18.8168	10.4875	BLCA	CCDC71L	HGLO
ABCC3	-0.953661	2.94615	-5.24805	3.55487e-07	6.33379e-06	4.91769	5.19834	BLCA	ABCC3	LGHO
NPIPB15	-0.952348	1.56048	-5.96617	9.37042e-09	2.68983e-07	8.46039	6.57028	BLCA	NPIPB15	LGHO
SLC2A3	0.95202	2.44068	5.83452	1.86942e-08	4.86191e-07	7.78561	6.31319	BLCA	SLC2A3	HGLO
RAMP1	0.951872	2.64582	4.4226	1.51985e-05	0.000167181	1.29241	3.77681	BLCA	RAMP1	HGLO
IGHV3-21	0.951703	2.59366	3.18165	0.00167142	0.00953448	-3.14947	2.0207	BLCA	IGHV3-21	HGLO
DCBLD2	0.95145	2.09342	6.8058	9.04106e-11	4.76426e-09	13.0112	8.322	BLCA	DCBLD2	HGLO
ASPN	0.951443	2.04294	5.14451	5.84215e-07	9.79064e-06	4.43578	5.00919	BLCA	ASPN	HGLO
SPOCD1	-0.951376	1.9002	-4.83885	2.42724e-06	3.39033e-05	3.05777	4.46976	BLCA	SPOCD1	LGHO
GSTM2	-0.951028	1.73561	-4.56525	8.21932e-06	9.766e-05	1.8826	4.01028	BLCA	GSTM2	LGHO
MT2P1	0.950772	1.24947	6.4352	7.36201e-10	2.9321e-08	10.9516	7.53282	BLCA	MT2P1	HGLO
GPR176	0.950718	1.36646	9.19497	2.63569e-17	1.6911e-14	27.8827	13.7718	BLCA	GPR176	HGLO
TRAPPC6A	-0.950099	4.81246	-7.61234	7.39247e-13	7.93427e-11	17.7465	10.1005	BLCA	TRAPPC6A	LGHO
RSAD2	0.949418	1.96426	5.86128	1.626e-08	4.31926e-07	7.92185	6.36459	BLCA	RSAD2	HGLO
SLC16A3	0.948935	3.87443	6.48573	5.5557e-10	2.30384e-08	11.2278	7.63755	BLCA	SLC16A3	HGLO
ARL4C	0.948448	3.57996	7.01054	2.75124e-11	1.70708e-09	14.1815	8.76775	BLCA	ARL4C	HGLO
RCN3	0.947857	3.76631	5.01237	1.08989e-06	1.6923e-05	3.83177	4.77152	BLCA	RCN3	HGLO
GSDMB	-0.947132	2.96907	-6.89657	5.34921e-11	3.02347e-09	13.5273	8.51949	BLCA	GSDMB	LGHO
RP11-499P20.2	-0.947001	1.3652	-8.73675	5.62856e-16	2.12022e-13	24.848	12.6736	BLCA	RP11-499P20.2	LGHO
SCEL	0.946406	1.04976	5.49539	1.05437e-07	2.19079e-06	6.09907	5.6594	BLCA	SCEL	HGLO
FAAH	-0.94579	3.52159	-6.83775	7.51979e-11	4.08806e-09	13.1923	8.38848	BLCA	FAAH	LGHO
ZNF440	-0.94577	2.61113	-8.29374	1.01185e-14	2.34441e-12	21.9875	11.63	BLCA	ZNF440	LGHO
FYB	0.945468	1.60285	6.01457	7.25012e-09	2.13902e-07	8.71122	6.66978	BLCA	FYB	HGLO
VIPR1	-0.945374	1.84217	-6.92798	4.45658e-11	2.58141e-09	13.7069	8.58814	BLCA	VIPR1	LGHO
LINC00152	0.945242	1.97905	7.237	7.19961e-12	5.48778e-10	15.5018	9.2606	BLCA	LINC00152	HGLO
IGKV3-15	0.944611	3.0351	3.02471	0.00277854	0.0145277	-3.6181	1.8378	BLCA	IGKV3-15	HGLO
GZMB	0.943499	1.96821	4.95464	1.42583e-06	2.139e-05	3.57183	4.66979	BLCA	GZMB	HGLO
LINC00675	-0.94183	1.69043	-4.7439	3.72863e-06	4.91986e-05	2.64359	4.30805	BLCA	LINC00675	LGHO
AK4	0.94119	1.6028	6.974	3.40729e-11	2.07231e-09	13.971	8.68355	BLCA	AK4	HGLO
CCL5	0.940498	3.80688	4.12673	5.18672e-05	0.000487975	0.118809	3.3116	BLCA	CCL5	HGLO
D4S234E	-0.940219	1.83497	-4.41394	1.57693e-05	0.000172808	1.25706	3.76244	BLCA	D4S234E	LGHO
COL5A3	0.940104	2.05745	6.3786	1.00745e-09	3.8775e-08	10.6439	7.41145	BLCA	COL5A3	HGLO
PLA2G2A	-0.939225	3.39967	-2.89189	0.00420566	0.0206332	-3.99761	1.68543	BLCA	PLA2G2A	LGHO
LOXL2	0.938988	2.8251	6.59349	3.03338e-10	1.36554e-08	11.8218	7.8647	BLCA	LOXL2	HGLO
MIR200A	-0.937568	1.15732	-6.56298	3.60271e-10	1.58278e-08	11.6529	7.80058	BLCA	MIR200A	LGHO
THEMIS2	0.937241	2.04272	7.15554	1.16951e-11	8.19614e-10	15.0238	9.08639	BLCA	THEMIS2	HGLO
GLIPR2	0.936715	2.46593	6.84367	7.26703e-11	3.96913e-09	13.2259	8.4013	BLCA	GLIPR2	HGLO
RP1-170O19.17	-0.936664	0.959929	-5.63954	5.09909e-08	1.16999e-06	6.80666	5.93182	BLCA	RP1-170O19.17	LGHO
VSNL1	0.93597	0.95488	6.06818	5.4477e-09	1.67232e-07	8.99079	6.77668	BLCA	VSNL1	HGLO
ACER2	-0.935071	2.93453	-4.00863	8.31289e-05	0.000732295	-0.33017	3.13531	BLCA	ACER2	LGHO
ID4	-0.934733	2.75289	-4.99929	1.15856e-06	1.78955e-05	3.77264	4.74726	BLCA	ID4	LGHO
RP11-132F7.2	-0.934348	0.898828	-7.79232	2.42591e-13	3.18296e-11	18.8467	10.4972	BLCA	RP11-132F7.2	LGHO
BARX2	0.933553	1.36797	5.4188	1.54273e-07	3.02876e-06	5.72877	5.51874	BLCA	BARX2	HGLO
SLC39A14	0.931941	2.50731	8.25142	1.32831e-14	2.94783e-12	21.7182	11.5305	BLCA	SLC39A14	HGLO
EVPL	-0.93179	4.929	-5.09873	7.2606e-07	1.18547e-05	4.22511	4.92611	BLCA	EVPL	LGHO
CDC42EP5	-0.930587	4.07971	-4.32027	2.34072e-05	0.000244485	0.878726	3.61175	BLCA	CDC42EP5	LGHO
HOTAIRM1	-0.93055	3.54602	-6.16899	3.16835e-09	1.04044e-07	9.52125	6.98278	BLCA	HOTAIRM1	LGHO
DHCR24	0.930236	5.7439	4.71986	4.15256e-06	5.40472e-05	2.53979	4.26723	BLCA	DHCR24	HGLO
ANO1	0.930017	2.98236	4.8307	2.51901e-06	3.50018e-05	3.02194	4.45591	BLCA	ANO1	HGLO
CALB2	0.930007	1.03762	5.86037	1.63372e-08	4.33582e-07	7.91722	6.36293	BLCA	CALB2	HGLO
Six3os1_1	-0.929995	1.31439	-4.68786	4.78963e-06	6.09795e-05	2.40228	4.21482	BLCA	Six3os1_1	LGHO
EPHB2	0.929459	1.84893	8.24656	1.37037e-14	2.98552e-12	21.6874	11.525	BLCA	EPHB2	HGLO
EREG	0.928734	1.09489	5.06419	8.54648e-07	1.36901e-05	4.06716	4.86359	BLCA	EREG	HGLO
RHPN1	-0.927612	3.0137	-5.75281	2.85484e-08	6.9889e-07	7.37235	6.15559	BLCA	RHPN1	LGHO
ADH1C	-0.926446	1.32443	-4.19334	3.95666e-05	0.000385305	0.377005	3.4142	BLCA	ADH1C	LGHO
FBLN2	0.926113	2.90345	4.65417	5.56166e-06	6.9431e-05	2.25836	4.15845	BLCA	FBLN2	HGLO
RP11-927P21.4	-0.92356	2.65891	-6.75181	1.23278e-10	6.26445e-09	12.7063	8.20312	BLCA	RP11-927P21.4	LGHO
IFIT2	0.923136	2.11052	6.23978	2.15776e-09	7.44595e-08	9.89745	7.12808	BLCA	IFIT2	HGLO
ALOX5AP	0.921583	2.3131	5.7009	3.72781e-08	8.84419e-07	7.11207	6.05334	BLCA	ALOX5AP	HGLO
DSE	0.921174	1.41981	9.16812	3.1596e-17	1.95905e-14	27.7029	13.708	BLCA	DSE	HGLO
WNT5A	-0.921064	2.83575	-4.52022	9.99547e-06	0.000115749	1.6946	3.93648	BLCA	WNT5A	LGHO
P2RY6	0.920945	1.44331	7.04871	2.19874e-11	1.40765e-09	14.4022	8.8515	BLCA	P2RY6	HGLO
CTD-2021H9.3	-0.920675	1.53943	-4.73132	3.94507e-06	5.17039e-05	2.5892	4.28648	BLCA	CTD-2021H9.3	LGHO
FNDC1	0.919527	1.18239	5.66538	4.47032e-08	1.04571e-06	6.93495	5.98059	BLCA	FNDC1	HGLO
TWIST1	0.919423	1.72871	5.87664	1.50053e-08	4.03367e-07	8.00029	6.3943	BLCA	TWIST1	HGLO
MOB3B	0.919329	1.41549	9.24402	1.89143e-17	1.29923e-14	28.2118	13.8863	BLCA	MOB3B	HGLO
BGN	0.918698	6.48472	4.30901	2.45347e-05	0.000254589	0.833706	3.59416	BLCA	BGN	HGLO
FBN1	0.918378	1.83428	6.17246	3.10938e-09	1.0228e-07	9.53964	6.99021	BLCA	FBN1	HGLO
KLC3	0.918231	1.55804	7.36391	3.3597e-12	2.84294e-10	16.253	9.54623	BLCA	KLC3	HGLO
CRISPLD2	0.917427	2.57822	5.96375	9.49108e-09	2.72312e-07	8.44788	6.56493	BLCA	CRISPLD2	HGLO
CPXM1	0.916218	2.67916	4.4547	1.32524e-05	0.000148118	1.42383	3.82939	BLCA	CPXM1	HGLO
CCDC109B	0.912793	2.45509	8.34267	7.38137e-15	1.83394e-12	22.2996	11.7366	BLCA	CCDC109B	HGLO
FAM83D	0.912205	3.60186	7.3826	3.00097e-12	2.59967e-10	16.3644	9.58508	BLCA	FAM83D	HGLO
ERBB3	-0.912188	4.29924	-5.45595	1.28329e-07	2.57395e-06	5.90786	5.5894	BLCA	ERBB3	LGHO
SULT2B1	0.911673	1.57885	5.07933	7.95807e-07	1.28356e-05	4.13625	4.89158	BLCA	SULT2B1	HGLO
RP3-512B11.3	0.91163	1.52998	7.40285	2.65504e-12	2.34523e-10	16.4851	9.62981	BLCA	RP3-512B11.3	HGLO
MYBL2	0.911489	4.85301	5.39659	1.72153e-07	3.33161e-06	5.62213	5.47735	BLCA	MYBL2	HGLO
OLFML3	0.910709	2.69853	4.76835	3.34041e-06	4.46308e-05	2.74961	4.35036	BLCA	OLFML3	HGLO
ADM	0.910158	3.98152	5.84753	1.74695e-08	4.58423e-07	7.85178	6.33873	BLCA	ADM	HGLO
VCAN	0.91011	2.56622	4.65462	5.55058e-06	6.93223e-05	2.26028	4.15913	BLCA	VCAN	HGLO
PRTFDC1	0.909395	1.82891	7.42265	2.35486e-12	2.12181e-10	16.6034	9.67329	BLCA	PRTFDC1	HGLO
ATP1A4	-0.909374	1.05886	-6.7575	1.19328e-10	6.10622e-09	12.7384	8.21423	BLCA	ATP1A4	LGHO
HERC5	0.909347	1.62552	7.69424	4.46027e-13	5.18769e-11	18.2453	10.285	BLCA	HERC5	HGLO
IL7R	0.908535	1.52527	6.20286	2.63731e-09	8.8497e-08	9.70088	7.05307	BLCA	IL7R	HGLO
MT1G	0.908013	1.8667	5.38781	1.79764e-07	3.45942e-06	5.58007	5.461	BLCA	MT1G	HGLO
IGLV3-1	0.907837	2.79718	2.90722	0.00401211	0.019819	-3.9546	1.70292	BLCA	IGLV3-1	HGLO
TNNC1	-0.906725	2.22496	-4.2782	2.78931e-05	0.000284819	0.710999	3.54543	BLCA	TNNC1	LGHO
CDC42EP1	0.906549	4.61949	6.53433	4.2321e-10	1.81291e-08	11.4948	7.74162	BLCA	CDC42EP1	HGLO
RP5-857K21.7	-0.906359	2.38844	-5.60156	6.18266e-08	1.3822e-06	6.61888	5.85943	BLCA	RP5-857K21.7	LGHO
KRTCAP3	-0.90528	4.29708	-4.44045	1.40847e-05	0.000156075	1.3654	3.80667	BLCA	KRTCAP3	LGHO
CH17-360D5.3	0.904801	1.77094	5.32006	2.50584e-07	4.64323e-06	5.25727	5.33318	BLCA	CH17-360D5.3	HGLO
TSPAN6	-0.904275	4.64249	-7.18187	1.00011e-11	7.18248e-10	15.178	9.14373	BLCA	TSPAN6	LGHO
NFIL3	0.903949	3.71008	8.7063	6.881e-16	2.49169e-13	24.6489	12.6035	BLCA	NFIL3	HGLO
UQCRQ	-0.903908	6.41693	-12.0915	2.98771e-26	3.48886e-22	48.3664	21.4573	BLCA	UQCRQ	LGHO
AES	-0.902845	6.39681	-11.5978	1.11954e-24	7.13129e-21	44.757	20.1468	BLCA	AES	LGHO
MIR3972	-0.901955	1.19833	-4.91032	1.74978e-06	2.56051e-05	3.3739	4.59167	BLCA	MIR3972	LGHO
SPINK4	-0.901794	1.13516	-4.11432	5.45299e-05	0.000508844	0.0711013	3.29342	BLCA	SPINK4	LGHO
SCRN1	0.901413	3.30949	7.24468	6.87681e-12	5.29007e-10	15.547	9.27654	BLCA	SCRN1	HGLO
CYR61	0.901163	5.22801	4.59623	7.17831e-06	8.69543e-05	2.01282	4.06071	BLCA	CYR61	HGLO
BCAT1	0.900711	1.56249	6.03679	6.44156e-09	1.93568e-07	8.82687	6.71317	BLCA	BCAT1	HGLO
SNORD123	-0.900335	1.84286	-6.0625	5.61561e-09	1.71395e-07	8.9611	6.766	BLCA	SNORD123	LGHO
HAS3	-0.900102	4.06053	-3.75913	0.00021746	0.00167439	-1.24132	2.77614	BLCA	HAS3	LGHO
PTGS1	0.899989	1.95404	4.73141	3.94348e-06	5.16947e-05	2.58959	4.28655	BLCA	PTGS1	HGLO
IGLV2-14	0.899001	3.64889	2.58302	0.0104285	0.0437453	-4.81863	1.35907	BLCA	IGLV2-14	HGLO
GSTM4	-0.898904	2.96616	-4.60431	6.92844e-06	8.42772e-05	2.0469	4.07429	BLCA	GSTM4	LGHO
SLFN11	0.89863	1.81075	6.82803	7.95356e-11	4.27726e-09	13.1372	8.36883	BLCA	SLFN11	HGLO
TENM2	0.898051	0.568382	6.16071	3.31326e-09	1.08194e-07	9.47746	6.9658	BLCA	TENM2	HGLO
GPR160	-0.897966	2.6351	-5.2943	2.84087e-07	5.19155e-06	5.13538	5.2847	BLCA	GPR160	LGHO
MTHFD2	0.897897	3.60526	8.35277	6.91484e-15	1.74025e-12	22.3642	11.7594	BLCA	MTHFD2	HGLO
C5AR1	0.897691	1.95748	6.54276	4.03631e-10	1.7444e-08	11.5413	7.75836	BLCA	C5AR1	HGLO
LINC01089	-0.897384	1.72013	-10.4982	3.10857e-21	6.72222e-18	36.8666	17.1725	BLCA	LINC01089	LGHO
RP11-84A19.3	-0.895535	1.13252	-5.84039	1.81319e-08	4.73466e-07	7.81543	6.32471	BLCA	RP11-84A19.3	LGHO
MME	0.894594	1.97533	4.96864	1.33618e-06	2.02349e-05	3.63464	4.6939	BLCA	MME	HGLO
C3	0.89424	4.14556	3.57166	0.000433952	0.00302822	-1.89195	2.51881	BLCA	C3	HGLO
ALDH5A1	-0.893403	3.09209	-6.84674	7.13909e-11	3.91389e-09	13.2434	8.40739	BLCA	ALDH5A1	LGHO
PSMB9	0.893371	3.70927	4.67117	5.15827e-06	6.50769e-05	2.33086	4.18657	BLCA	PSMB9	HGLO
RTKN	0.893253	3.00167	8.02225	5.72519e-14	1.01604e-11	20.2735	10.9931	BLCA	RTKN	HGLO
DECR1	-0.892924	4.58099	-11.711	4.89296e-25	3.57107e-21	45.5813	20.4472	BLCA	DECR1	LGHO
SSFA2	0.892555	3.00996	8.47249	3.18192e-15	9.24293e-13	23.1325	12.0342	BLCA	SSFA2	HGLO
ZNF737	-0.89252	1.94512	-5.12241	6.48966e-07	1.07615e-05	4.33389	4.96813	BLCA	ZNF737	LGHO
CXorf57	-0.891856	1.98689	-6.04356	6.21325e-09	1.87383e-07	8.86216	6.72727	BLCA	CXorf57	LGHO
SPON2	0.89123	2.66486	5.73012	3.20865e-08	7.77682e-07	7.25836	6.1092	BLCA	SPON2	HGLO
CENPA	0.890382	2.59907	7.96338	8.30386e-14	1.37348e-11	19.9059	10.8622	BLCA	CENPA	HGLO
BHLHE40	0.89036	5.93769	5.6024	6.15635e-08	1.37773e-06	6.62304	5.86083	BLCA	BHLHE40	HGLO
CHP2	-0.889351	1.46268	-4.50143	1.08411e-05	0.000124235	1.6166	3.90575	BLCA	CHP2	LGHO
ANXA2	0.889145	6.49658	7.21485	8.21748e-12	6.08104e-10	15.3715	9.21602	BLCA	ANXA2	HGLO
IGLV2-23	0.889142	3.0947	2.75242	0.00639935	0.0291883	-4.37907	1.53479	BLCA	IGLV2-23	HGLO
FKBP5	0.88872	2.17833	6.34346	1.22291e-09	4.57119e-08	10.4539	7.33997	BLCA	FKBP5	HGLO
CFB	0.888669	1.41774	7.57786	9.13665e-13	9.5774e-11	17.5375	10.0188	BLCA	CFB	HGLO
MYH10	0.888613	2.97581	9.03014	7.99163e-17	4.16614e-14	26.7827	13.3803	BLCA	MYH10	HGLO
PPAP2A	-0.888578	4.62295	-6.50728	4.92501e-10	2.06726e-08	11.346	7.6846	BLCA	PPAP2A	LGHO
WNT7B	-0.88852	3.74145	-5.33754	2.30063e-07	4.30258e-06	5.34029	5.36627	BLCA	WNT7B	LGHO
ANXA5	0.888392	5.69686	6.44779	6.8642e-10	2.77356e-08	11.0203	7.55696	BLCA	ANXA5	HGLO
RARRES3	0.887157	4.34116	3.85307	0.000152254	0.00123024	-0.904264	2.91001	BLCA	RARRES3	HGLO
AMOTL2	0.886686	2.97959	7.7394	3.37137e-13	4.14409e-11	18.5217	10.3826	BLCA	AMOTL2	HGLO
RP11-379F12.3	-0.886056	1.37329	-5.81138	2.10849e-08	5.39475e-07	7.66812	6.26803	BLCA	RP11-379F12.3	LGHO
AQP9	0.885499	0.923895	8.06854	4.26941e-14	7.76567e-12	20.5635	11.1098	BLCA	AQP9	HGLO
FMNL2	0.884954	2.25712	7.78063	2.60911e-13	3.37031e-11	18.7748	10.4723	BLCA	FMNL2	HGLO
PLS3	0.884747	4.48988	8.28036	1.10286e-14	2.51533e-12	21.9023	11.5994	BLCA	PLS3	HGLO
RP11-385F7.1	-0.884699	2.35025	-6.32398	1.36128e-09	4.98312e-08	10.3488	7.3025	BLCA	RP11-385F7.1	LGHO
PPM1N	-0.884215	1.47865	-5.90135	1.31832e-08	3.59686e-07	8.12676	6.44408	BLCA	PPM1N	LGHO
IL1A	0.883328	2.58455	3.53889	0.000488272	0.00334748	-2.00263	2.47528	BLCA	IL1A	HGLO
FOSL1	0.883168	3.73919	4.6035	6.95303e-06	8.4506e-05	2.04349	4.07311	BLCA	FOSL1	HGLO
CYP4F29P	-0.881877	1.10829	-5.69579	3.8268e-08	9.06063e-07	7.08651	6.04284	BLCA	CYP4F29P	LGHO
MIR6784	-0.881578	0.991105	-7.4892	1.57129e-12	1.50152e-10	17.0025	9.82347	BLCA	MIR6784	LGHO
IL1B	0.881176	2.0395	4.58806	7.43981e-06	8.97264e-05	1.97841	4.04708	BLCA	IL1B	HGLO
CNGA1	-0.881171	1.93718	-5.44261	1.37115e-07	2.7314e-06	5.84344	5.56362	BLCA	CNGA1	LGHO
LCP1	0.880838	4.28174	4.65801	5.46786e-06	6.84649e-05	2.27474	4.16453	BLCA	LCP1	HGLO
WISP1	0.880045	1.24374	6.78619	1.01209e-10	5.27143e-09	12.9002	8.27807	BLCA	WISP1	HGLO
HMGA2	0.879936	0.593419	6.83919	7.45764e-11	4.06184e-09	13.2005	8.39128	BLCA	HMGA2	HGLO
KIRREL	0.879591	1.94694	7.18163	1.00159e-11	7.18424e-10	15.1765	9.14362	BLCA	KIRREL	HGLO
RP11-532F12.5	-0.879559	3.51685	-7.08672	1.75757e-11	1.16085e-09	14.6227	8.93522	BLCA	RP11-532F12.5	LGHO
TREM1	0.878332	0.913675	7.40921	2.55471e-12	2.28426e-10	16.5231	9.64126	BLCA	TREM1	HGLO
GNG4	0.876926	0.848001	6.61969	2.61591e-10	1.20453e-08	11.9672	7.91918	BLCA	GNG4	HGLO
CNN3	0.876249	5.35067	6.80905	8.87319e-11	4.697e-09	13.0296	8.32818	BLCA	CNN3	HGLO
SEMA3F	-0.875996	4.99035	-6.0394	6.35234e-09	1.91205e-07	8.84051	6.7185	BLCA	SEMA3F	LGHO
CCL13	0.875495	1.73097	4.9835	1.247e-06	1.90399e-05	3.70146	4.72034	BLCA	CCL13	HGLO
CYP4F11	-0.875291	1.91683	-4.71448	4.25366e-06	5.51908e-05	2.51661	4.25813	BLCA	CYP4F11	LGHO
RND3	0.874376	4.07278	6.62011	2.60973e-10	1.20264e-08	11.9695	7.91986	BLCA	RND3	HGLO
RP11-367G18.1	-0.873722	1.76866	-6.19365	2.77242e-09	9.23953e-08	9.65196	7.03435	BLCA	RP11-367G18.1	LGHO
DUOX2	-0.873479	1.97828	-3.92418	0.000115725	0.000971783	-0.644288	3.01243	BLCA	DUOX2	LGHO
MAL	-0.871188	2.95173	-2.72814	0.00687317	0.0309672	-4.44367	1.5091	BLCA	MAL	LGHO
HLA-B	0.870945	8.91226	4.81707	2.67994e-06	3.69478e-05	2.96216	4.43241	BLCA	HLA-B	HGLO
SAMD10	-0.870609	2.94426	-8.01547	5.97624e-14	1.05418e-11	20.231	10.9771	BLCA	SAMD10	LGHO
SH3GLB2	-0.869489	4.65717	-7.84516	1.74438e-13	2.45419e-11	19.1725	10.6101	BLCA	SH3GLB2	LGHO
CYBRD1	0.868458	2.96882	5.62863	5.38978e-08	1.22831e-06	6.75263	5.91069	BLCA	CYBRD1	HGLO
ALDH1L1	-0.867944	1.61951	-4.85938	2.21028e-06	3.12021e-05	3.14819	4.50582	BLCA	ALDH1L1	LGHO
RP11-116D17.3	-0.866353	0.581969	-7.30974	4.65591e-12	3.76516e-10	15.9314	9.42422	BLCA	RP11-116D17.3	LGHO
CTGF	0.866081	4.9516	3.79357	0.000190975	0.00149691	-1.11862	2.8248	BLCA	CTGF	HGLO
ITGB2	0.866015	2.52803	4.83239	2.49971e-06	3.47832e-05	3.02937	4.45863	BLCA	ITGB2	HGLO
DLGAP5	0.865741	2.81948	8.05156	4.75526e-14	8.54293e-12	20.457	11.0684	BLCA	DLGAP5	HGLO
MXRA8	0.865366	3.65707	4.57619	7.83615e-06	9.36919e-05	1.9285	4.0283	BLCA	MXRA8	HGLO
IGHV3-33	0.864565	2.218	3.14352	0.00189456	0.0105672	-3.26532	1.97604	BLCA	IGHV3-33	HGLO
RGS20	0.864477	0.778931	9.81196	3.85215e-19	4.4101e-16	32.0769	15.3556	BLCA	RGS20	HGLO
HLA-DRB5	0.864026	5.26609	3.37712	0.000863251	0.0054407	-2.53561	2.26435	BLCA	HLA-DRB5	HGLO
RAP1GAP	-0.863826	2.28075	-5.71395	3.48655e-08	8.35669e-07	7.17733	6.07797	BLCA	RAP1GAP	LGHO
OLFML2A	0.863474	2.43464	6.54476	3.99134e-10	1.72921e-08	11.5523	7.76215	BLCA	OLFML2A	HGLO
S100A14	0.862842	6.41014	2.77468	0.00599106	0.0276632	-4.31937	1.5581	BLCA	S100A14	HGLO
PGLYRP3	0.862781	0.919831	4.92114	1.66469e-06	2.44827e-05	3.42209	4.61114	BLCA	PGLYRP3	HGLO
IFIH1	0.862483	2.49176	6.91585	4.78255e-11	2.73764e-09	13.6374	8.56262	BLCA	IFIH1	HGLO
RP11-95I16.6	-0.862186	0.685029	-7.03256	2.41765e-11	1.5244e-09	14.3087	8.8169	BLCA	RP11-95I16.6	LGHO
SOD2	0.861913	3.68488	6.33405	1.2879e-09	4.77741e-08	10.4032	7.32081	BLCA	SOD2	HGLO
NXN	0.861761	2.98116	5.46195	1.2456e-07	2.50696e-06	5.93687	5.60085	BLCA	NXN	HGLO
PKP1	0.861523	3.50647	3.13101	0.00197355	0.0109336	-3.30305	1.96124	BLCA	PKP1	HGLO
SLAMF8	0.86151	1.83368	5.76199	2.72273e-08	6.70485e-07	7.41858	6.17361	BLCA	SLAMF8	HGLO
GPRIN1	0.861469	1.54379	8.25045	1.3366e-14	2.94783e-12	21.7121	11.5305	BLCA	GPRIN1	HGLO
PHF19	0.861456	2.38108	8.41468	4.63198e-15	1.26377e-12	22.7608	11.8983	BLCA	PHF19	HGLO
ZNF888	-0.861361	1.88291	-7.04595	2.23466e-11	1.42594e-09	14.3862	8.8459	BLCA	ZNF888	LGHO
RP11-322E11.2	-0.860419	0.965878	-7.08604	1.76461e-11	1.16331e-09	14.6187	8.9343	BLCA	RP11-322E11.2	LGHO
IGHV5-51	0.859765	3.34331	2.52984	0.0120973	0.0492692	-4.95121	1.30742	BLCA	IGHV5-51	HGLO
MT-ND5	-0.859684	9.89288	-5.57727	6.99014e-08	1.53768e-06	6.4993	5.81313	BLCA	MT-ND5	LGHO
VILL	-0.859131	2.18994	-4.95327	1.43495e-06	2.14717e-05	3.56567	4.66813	BLCA	VILL	LGHO
TMEM184A	-0.858641	3.00515	-5.52862	8.92835e-08	1.90464e-06	6.26096	5.72019	BLCA	TMEM184A	LGHO
ITLN1	-0.85862	0.997395	-3.60369	0.000386376	0.00274411	-1.78286	2.5616	BLCA	ITLN1	LGHO
CYBB	0.858545	2.19018	4.89243	1.8998e-06	2.74767e-05	3.29441	4.56104	BLCA	CYBB	HGLO
MICAL2	0.858403	2.17827	7.84118	1.7883e-13	2.49793e-11	19.1479	10.6024	BLCA	MICAL2	HGLO
HLA-DRB1	0.858148	7.06734	3.55347	0.000463357	0.00320416	-1.95349	2.49429	BLCA	HLA-DRB1	HGLO
WASH6P	-0.858099	2.53179	-4.34231	2.13426e-05	0.000225912	0.967111	3.64606	BLCA	WASH6P	LGHO
FOXJ1	-0.857422	1.82663	-3.60975	0.000377955	0.00269381	-1.76215	2.56963	BLCA	FOXJ1	LGHO
P3H3	0.85733	2.80952	5.72493	3.29547e-08	7.95751e-07	7.23231	6.09922	BLCA	P3H3	HGLO
GALNT6	0.857308	2.06554	6.70318	1.6279e-10	7.96049e-09	12.4331	8.09906	BLCA	GALNT6	HGLO
AC093850.2	0.856824	1.00533	5.84421	1.77749e-08	4.6539e-07	7.83486	6.33218	BLCA	AC093850.2	HGLO
APOE	0.856545	5.32981	3.69636	0.000274895	0.00205247	-1.46243	2.68772	BLCA	APOE	HGLO
UGT1A10	-0.856216	1.79942	-3.21142	0.00151438	0.00877185	-3.05811	2.05691	BLCA	UGT1A10	LGHO
FIBIN	0.855806	1.43082	5.45969	1.25967e-07	2.53092e-06	5.92594	5.59672	BLCA	FIBIN	HGLO
FAM46B	0.855258	1.5551	5.4904	1.08102e-07	2.23662e-06	6.07478	5.65041	BLCA	FAM46B	HGLO
PALLD	0.855183	3.33586	5.79704	2.27128e-08	5.75827e-07	7.59552	6.23971	BLCA	PALLD	HGLO
MT-RNR1	-0.85504	9.74248	-6.94839	3.95685e-11	2.34716e-09	13.8239	8.62946	BLCA	MT-RNR1	LGHO
FAM83A	0.854909	3.10362	3.1032	0.00216022	0.0118043	-3.38643	1.92796	BLCA	FAM83A	HGLO
SAMHD1	0.854896	3.87107	6.73911	1.32576e-10	6.67877e-09	12.6349	8.1753	BLCA	SAMHD1	HGLO
CXADR	-0.854421	3.91614	-5.37486	1.91591e-07	3.65928e-06	5.51813	5.4366	BLCA	CXADR	LGHO
SMDT1	-0.854129	4.41453	-11.7407	3.93448e-25	3.28175e-21	45.7984	20.4839	BLCA	SMDT1	LGHO
PODNL1	0.853824	1.23172	7.73945	3.37038e-13	4.14409e-11	18.522	10.3826	BLCA	PODNL1	HGLO
FAM213A	-0.853728	4.46876	-6.09771	4.65091e-09	1.45215e-07	9.14552	6.83799	BLCA	FAM213A	LGHO
ID2	-0.853394	4.02531	-5.5118	9.71365e-08	2.04822e-06	6.17888	5.68862	BLCA	ID2	LGHO
SNHG19	-0.85313	4.88094	-6.07783	5.17354e-09	1.59571e-07	9.04131	6.79705	BLCA	SNHG19	LGHO
RP11-386M24.6	-0.852243	0.897919	-7.19476	9.26307e-12	6.7269e-10	15.2535	9.17219	BLCA	RP11-386M24.6	LGHO
PTGFRN	0.851754	4.33378	7.19013	9.52164e-12	6.88897e-10	15.2264	9.16185	BLCA	PTGFRN	HGLO
ACSM6	-0.851124	0.747776	-7.01937	2.61228e-11	1.63652e-09	14.2325	8.78608	BLCA	ACSM6	LGHO
DPYD	0.851058	1.74556	5.81319	2.08875e-08	5.35598e-07	7.6773	6.27116	BLCA	DPYD	HGLO
MYZAP	-0.850988	1.86894	-7.17169	1.06255e-11	7.53813e-10	15.1183	9.12274	BLCA	MYZAP	LGHO
SRGN	0.850938	5.01805	4.12849	5.14996e-05	0.00048475	0.125588	3.31448	BLCA	SRGN	HGLO
COMT	-0.850238	5.19435	-7.4322	2.2223e-12	2.02424e-10	16.6606	9.69374	BLCA	COMT	LGHO
ECT2	0.849396	3.07906	8.18596	2.02061e-14	4.04033e-12	21.3033	11.3936	BLCA	ECT2	HGLO
FBN2	0.84939	1.11822	5.1604	5.41589e-07	9.15246e-06	4.50924	5.03846	BLCA	FBN2	HGLO
IGLV1-44	0.849081	2.94146	2.64853	0.008658	0.0374872	-4.65175	1.42612	BLCA	IGLV1-44	HGLO
PKIA	-0.848329	2.65777	-5.23419	3.80092e-07	6.71684e-06	4.85274	5.17284	BLCA	PKIA	LGHO
IL11	0.848281	1.22901	5.95612	9.88138e-09	2.81849e-07	8.40849	6.54998	BLCA	IL11	HGLO
CARD11	-0.848126	3.7385	-5.04681	9.27471e-07	1.47233e-05	3.98798	4.832	BLCA	CARD11	LGHO
IGHV1-69-2	0.847644	2.2657	2.97387	0.0032618	0.0166329	-3.76522	1.77903	BLCA	IGHV1-69-2	HGLO
IMPA2	0.847528	3.03252	6.33185	1.30359e-09	4.8203e-08	10.3913	7.31693	BLCA	IMPA2	HGLO
AC090954.5	-0.847416	0.795984	-7.50602	1.41805e-12	1.39152e-10	17.1037	9.85651	BLCA	AC090954.5	LGHO
GNB4	0.847413	1.66298	8.05057	4.7852e-14	8.57035e-12	20.4508	11.067	BLCA	GNB4	HGLO
C3AR1	0.847034	1.78571	5.62674	5.44165e-08	1.23868e-06	6.74329	5.90704	BLCA	C3AR1	HGLO
CAPN2	0.845833	4.26245	7.07241	1.91236e-11	1.24736e-09	14.5396	8.90401	BLCA	CAPN2	HGLO
KRT16P6	0.845688	1.21904	3.64499	0.000332271	0.00241538	-1.64097	2.61701	BLCA	KRT16P6	HGLO
MT-TT	-0.84567	1.9533	-4.57616	7.83721e-06	9.36919e-05	1.92837	4.0283	BLCA	MT-TT	LGHO
ENGASE	-0.845644	3.2182	-7.25703	6.38681e-12	4.95886e-10	15.6198	9.30462	BLCA	ENGASE	LGHO
PLA2G6	-0.844953	1.72645	-10.8716	2.15935e-22	5.73081e-19	39.5193	18.2418	BLCA	PLA2G6	LGHO
HOXB3	-0.844519	2.0166	-5.96043	9.65905e-09	2.76182e-07	8.43073	6.55881	BLCA	HOXB3	LGHO
CLDN23	-0.844489	2.89793	-5.23286	3.8253e-07	6.75379e-06	4.84653	5.17045	BLCA	CLDN23	LGHO
ANXA2P2	0.844401	2.63383	7.35967	3.44683e-12	2.89568e-10	16.2278	9.53825	BLCA	ANXA2P2	HGLO
RALGAPA2	-0.844293	2.82211	-6.82024	8.31908e-11	4.43897e-09	13.093	8.35272	BLCA	RALGAPA2	LGHO
CORO1C	0.844153	3.93471	8.82652	3.10723e-16	1.25987e-13	25.4367	12.8997	BLCA	CORO1C	HGLO
ITGA2	0.844143	2.80229	5.13845	6.01327e-07	1.00393e-05	4.40779	4.9983	BLCA	ITGA2	HGLO
CXCL17	-0.842776	4.485	-2.55382	0.0113173	0.04676	-4.89175	1.33013	BLCA	CXCL17	LGHO
PPP1R18	0.842382	4.0618	7.10759	1.55371e-11	1.04271e-09	14.7441	8.98183	BLCA	PPP1R18	HGLO
IGLV2-11	0.842362	2.7914	2.78517	0.00580698	0.0269645	-4.29108	1.56921	BLCA	IGLV2-11	HGLO
CYP26B1	0.841771	0.890307	6.73688	1.34281e-10	6.75303e-09	12.6223	8.1705	BLCA	CYP26B1	HGLO
IL1R2	0.841705	1.07735	6.24053	2.14892e-09	7.41982e-08	9.90148	7.12961	BLCA	IL1R2	HGLO
MSC	0.841145	2.10135	4.61382	6.64497e-06	8.11504e-05	2.08709	4.09071	BLCA	MSC	HGLO
DNAJA4	-0.841001	3.58077	-7.88905	1.32514e-13	1.98387e-11	19.4441	10.7025	BLCA	DNAJA4	LGHO
CSF1	0.84097	2.66529	5.71418	3.48249e-08	8.3504e-07	7.17847	6.07829	BLCA	CSF1	HGLO
TAC3	-0.84095	1.32438	-2.84916	0.00479088	0.0229943	-4.11633	1.63838	BLCA	TAC3	LGHO
IGHV4-31	0.839428	1.87491	3.32249	0.00104152	0.00637237	-2.71051	2.1957	BLCA	IGHV4-31	HGLO
ZNF486	-0.839406	2.597	-4.14774	4.76388e-05	0.000453675	0.19988	3.34325	BLCA	ZNF486	LGHO
PAQR4	0.839379	2.58493	8.19752	1.87657e-14	3.80443e-12	21.3764	11.4197	BLCA	PAQR4	HGLO
FMOD	0.839319	2.86772	4.68946	4.75555e-06	6.06912e-05	2.40916	4.21687	BLCA	FMOD	HGLO
RRM2	0.838145	3.99518	6.5812	3.25116e-10	1.44795e-08	11.7537	7.83925	BLCA	RRM2	HGLO
LAMP2	0.837358	4.62106	9.10126	4.95719e-17	2.88026e-14	27.2562	13.5406	BLCA	LAMP2	HGLO
HLA-DRA	0.837187	7.60892	3.33888	0.00098473	0.00608224	-2.65831	2.21594	BLCA	HLA-DRA	HGLO
C12orf75	0.837046	2.39005	5.11159	6.83165e-07	1.1271e-05	4.28412	4.94804	BLCA	C12orf75	HGLO
CXCL13	0.836763	2.39678	3.30111	0.0011202	0.00679109	-2.77826	2.16806	BLCA	CXCL13	HGLO
RP5-1059L7.1	0.836442	0.872446	9.34084	9.80494e-18	7.2466e-15	28.8637	14.1399	BLCA	RP5-1059L7.1	HGLO
FAM195A	-0.835598	2.66567	-9.78792	4.55075e-19	5.1097e-16	31.9114	15.2916	BLCA	FAM195A	LGHO
SPRR2G	0.83481	0.561037	5.00026	1.15331e-06	1.78237e-05	3.77703	4.749	BLCA	SPRR2G	HGLO
SNORA26	-0.833549	2.09096	-7.80369	2.25994e-13	3.01258e-11	18.9167	10.5211	BLCA	SNORA26	LGHO
PCSK9	0.833266	0.762053	6.06287	5.60445e-09	1.71144e-07	8.96304	6.76664	BLCA	PCSK9	HGLO
UBD	0.832979	1.82044	3.73355	0.000239342	0.0018222	-1.33182	2.7394	BLCA	UBD	HGLO
NEIL1	-0.832852	1.75957	-9.00612	9.38699e-17	4.7659e-14	26.6231	13.3219	BLCA	NEIL1	LGHO
CTB-63M22.1	-0.832125	3.6191	-5.88219	1.45757e-08	3.92542e-07	8.02866	6.40611	BLCA	CTB-63M22.1	LGHO
CD82	0.832047	4.16238	4.98479	1.23955e-06	1.8946e-05	3.70726	4.72248	BLCA	CD82	HGLO
GSTM3	-0.831715	3.38593	-3.0646	0.0024464	0.0130756	-3.50104	1.88354	BLCA	GSTM3	LGHO
AMOTL1	0.831211	2.35413	8.30293	9.53749e-15	2.24542e-12	22.046	11.6487	BLCA	AMOTL1	HGLO
KCNQ1	-0.830613	2.4418	-5.09544	7.37445e-07	1.20104e-05	4.21004	4.92044	BLCA	KCNQ1	LGHO
COPZ2	0.830357	2.48135	5.50674	9.96231e-08	2.09363e-06	6.15428	5.6791	BLCA	COPZ2	HGLO
RP11-568J23.8	-0.829873	1.52399	-6.13896	3.72575e-09	1.19525e-07	9.36259	6.92254	BLCA	RP11-568J23.8	LGHO
ANGPTL2	0.82924	3.11004	4.99068	1.206e-06	1.85351e-05	3.7338	4.73201	BLCA	ANGPTL2	HGLO
GNA12	0.82883	3.60209	9.36914	8.08724e-18	6.34723e-15	29.0548	14.1974	BLCA	GNA12	HGLO
STAP2	-0.828411	4.72315	-6.32445	1.35776e-09	4.97337e-08	10.3514	7.30335	BLCA	STAP2	LGHO
CSF1R	0.827937	2.38455	4.84391	2.37195e-06	3.32591e-05	3.08002	4.47809	BLCA	CSF1R	HGLO
EFNB2	0.827698	3.629	6.3632	1.09689e-09	4.18041e-08	10.5605	7.37878	BLCA	EFNB2	HGLO
NEK6	0.827512	2.35201	6.65643	2.12406e-10	1.005e-08	12.1718	7.99783	BLCA	NEK6	HGLO
COX7C	-0.827082	6.69377	-15.6832	6.26714e-38	3.65919e-33	75.1939	32.4366	BLCA	COX7C	LGHO
ARL14	-0.826928	2.24924	-3.71968	0.000252063	0.00190342	-1.38068	2.72047	BLCA	ARL14	LGHO
CCL11	0.82652	1.8948	4.4517	1.34236e-05	0.000149931	1.41152	3.82411	BLCA	CCL11	HGLO
GAS5	-0.826254	5.49514	-7.97273	7.82817e-14	1.3134e-11	19.9642	10.8816	BLCA	GAS5	LGHO
HLA-DQA2	0.825611	2.62932	3.66395	0.000309894	0.00227824	-1.57534	2.6424	BLCA	HLA-DQA2	HGLO
SEC14L2	0.825448	1.67658	7.79674	2.36004e-13	3.12462e-11	18.8739	10.5052	BLCA	SEC14L2	HGLO
OPTN	0.825349	4.1841	8.56516	1.73832e-15	5.42757e-13	23.731	12.2654	BLCA	OPTN	HGLO
FOXD1	0.824579	0.856888	6.87997	5.89019e-11	3.30048e-09	13.4325	8.48142	BLCA	FOXD1	HGLO
CHST3	0.824318	1.65993	7.21871	8.03063e-12	5.97305e-10	15.3941	9.2238	BLCA	CHST3	HGLO
IL6	0.824118	1.52579	4.2693	2.89417e-05	0.000294291	0.675717	3.53122	BLCA	IL6	HGLO
ZNF296	-0.823761	2.43615	-6.96976	3.49289e-11	2.11241e-09	13.9466	8.67522	BLCA	ZNF296	LGHO
FSTL1	0.823349	4.42656	5.78096	2.46856e-08	6.16738e-07	7.51422	6.2099	BLCA	FSTL1	HGLO
TPM1	0.822382	3.58092	5.9623	9.56412e-09	2.7387e-07	8.44039	6.56246	BLCA	TPM1	HGLO
SPIN4	0.822311	1.79136	8.40592	4.90253e-15	1.28939e-12	22.7046	11.8896	BLCA	SPIN4	HGLO
RBP1	0.821873	2.13394	4.55285	8.67544e-06	0.000102351	1.83069	3.98991	BLCA	RBP1	HGLO
FAM183A	-0.821776	1.86705	-5.94551	1.04503e-08	2.95907e-07	8.35378	6.52884	BLCA	FAM183A	LGHO
ACTB	0.821534	10.7786	8.22955	1.52844e-14	3.21011e-12	21.5794	11.4935	BLCA	ACTB	HGLO
RP11-543P15.1	-0.821504	4.79795	-5.86312	1.61046e-08	4.27992e-07	7.93123	6.36856	BLCA	RP11-543P15.1	LGHO
ATP5I	-0.821098	6.77472	-10.0506	7.30263e-20	9.69043e-17	33.7289	16.0137	BLCA	ATP5I	LGHO
EMP1	0.820836	3.65819	4.9601	1.39023e-06	2.09583e-05	3.59629	4.67864	BLCA	EMP1	HGLO
MYLIP	-0.820397	3.64848	-6.09488	4.72192e-09	1.47118e-07	9.13069	6.83233	BLCA	MYLIP	LGHO
VMO1	0.820103	1.77826	5.75527	2.8188e-08	6.91228e-07	7.38474	6.16038	BLCA	VMO1	HGLO
SAA2	0.819637	0.920569	5.18291	4.8632e-07	8.31958e-06	4.61362	5.0799	BLCA	SAA2	HGLO
CXCL14	-0.819595	3.50134	-3.18057	0.00167736	0.00956126	-3.15275	2.01948	BLCA	CXCL14	LGHO
PVALB	-0.819178	1.18683	-3.22879	0.0014292	0.00833451	-3.00445	2.07912	BLCA	PVALB	LGHO
CDCA8	0.818692	3.65293	7.51011	1.38314e-12	1.36877e-10	17.1283	9.86367	BLCA	CDCA8	HGLO
DHRS9	0.818647	1.09897	4.53052	9.55935e-06	0.000111383	1.73745	3.95318	BLCA	DHRS9	HGLO
CROT	-0.81858	3.3934	-6.01676	7.16603e-09	2.12172e-07	8.72263	6.67331	BLCA	CROT	LGHO
HIST1H2BK	0.818394	5.56296	4.68701	4.8077e-06	6.11962e-05	2.39865	4.21328	BLCA	HIST1H2BK	HGLO
RP4-635E18.8	-0.817401	1.78279	-11.0661	5.32106e-23	1.71331e-19	40.913	18.7662	BLCA	RP4-635E18.8	LGHO
CCL8	0.817139	1.17058	5.82377	1.97699e-08	5.10302e-07	7.73099	6.29217	BLCA	CCL8	HGLO
KLF10	0.816248	3.76493	7.15246	1.19108e-11	8.30868e-10	15.0058	9.08047	BLCA	KLF10	HGLO
ZNF692	-0.816157	3.38069	-8.20974	1.73534e-14	3.59295e-12	21.4538	11.4445	BLCA	ZNF692	LGHO
PTPRR	-0.815962	1.32029	-4.97754	1.28203e-06	1.95237e-05	3.67466	4.70944	BLCA	PTPRR	LGHO
KIFC2	-0.81575	3.25097	-5.80655	2.16205e-08	5.50767e-07	7.64363	6.25903	BLCA	KIFC2	LGHO
PIK3C2B	-0.815514	2.96145	-7.50033	1.46822e-12	1.43353e-10	17.0694	9.84359	BLCA	PIK3C2B	LGHO
SGMS2	0.815499	1.59101	9.08473	5.53983e-17	3.08052e-14	27.146	13.5114	BLCA	SGMS2	HGLO
FSCN1	0.815293	5.78825	4.13083	5.10136e-05	0.000480874	0.134626	3.31797	BLCA	FSCN1	HGLO
NDRG1	0.814916	5.46642	4.74247	3.7527e-06	4.94826e-05	2.63739	4.30555	BLCA	NDRG1	HGLO
MIR4477B	-0.814812	3.12811	-5.85788	1.65513e-08	4.38268e-07	7.90451	6.35826	BLCA	MIR4477B	LGHO
KIF4A	0.814027	2.82889	7.7585	2.99429e-13	3.79235e-11	18.6388	10.4211	BLCA	KIF4A	HGLO
FAM162A	-0.813052	4.509	-7.92251	1.07403e-13	1.68122e-11	19.6517	10.7744	BLCA	FAM162A	LGHO
CTD-2020K17.4	-0.812738	1.33899	-8.22807	1.54302e-14	3.22913e-12	21.57	11.4909	BLCA	CTD-2020K17.4	LGHO
DDX58	0.812072	2.56965	6.67195	1.94485e-10	9.27727e-09	12.2583	8.03258	BLCA	DDX58	HGLO
WDR72	-0.811747	2.13042	-4.84664	2.34266e-06	3.29037e-05	3.09202	4.48276	BLCA	WDR72	LGHO
RP11-285F7.2	-0.811542	3.54742	-7.04511	2.24579e-11	1.42994e-09	14.3813	8.84468	BLCA	RP11-285F7.2	LGHO
ZNF114	0.811481	0.835353	6.69228	1.73229e-10	8.41104e-09	12.3721	8.07515	BLCA	ZNF114	HGLO
SCD5	0.811295	1.84788	5.96356	9.50056e-09	2.7245e-07	8.44691	6.56471	BLCA	SCD5	HGLO
CSAD	-0.810858	2.37845	-8.18259	2.06464e-14	4.11427e-12	21.282	11.3857	BLCA	CSAD	LGHO
MAFB	0.810679	3.14074	5.31385	2.58283e-07	4.77075e-06	5.22788	5.32141	BLCA	MAFB	HGLO
RP11-97C16.1	-0.8105	2.59929	-8.89306	1.99672e-16	9.10799e-14	25.8749	13.0406	BLCA	RP11-97C16.1	LGHO
CCNL2	-0.810104	4.60415	-7.42566	2.31216e-12	2.08979e-10	16.6215	9.6799	BLCA	CCNL2	LGHO
CCL3	0.810085	1.57248	5.58811	6.61775e-08	1.46805e-06	6.55263	5.83326	BLCA	CCL3	HGLO
HIGD2A	-0.809985	6.45658	-12.778	1.84647e-28	2.69525e-24	53.4358	23.5694	BLCA	HIGD2A	LGHO
AC018738.2	-0.809801	4.82981	-6.13567	3.79238e-09	1.21396e-07	9.34524	6.9158	BLCA	AC018738.2	LGHO
COLCA1	-0.809382	1.16815	-5.13343	6.15858e-07	1.02591e-05	4.38465	4.98889	BLCA	COLCA1	LGHO
MYO1B	0.809153	2.93479	6.33336	1.2928e-09	4.78397e-08	10.3994	7.32021	BLCA	MYO1B	HGLO
CTSK	0.808728	4.50814	3.72582	0.000246359	0.00186629	-1.35908	2.72902	BLCA	CTSK	HGLO
IGHGP	0.808671	3.06048	2.69116	0.00765628	0.0338452	-4.54105	1.4705	BLCA	IGHGP	HGLO
CDCA7	0.808072	2.44289	6.24568	2.08949e-09	7.24031e-08	9.92895	7.14024	BLCA	CDCA7	HGLO
SNHG18	-0.807945	3.81842	-4.46013	1.29476e-05	0.000145267	1.44616	3.83783	BLCA	SNHG18	LGHO
MTND1P23	-0.807734	1.91624	-2.95412	0.00346946	0.0175068	-3.82175	1.75679	BLCA	MTND1P23	LGHO
ST3GAL4	-0.807209	4.01686	-4.67981	4.96409e-06	6.29399e-05	2.36782	4.20107	BLCA	ST3GAL4	LGHO
MAPK10	-0.806818	1.49878	-7.86372	1.55313e-13	2.24371e-11	19.2872	10.649	BLCA	MAPK10	LGHO
NDUFA4L2	-0.805643	3.58813	-3.25509	0.00130866	0.00774048	-2.92272	2.11123	BLCA	NDUFA4L2	LGHO
ANTXR1	0.805378	3.50421	5.69285	3.88472e-08	9.17915e-07	7.07187	6.0372	BLCA	ANTXR1	HGLO
RBPMS	-0.805372	2.98465	-7.09029	1.72091e-11	1.13922e-09	14.6434	8.94339	BLCA	RBPMS	LGHO
DDX60	0.804192	2.32632	6.03007	6.67626e-09	1.99901e-07	8.79186	6.69918	BLCA	DDX60	HGLO
PRSS8	0.803763	4.41656	3.84852	0.000154929	0.00124919	-0.920752	2.90337	BLCA	PRSS8	HGLO
KRT1	0.801976	1.10253	3.07372	0.00237579	0.0127813	-3.47408	1.89343	BLCA	KRT1	HGLO
LINC01341	-0.801951	1.02269	-7.42921	2.26291e-12	2.05802e-10	16.6427	9.68655	BLCA	LINC01341	LGHO
CYSTM1	-0.801923	4.44424	-6.44881	6.82542e-10	2.76082e-08	11.0258	7.55896	BLCA	CYSTM1	LGHO
NRP2	0.801561	1.58857	6.45206	6.70288e-10	2.72054e-08	11.0436	7.56535	BLCA	NRP2	HGLO
MBOAT2	0.801323	2.39681	6.58859	3.11845e-10	1.39844e-08	11.7946	7.85436	BLCA	MBOAT2	HGLO
RPL13P12	-0.801278	4.10787	-5.70284	3.69101e-08	8.76758e-07	7.12175	6.05712	BLCA	RPL13P12	LGHO
BATF2	0.800701	1.65935	5.44141	1.3793e-07	2.7439e-06	5.83768	5.56163	BLCA	BATF2	HGLO
BCAM	-0.800623	5.27884	-4.27925	2.77719e-05	0.000283731	0.715163	3.54709	BLCA	BCAM	LGHO
AC019129.2	-0.800562	1.67807	-4.48538	1.16172e-05	0.000132066	1.55022	3.87921	BLCA	AC019129.2	LGHO
IL36G	0.799907	0.612867	5.29076	2.89009e-07	5.2716e-06	5.1187	5.27806	BLCA	IL36G	HGLO
PFKFB3	0.799785	3.47602	5.88905	1.40615e-08	3.8045e-07	8.06375	6.4197	BLCA	PFKFB3	HGLO
PYROXD2	-0.79953	1.80413	-7.41244	2.50521e-12	2.24688e-10	16.5424	9.64842	BLCA	PYROXD2	LGHO
CLSPN	0.799364	1.31947	9.46227	4.28317e-18	3.81729e-15	29.6855	14.4182	BLCA	CLSPN	HGLO
IGLV1-47	0.798422	2.8486	2.59607	0.0100519	0.0424642	-4.7857	1.37198	BLCA	IGLV1-47	HGLO
TCF7L1	0.797866	1.86985	6.27534	1.77714e-09	6.2545e-08	10.0876	7.20381	BLCA	TCF7L1	HGLO
RP11-67C2.2	-0.7977	1.5826	-6.56609	3.54004e-10	1.5623e-08	11.6701	7.80624	BLCA	RP11-67C2.2	LGHO
CDCP1	0.797558	3.65593	6.29753	1.57389e-09	5.65505e-08	10.2066	7.24756	BLCA	CDCP1	HGLO
COLGALT1	0.797318	4.99032	11.1014	4.12606e-23	1.4402e-19	41.1661	18.8416	BLCA	COLGALT1	HGLO
MT1M	0.796445	1.22713	4.95605	1.4166e-06	2.12953e-05	3.57812	4.67172	BLCA	MT1M	HGLO
SOCS3	0.796349	5.05294	4.49375	1.12059e-05	0.000127839	1.58482	3.89334	BLCA	SOCS3	HGLO
TMEM176B	0.795781	4.00143	4.25105	3.12123e-05	0.000313827	0.603523	3.50331	BLCA	TMEM176B	HGLO
ZNF626	-0.795472	1.40072	-5.28191	3.01713e-07	5.47594e-06	5.07693	5.26154	BLCA	ZNF626	LGHO
TNNT3	-0.795374	2.11569	-2.81396	0.00532773	0.0250612	-4.2129	1.601	BLCA	TNNT3	LGHO
DPYSL3	0.795166	3.39694	4.15627	4.60184e-05	0.000439966	0.232882	3.35658	BLCA	DPYSL3	HGLO
CDH26	-0.795043	1.44151	-5.31397	2.5813e-07	4.76944e-06	5.22845	5.32153	BLCA	CDH26	LGHO
HLA-DPA1	0.794982	4.05289	3.52472	0.000513688	0.0034924	-2.05021	2.45688	BLCA	HLA-DPA1	HGLO
HSPA6	0.794817	2.26831	5.31212	2.60474e-07	4.80819e-06	5.21967	5.31802	BLCA	HSPA6	HGLO
SULT1A1	-0.794536	1.32733	-7.68597	4.69441e-13	5.42757e-11	18.1948	10.2654	BLCA	SULT1A1	LGHO
RHBG	-0.794296	1.52636	-4.32846	2.26185e-05	0.000237394	0.911529	3.62453	BLCA	RHBG	LGHO
CTD-2626G11.2	-0.793669	0.979449	-6.25952	1.93751e-09	6.76586e-08	10.0029	7.16968	BLCA	CTD-2626G11.2	LGHO
TYMS	0.793506	4.02898	6.40773	8.57455e-10	3.36161e-08	10.802	7.47345	BLCA	TYMS	HGLO
RP11-116O18.3	-0.79347	0.726593	-7.38062	3.03707e-12	2.62639e-10	16.3526	9.58064	BLCA	RP11-116O18.3	LGHO
BEX4	-0.792735	4.7293	-4.76901	3.33052e-06	4.45088e-05	2.75248	4.35155	BLCA	BEX4	LGHO
FUCA1	-0.792728	5.16598	-6.50221	5.06672e-10	2.12083e-08	11.3182	7.67349	BLCA	FUCA1	LGHO
PLK1	0.79267	3.32763	6.75559	1.20635e-10	6.15692e-09	12.7276	8.21064	BLCA	PLK1	HGLO
TRPM2-AS	-0.792425	1.29168	-5.64369	4.99256e-08	1.1499e-06	6.82724	5.93934	BLCA	TRPM2-AS	LGHO
PCBD1	-0.791424	5.45005	-7.97414	7.75905e-14	1.30555e-11	19.973	10.8842	BLCA	PCBD1	LGHO
RP11-488L18.10	-0.791139	2.94428	-8.47981	3.03386e-15	8.90142e-13	23.1796	12.0505	BLCA	RP11-488L18.10	LGHO
RAB25	-0.791034	6.31173	-3.99578	8.745e-05	0.000764821	-0.378329	3.11644	BLCA	RAB25	LGHO
ME1	0.78994	2.21594	5.72838	3.23743e-08	7.83031e-07	7.24965	6.10622	BLCA	ME1	HGLO
PLIN4	-0.789905	2.05209	-4.80796	2.79307e-06	3.83175e-05	2.92226	4.4166	BLCA	PLIN4	LGHO
DEPDC7	0.789275	0.83323	8.43251	4.12586e-15	1.15262e-12	22.8753	11.9383	BLCA	DEPDC7	HGLO
ITGB1	0.789092	5.25592	6.28876	1.65134e-09	5.89439e-08	10.1595	7.22956	BLCA	ITGB1	HGLO
IL22RA1	0.788796	1.5251	7.10179	1.60787e-11	1.07536e-09	14.7103	8.96845	BLCA	IL22RA1	HGLO
RP11-696N14.1	-0.788761	0.894613	-9.44747	4.73926e-18	4.0103e-15	29.5851	14.3968	BLCA	RP11-696N14.1	LGHO
TRIP13	0.78872	3.04748	6.31151	1.45775e-09	5.28656e-08	10.2817	7.27683	BLCA	TRIP13	HGLO
SPIRE2	-0.788715	2.07878	-5.43885	1.39693e-07	2.7731e-06	5.82532	5.55703	BLCA	SPIRE2	LGHO
CAPN8	-0.788445	1.45766	-3.85925	0.000148689	0.00120527	-0.88183	2.91892	BLCA	CAPN8	LGHO
FLNC	0.7878	1.66927	3.94461	0.000106877	0.00090939	-0.568831	3.04125	BLCA	FLNC	HGLO
TMSB10	0.787511	11.4777	6.03938	6.35307e-09	1.91205e-07	8.84039	6.7185	BLCA	TMSB10	HGLO
IL1RAP	0.787399	1.33956	8.2084	1.75031e-14	3.61114e-12	21.4453	11.4424	BLCA	IL1RAP	HGLO
HOXB8	-0.787199	1.72693	-3.93896	0.000109258	0.000926275	-0.589739	3.03326	BLCA	HOXB8	LGHO
RP5-857K21.11	-0.787037	2.41125	-3.59863	0.000393561	0.00278768	-1.80018	2.55476	BLCA	RP5-857K21.11	LGHO
AC007879.7	0.786718	0.69261	6.43127	7.52441e-10	2.99066e-08	10.9302	7.52423	BLCA	AC007879.7	HGLO
RNU5B-2P	-0.786562	1.74785	-7.87088	1.48501e-13	2.17307e-11	19.3315	10.6629	BLCA	RNU5B-2P	LGHO
BEND5	-0.786552	1.6461	-7.11547	1.48298e-11	1.00252e-09	14.7899	8.99891	BLCA	BEND5	LGHO
KLF15	-0.78621	1.19075	-7.84404	1.75662e-13	2.46548e-11	19.1656	10.6081	BLCA	KLF15	LGHO
MX1	0.786113	3.71493	4.64016	5.91697e-06	7.33179e-05	2.19875	4.13479	BLCA	MX1	HGLO
ISYNA1	-0.785924	4.64034	-4.6748	5.07568e-06	6.41875e-05	2.34641	4.19255	BLCA	ISYNA1	LGHO
RP11-1055B8.4	-0.785896	1.24201	-6.59577	2.99461e-10	1.35017e-08	11.8344	7.86961	BLCA	RP11-1055B8.4	LGHO
RP11-356O9.2	-0.785877	0.947901	-6.26293	1.90185e-09	6.65329e-08	10.0211	7.17696	BLCA	RP11-356O9.2	LGHO
TYROBP	0.78506	4.44193	3.96765	9.76698e-05	0.000841719	-0.483313	3.07483	BLCA	TYROBP	HGLO
SLC29A3	-0.784378	3.32172	-6.34942	1.18342e-09	4.45157e-08	10.4861	7.35149	BLCA	SLC29A3	LGHO
IER3	0.784281	5.36681	4.80759	2.79769e-06	3.83628e-05	2.92067	4.41609	BLCA	IER3	HGLO
HEPHL1	0.784027	0.562211	5.77643	2.5271e-08	6.2948e-07	7.49134	6.20102	BLCA	HEPHL1	HGLO
TCF19	0.784003	3.60235	6.37205	1.04454e-09	4.00706e-08	10.6085	7.39717	BLCA	TCF19	HGLO
ACKR2	0.783721	1.1322	4.79045	3.02343e-06	4.08443e-05	2.84579	4.38887	BLCA	ACKR2	HGLO
BMP1	0.783697	2.81651	6.97179	3.45174e-11	2.0928e-09	13.9583	8.67927	BLCA	BMP1	HGLO
ABCC5	-0.783604	3.04169	-5.92013	1.19448e-08	3.31631e-07	8.22315	6.47934	BLCA	ABCC5	LGHO
SPARC	0.783463	7.16987	4.30726	2.47146e-05	0.000256262	0.82672	3.59132	BLCA	SPARC	HGLO
GABRP	0.783281	0.970779	3.71481	0.000256685	0.00193182	-1.39781	2.71403	BLCA	GABRP	HGLO
IL4I1	0.783211	1.75373	5.07743	8.02942e-07	1.29364e-05	4.12761	4.88819	BLCA	IL4I1	HGLO
ZNF812	-0.782853	1.71798	-4.23426	3.34509e-05	0.000333806	0.537341	3.47651	BLCA	ZNF812	LGHO
CDKN3	0.782703	2.88243	6.92028	4.66089e-11	2.67324e-09	13.6628	8.57296	BLCA	CDKN3	HGLO
PRR11	0.782454	2.75591	7.18031	1.00946e-11	7.22294e-10	15.1688	9.14129	BLCA	PRR11	HGLO
HNMT	-0.782116	2.88573	-6.41468	8.25029e-10	3.2526e-08	10.8398	7.48777	BLCA	HNMT	LGHO
AP001205.1	-0.781215	2.0649	-5.62505	5.48875e-08	1.24794e-06	6.73489	5.90381	BLCA	AP001205.1	LGHO
CCL4	0.780957	1.59646	5.29205	2.87205e-07	5.24196e-06	5.12478	5.28051	BLCA	CCL4	HGLO
CILP	0.780805	1.02583	4.42025	1.53518e-05	0.000168676	1.28279	3.77295	BLCA	CILP	HGLO
RP13-104F24.3	-0.780668	3.42607	-6.55645	3.73742e-10	1.63458e-08	11.6169	7.78659	BLCA	RP13-104F24.3	LGHO
ARHGEF4	0.780501	1.09855	6.22985	2.2776e-09	7.78128e-08	9.84451	7.10895	BLCA	ARHGEF4	HGLO
CTD-2566J3.1	-0.779961	1.09976	-4.65149	5.62814e-06	7.01709e-05	2.24692	4.15384	BLCA	CTD-2566J3.1	LGHO
S100A7A	0.779809	0.556927	4.58167	7.65055e-06	9.18365e-05	1.95155	4.03698	BLCA	S100A7A	HGLO
TST	-0.77958	4.83911	-5.96786	9.28677e-09	2.66844e-07	8.46916	6.57374	BLCA	TST	LGHO
AAED1	0.779314	1.92759	8.67012	8.732e-16	3.01816e-13	24.4129	12.5203	BLCA	AAED1	HGLO
RP3-510D11.2	-0.779204	1.77539	-7.22587	7.69455e-12	5.75976e-10	15.4363	9.2396	BLCA	RP3-510D11.2	LGHO
RP11-373D23.3	-0.778782	1.40615	-7.39397	2.80148e-12	2.45398e-10	16.4322	9.61013	BLCA	RP11-373D23.3	LGHO
IGLV6-57	0.778518	2.45113	2.63813	0.00891962	0.0384063	-4.6785	1.4156	BLCA	IGLV6-57	HGLO
CDCA5	0.778429	3.30288	6.64865	2.22002e-10	1.04448e-08	12.1284	7.9811	BLCA	CDCA5	HGLO
BIRC3	0.778354	1.92521	5.06546	8.49585e-07	1.36165e-05	4.07292	4.86594	BLCA	BIRC3	HGLO
NID1	0.778259	3.45928	5.27177	3.16932e-07	5.71485e-06	5.02914	5.243	BLCA	NID1	HGLO
ADCY7	0.778218	0.82097	10.6464	1.08244e-21	2.52801e-18	37.9157	17.5972	BLCA	ADCY7	HGLO
KPNA2	0.778143	5.621	7.07797	1.85065e-11	1.21001e-09	14.5719	8.91721	BLCA	KPNA2	HGLO
MET	0.777647	3.49314	6.19401	2.76699e-09	9.23178e-08	9.65388	7.03471	BLCA	MET	HGLO
PLA2G16	0.777281	3.21102	3.56732	0.000440805	0.00306834	-1.90666	2.5131	BLCA	PLA2G16	HGLO
SNX10	0.777156	2.18378	6.56866	3.48934e-10	1.54226e-08	11.6843	7.81184	BLCA	SNX10	HGLO
CTD-2331H12.5	-0.777109	1.56304	-6.50219	5.06714e-10	2.12083e-08	11.3181	7.67349	BLCA	CTD-2331H12.5	LGHO
RNF19B	0.777033	4.15218	8.5427	2.01327e-15	6.2526e-13	23.5856	12.2039	BLCA	RNF19B	HGLO
SP6	-0.776884	2.93359	-4.18376	4.11452e-05	0.000398729	0.339668	3.39932	BLCA	SP6	LGHO
HES1	-0.77661	5.83004	-5.84871	1.73619e-08	4.56131e-07	7.85781	6.34091	BLCA	HES1	LGHO
AC012307.2	-0.776417	0.737978	-5.46414	1.23209e-07	2.48577e-06	5.94748	5.60454	BLCA	AC012307.2	LGHO
RP5-857K21.6	-0.776015	5.61739	-4.51268	1.03268e-05	0.000119019	1.66327	3.92438	BLCA	RP5-857K21.6	LGHO
PLOD1	0.775968	5.08391	9.0881	5.41577e-17	3.04049e-14	27.1685	13.5171	BLCA	PLOD1	HGLO
LUM	0.775933	5.54951	3.06899	0.00241219	0.0129324	-3.48808	1.88832	BLCA	LUM	HGLO
NMU	0.775669	2.0598	3.94262	0.000107709	0.000915535	-0.576189	3.03832	BLCA	NMU	HGLO
RAB11B-AS1	-0.775575	2.06767	-9.29043	1.38094e-17	9.95416e-15	28.5239	14.002	BLCA	RAB11B-AS1	LGHO
SPATA20	-0.77431	3.68721	-8.42202	4.41651e-15	1.22212e-12	22.8079	11.9129	BLCA	SPATA20	LGHO
USP1	0.773856	3.61193	8.93864	1.4736e-16	7.09605e-14	26.176	13.149	BLCA	USP1	HGLO
WNT11	0.773672	1.0001	5.21088	4.25243e-07	7.40609e-06	4.74381	5.13041	BLCA	WNT11	HGLO
IL36RN	0.773149	0.639609	6.17467	3.07254e-09	1.01182e-07	9.55131	6.99489	BLCA	IL36RN	HGLO
RP11-629O1.2	-0.772934	1.53712	-8.05713	4.59014e-14	8.29608e-12	20.4919	11.0811	BLCA	RP11-629O1.2	LGHO
SNAI1	0.772914	1.62627	6.31632	1.41971e-09	5.16464e-08	10.3077	7.28696	BLCA	SNAI1	HGLO
EMX2	-0.772552	1.28291	-4.36027	1.97902e-05	0.000211318	1.03943	3.67506	BLCA	EMX2	LGHO
PNCK	-0.77232	1.51581	-3.91615	0.000119388	0.000999101	-0.673849	3.00039	BLCA	PNCK	LGHO
SAMD9	0.772307	2.32004	4.80123	2.87954e-06	3.93005e-05	2.89284	4.4056	BLCA	SAMD9	HGLO
PDIA6	0.771884	5.63126	8.68221	8.06421e-16	2.85361e-13	24.4918	12.5446	BLCA	PDIA6	HGLO
EGR1	0.771581	5.24864	3.87902	0.000137812	0.00113044	-0.809877	2.94675	BLCA	EGR1	HGLO
DEK	0.771411	5.15992	6.67891	1.86927e-10	8.95334e-09	12.2973	8.04802	BLCA	DEK	HGLO
TGFBR3	-0.771289	2.25958	-6.18743	2.86744e-09	9.52882e-08	9.61896	7.02096	BLCA	TGFBR3	LGHO
PIR	-0.771016	3.65007	-4.74839	3.65429e-06	4.83378e-05	2.66301	4.31571	BLCA	PIR	LGHO
HLA-DRB6	0.770422	3.35865	3.6792	0.000292936	0.00216859	-1.52233	2.66382	BLCA	HLA-DRB6	HGLO
LYN	0.770233	2.83755	6.61493	2.68732e-10	1.23256e-08	11.9407	7.90919	BLCA	LYN	HGLO
SNORD60	-0.769896	1.86985	-6.23423	2.22392e-09	7.64713e-08	9.86787	7.1165	BLCA	SNORD60	LGHO
MT-TL1	-0.769239	1.90416	-4.5175	1.01138e-05	0.000116864	1.6833	3.93232	BLCA	MT-TL1	LGHO
TP53INP1	-0.768427	3.15057	-8.45331	3.6046e-15	1.03239e-12	23.009	11.9862	BLCA	TP53INP1	LGHO
HTRA1	0.768267	5.14099	4.51799	1.00922e-05	0.000116661	1.68534	3.93307	BLCA	HTRA1	HGLO
LAMP3	0.767407	2.27233	5.48903	1.0884e-07	2.24871e-06	6.06815	5.64807	BLCA	LAMP3	HGLO
IFI44L	0.766982	1.80643	4.81671	2.68436e-06	3.69824e-05	2.96058	4.432	BLCA	IFI44L	HGLO
NPC1	0.766755	2.33051	10.0015	1.02927e-19	1.33546e-16	33.3879	15.8744	BLCA	NPC1	HGLO
BIN1	0.766733	1.97534	5.54941	8.04318e-08	1.73547e-06	6.36262	5.76058	BLCA	BIN1	HGLO
ATP8B1	-0.766662	3.87511	-5.38178	1.85182e-07	3.55315e-06	5.5512	5.44939	BLCA	ATP8B1	LGHO
MUC20	-0.76593	3.31161	-3.17193	0.00172585	0.00979271	-3.17911	2.0091	BLCA	MUC20	LGHO
ERRFI1	0.765779	4.54717	5.20641	4.34477e-07	7.54321e-06	4.72297	5.12244	BLCA	ERRFI1	HGLO
CTB-39G8.3	-0.765558	1.85272	-7.1006	1.61924e-11	1.08172e-09	14.7034	8.96588	BLCA	CTB-39G8.3	LGHO
HEIH	-0.765192	4.12014	-6.79251	9.75939e-11	5.09679e-09	12.936	8.2927	BLCA	HEIH	LGHO
RNY3P8	-0.763354	1.2461	-5.51931	9.35517e-08	1.98299e-06	6.21549	5.70268	BLCA	RNY3P8	LGHO
TTC7A	0.763167	2.91048	8.98061	1.11335e-16	5.55599e-14	26.454	13.2552	BLCA	TTC7A	HGLO
BCL2A1	0.762749	1.66162	4.90077	1.82841e-06	2.6609e-05	3.33142	4.57497	BLCA	BCL2A1	HGLO
RP11-774O3.3	-0.762384	1.57971	-7.7199	3.8049e-13	4.54646e-11	18.4022	10.3423	BLCA	RP11-774O3.3	LGHO
MYO10	0.762369	2.30251	6.02498	6.85957e-09	2.04342e-07	8.76537	6.68964	BLCA	MYO10	HGLO
MB21D1	0.761877	1.87942	7.46697	1.79901e-12	1.68331e-10	16.869	9.77384	BLCA	MB21D1	HGLO
MCM6	0.761407	4.00241	8.32533	8.25505e-15	1.99652e-12	22.1889	11.6997	BLCA	MCM6	HGLO
RSRP1	-0.761387	3.15045	-7.9363	9.84814e-14	1.56188e-11	19.7374	10.8064	BLCA	RSRP1	LGHO
GNLY	0.760968	1.36964	4.71167	4.30731e-06	5.5763e-05	2.50454	4.25365	BLCA	GNLY	HGLO
IGHV1-69	0.760617	1.44795	3.33119	0.001011	0.00621806	-2.68282	2.20635	BLCA	IGHV1-69	HGLO
KLHL5	0.760499	2.16628	7.48706	1.5919e-12	1.51873e-10	16.9896	9.81852	BLCA	KLHL5	HGLO
CBR4	-0.760308	2.29599	-11.3553	6.55062e-24	3.18726e-20	42.998	19.4966	BLCA	CBR4	LGHO
LINC01564	-0.760146	1.01685	-6.17383	3.08643e-09	1.01583e-07	9.54689	6.99318	BLCA	LINC01564	LGHO
pk	0.76005	1.9303	8.12376	3.00528e-14	5.79107e-12	20.9107	11.2372	BLCA	pk	HGLO
CKAP2L	0.759658	1.96547	8.21727	1.65358e-14	3.44812e-12	21.5016	11.4624	BLCA	CKAP2L	HGLO
UST	-0.759576	1.87072	-6.45449	6.61306e-10	2.68883e-08	11.0568	7.57044	BLCA	UST	LGHO
CWH43	0.75858	0.885091	5.23475	3.79054e-07	6.70052e-06	4.85539	5.17389	BLCA	CWH43	HGLO
KIF2C	0.758275	3.61781	6.82748	7.97893e-11	4.28186e-09	13.134	8.36837	BLCA	KIF2C	HGLO
ZNF44	-0.758184	1.86307	-7.40783	2.57613e-12	2.29287e-10	16.5149	9.63962	BLCA	ZNF44	LGHO
SCCPDH	-0.758164	5.55473	-4.97702	1.28513e-06	1.95554e-05	3.67232	4.70873	BLCA	SCCPDH	LGHO
RGL3	-0.758081	2.2865	-4.1468	4.78215e-05	0.000454971	0.196229	3.34202	BLCA	RGL3	LGHO
POU3F1	-0.757746	1.22269	-4.56763	8.13459e-06	9.67518e-05	1.89256	4.01434	BLCA	POU3F1	LGHO
AZGP1	-0.757323	1.27318	-4.21918	3.55916e-05	0.000352517	0.47809	3.45282	BLCA	AZGP1	LGHO
COX5B	-0.757126	6.42919	-10.489	3.3181e-21	6.91906e-18	36.8017	17.16	BLCA	COX5B	LGHO
OSR2	0.756389	1.82601	5.58648	6.67253e-08	1.47796e-06	6.5446	5.83034	BLCA	OSR2	HGLO
TMEM200B	0.755989	1.5011	6.55656	3.73519e-10	1.63458e-08	11.6174	7.78659	BLCA	TMEM200B	HGLO
RP11-390P24.1	-0.755322	2.83165	-7.78733	2.50261e-13	3.25445e-11	18.8159	10.4875	BLCA	RP11-390P24.1	LGHO
ASAP2	0.755174	1.71807	8.50152	2.63384e-15	7.84603e-13	23.3196	12.1053	BLCA	ASAP2	HGLO
BST2	0.754804	6.6721	3.13521	0.00194669	0.0108054	-3.29039	1.96636	BLCA	BST2	HGLO
IL15RA	0.754521	2.16956	5.86898	1.56186e-08	4.16404e-07	7.96116	6.38049	BLCA	IL15RA	HGLO
RPL13AP25	-0.754262	3.40773	-6.68587	1.79672e-10	8.65312e-09	12.3362	8.06283	BLCA	RPL13AP25	LGHO
CCNO	-0.753868	2.47106	-5.95763	9.80273e-09	2.79879e-07	8.4163	6.55303	BLCA	CCNO	LGHO
CCR7	-0.753855	1.99221	-3.45135	0.000666344	0.00436604	-2.29383	2.35991	BLCA	CCR7	LGHO
LEAP2	-0.753445	0.997787	-5.28094	3.03143e-07	5.49336e-06	5.07233	5.26016	BLCA	LEAP2	LGHO
SLC16A5	-0.752439	3.13685	-4.1118	5.50853e-05	0.000513125	0.0614451	3.28978	BLCA	SLC16A5	LGHO
TMEM134	-0.752236	3.37643	-9.20103	2.52981e-17	1.65964e-14	27.9234	13.78	BLCA	TMEM134	LGHO
RGS5	-0.751995	3.26455	-4.59003	7.37588e-06	8.90336e-05	1.98671	4.05045	BLCA	RGS5	LGHO
D2HGDH	-0.751877	2.67017	-8.56528	1.73698e-15	5.42757e-13	23.7318	12.2654	BLCA	D2HGDH	LGHO
IFI44	0.751376	3.96995	3.88809	0.000133078	0.0010977	-0.776758	2.95951	BLCA	IFI44	HGLO
ANKRD65	-0.751024	4.09483	-3.52687	0.000509752	0.00346967	-2.043	2.45971	BLCA	ANKRD65	LGHO
ZNF816-ZNF321P	-0.750315	1.59133	-8.04317	5.01493e-14	8.95433e-12	20.4044	11.048	BLCA	ZNF816-ZNF321P	LGHO
DNM1	0.750227	1.3893	6.93575	4.25952e-11	2.49199e-09	13.7514	8.60345	BLCA	DNM1	HGLO
SERPINE2	0.748512	1.61881	4.34137	2.14269e-05	0.000226681	0.963339	3.64459	BLCA	SERPINE2	HGLO
TNFAIP8L3	0.748333	1.11989	6.96286	3.63647e-11	2.18664e-09	13.907	8.66022	BLCA	TNFAIP8L3	HGLO
IGHV3-11	0.74813	2.29759	2.69467	0.00757855	0.0335728	-4.53185	1.47401	BLCA	IGHV3-11	HGLO
LRRC42	0.748063	3.89666	9.69312	8.76751e-19	9.14123e-16	31.2602	15.039	BLCA	LRRC42	HGLO
ALKBH7	-0.747988	4.84613	-8.74737	5.24728e-16	2.01561e-13	24.9175	12.6956	BLCA	ALKBH7	LGHO
MKI67	0.747972	3.23862	6.43693	7.29145e-10	2.91194e-08	10.961	7.53582	BLCA	MKI67	HGLO
RP11-626G11.1	-0.747308	0.767297	-9.0487	7.05644e-17	3.81485e-14	26.9061	13.4185	BLCA	RP11-626G11.1	LGHO
GBP6	0.747059	1.10707	4.50226	1.08022e-05	0.000123862	1.62006	3.90706	BLCA	GBP6	HGLO
ACP6	-0.746965	2.02569	-7.63111	6.5861e-13	7.24186e-11	17.8605	10.1402	BLCA	ACP6	LGHO
CRB3	-0.746632	3.60095	-5.16211	5.3717e-07	9.09094e-06	4.51718	5.04139	BLCA	CRB3	LGHO
WNT7A	0.746246	0.950318	4.95712	1.40955e-06	2.12167e-05	3.58294	4.67332	BLCA	WNT7A	HGLO
DCN	0.746042	3.31513	3.23956	0.00137865	0.0080867	-2.97106	2.09223	BLCA	DCN	HGLO
RP11-258C19.7	-0.745828	2.25551	-8.2689	1.18723e-14	2.68946e-12	21.8293	11.5703	BLCA	RP11-258C19.7	LGHO
SLC15A3	0.745295	2.22271	5.42976	1.46132e-07	2.88542e-06	5.78149	5.53979	BLCA	SLC15A3	HGLO
P4HA2	0.745237	2.71522	8.34039	7.49072e-15	1.85322e-12	22.285	11.7321	BLCA	P4HA2	HGLO
TMEM158	0.745113	2.46109	4.56886	8.09093e-06	9.62913e-05	1.89774	4.01641	BLCA	TMEM158	HGLO
RIN2	0.745058	3.55508	7.34001	3.88047e-12	3.21374e-10	16.111	9.49299	BLCA	RIN2	HGLO
LAG3	0.74481	1.3298	5.35673	2.09425e-07	3.95975e-06	5.43162	5.40233	BLCA	LAG3	HGLO
ZNF117	-0.744708	1.96606	-5.58975	6.5632e-08	1.46094e-06	6.56069	5.83537	BLCA	ZNF117	LGHO
KLF4	0.74438	3.26935	5.10528	7.03892e-07	1.15444e-05	4.25516	4.93763	BLCA	KLF4	HGLO
TEKT5	-0.743956	0.75153	-7.27328	5.79464e-12	4.55972e-10	15.7157	9.34106	BLCA	TEKT5	LGHO
GRAMD2	0.743892	0.683285	6.83324	7.71833e-11	4.17269e-09	13.1667	8.37958	BLCA	GRAMD2	HGLO
OR7E91P	-0.7436	1.89977	-4.78714	3.06891e-06	4.13438e-05	2.83139	4.38359	BLCA	OR7E91P	LGHO
FAM111B	0.743476	2.23836	6.22519	2.33603e-09	7.95762e-08	9.8197	7.09922	BLCA	FAM111B	HGLO
KCNJ15	-0.743055	2.60491	-4.42751	1.48842e-05	0.000164126	1.31245	3.78482	BLCA	KCNJ15	LGHO
SNORD19	-0.742865	2.2885	-5.37697	1.89617e-07	3.62633e-06	5.52819	5.44053	BLCA	SNORD19	LGHO
DDIT4	0.74282	6.07078	3.75201	0.000223353	0.00171456	-1.26656	2.76585	BLCA	DDIT4	HGLO
DENND2D	-0.742802	3.53082	-6.81261	8.69332e-11	4.61434e-09	13.0497	8.33589	BLCA	DENND2D	LGHO
CEP55	0.742791	3.31944	6.53414	4.23668e-10	1.81354e-08	11.4938	7.74147	BLCA	CEP55	HGLO
ADAMTS12	0.742552	1.08346	6.47994	5.73803e-10	2.36935e-08	11.1961	7.62537	BLCA	ADAMTS12	HGLO
ELF5	-0.742359	1.58033	-4.93876	1.53461e-06	2.28284e-05	3.50074	4.64152	BLCA	ELF5	LGHO
IL20RB	0.742245	1.9039	3.18536	0.00165105	0.0094373	-3.13812	2.02515	BLCA	IL20RB	HGLO
RPL7P9	-0.742094	3.56829	-6.4712	6.02494e-10	2.46862e-08	11.1482	7.60755	BLCA	RPL7P9	LGHO
FAHD2CP	-0.741594	1.8055	-6.51156	4.80833e-10	2.02557e-08	11.3695	7.69345	BLCA	FAHD2CP	LGHO
PATZ1	-0.741067	3.49029	-7.3289	4.14891e-12	3.40707e-10	16.045	9.46762	BLCA	PATZ1	LGHO
FNDC4	0.740919	2.22769	5.49167	1.07414e-07	2.22555e-06	6.08098	5.65256	BLCA	FNDC4	HGLO
TMEM45B	-0.740713	3.31814	-3.41038	0.000769122	0.00493426	-2.42787	2.30678	BLCA	TMEM45B	LGHO
MIR205HG	-0.740543	4.02098	-3.16525	0.00176424	0.00997759	-3.19946	2.00097	BLCA	MIR205HG	LGHO
GLI4	-0.740314	2.77802	-7.98736	7.13791e-14	1.22217e-11	20.0555	10.9129	BLCA	GLI4	LGHO
HLA-DQB1	0.740094	3.59932	3.37615	0.000866146	0.00545659	-2.53873	2.26308	BLCA	HLA-DQB1	HGLO
TMEM74B	-0.739378	1.67354	-5.40677	1.63725e-07	3.19385e-06	5.67094	5.49568	BLCA	TMEM74B	LGHO
HIST1H2AC	0.739369	4.30051	4.76208	3.4361e-06	4.5721e-05	2.72238	4.33988	BLCA	HIST1H2AC	HGLO
GLTP	-0.739214	5.70056	-6.13846	3.73574e-09	1.1978e-07	9.35997	6.92162	BLCA	GLTP	LGHO
RP11-750B16.1	-0.739117	1.7453	-3.46669	0.000631279	0.00416857	-2.24327	2.38001	BLCA	RP11-750B16.1	LGHO
TGFB3	0.738962	2.00225	5.40378	1.66153e-07	3.23481e-06	5.65662	5.49015	BLCA	TGFB3	HGLO
RP11-319F12.2	-0.738922	0.963363	-3.65495	0.000320329	0.00234345	-1.60652	2.63014	BLCA	RP11-319F12.2	LGHO
COX6C	-0.73887	5.68593	-8.4087	4.81498e-15	1.28939e-12	22.7224	11.8896	BLCA	COX6C	LGHO
EMILIN1	0.738693	3.60324	3.45441	0.000659196	0.00432406	-2.28375	2.36411	BLCA	EMILIN1	HGLO
SNORA33	-0.738058	3.17591	-6.6379	2.35955e-10	1.10479e-08	12.0685	7.95672	BLCA	SNORA33	LGHO
AADAC	-0.738015	1.29912	-3.3879	0.000831601	0.00527138	-2.50077	2.27808	BLCA	AADAC	LGHO
IGKV1-16	0.737995	2.13395	2.75142	0.00641819	0.0292559	-4.38173	1.53379	BLCA	IGKV1-16	HGLO
GPR110	-0.737203	1.96651	-3.89152	0.000131327	0.00108455	-0.764205	2.96475	BLCA	GPR110	LGHO
ARHGAP29	0.736907	1.42864	6.84746	7.10959e-11	3.90506e-09	13.2475	8.40837	BLCA	ARHGAP29	HGLO
FAM84A	-0.736722	3.21234	-3.44248	0.000687436	0.00448512	-2.32297	2.34823	BLCA	FAM84A	LGHO
HCK	0.736416	1.93126	4.89737	1.85714e-06	2.69733e-05	3.31636	4.56907	BLCA	HCK	HGLO
ARHGEF10L	-0.736319	3.28132	-7.61365	7.33343e-13	7.88539e-11	17.7544	10.1032	BLCA	ARHGEF10L	LGHO
RGS2	0.736066	3.66181	3.85439	0.000151488	0.00122523	-0.899483	2.91178	BLCA	RGS2	HGLO
HCAR2	0.735817	2.55626	3.99415	8.80141e-05	0.000769178	-0.384438	3.11397	BLCA	HCAR2	HGLO
GALNT5	0.735535	1.06164	5.60926	5.94617e-08	1.33513e-06	6.65689	5.87448	BLCA	GALNT5	HGLO
XG	0.735122	1.26857	5.73308	3.16016e-08	7.67203e-07	7.27321	6.11509	BLCA	XG	HGLO
TMEM198B	-0.735105	2.59141	-9.38475	7.271e-18	5.81551e-15	29.1603	14.2354	BLCA	TMEM198B	LGHO
TAP2	0.734959	3.04265	6.33623	1.2726e-09	4.7297e-08	10.4149	7.32517	BLCA	TAP2	HGLO
PET100	-0.734896	3.82285	-8.08281	3.89971e-14	7.1377e-12	20.6531	11.1464	BLCA	PET100	LGHO
GCLC	-0.734887	3.24102	-5.27745	3.08307e-07	5.5731e-06	5.05593	5.2539	BLCA	GCLC	LGHO
GLTSCR2	-0.734882	5.85778	-9.17567	3.00261e-17	1.90558e-14	27.7534	13.72	BLCA	GLTSCR2	LGHO
CDK6	0.734865	1.49324	5.7054	3.6429e-08	8.67448e-07	7.13454	6.06176	BLCA	CDK6	HGLO
CCNA2	0.734728	3.59864	6.56329	3.59641e-10	1.5812e-08	11.6546	7.80101	BLCA	CCNA2	HGLO
HIST1H2BJ	0.734645	2.09217	4.85436	2.26154e-06	3.18795e-05	3.12605	4.49649	BLCA	HIST1H2BJ	HGLO
ESPN	0.73455	1.80128	4.941	1.51882e-06	2.25993e-05	3.51074	4.64591	BLCA	ESPN	HGLO
TPST1	0.734327	2.97305	6.20349	2.62828e-09	8.82447e-08	9.70424	7.05431	BLCA	TPST1	HGLO
SLC16A2	0.734282	1.43656	7.14891	1.21647e-11	8.46559e-10	14.985	9.07234	BLCA	SLC16A2	HGLO
ANXA6	0.734257	3.49633	4.22194	3.51893e-05	0.000349006	0.488947	3.45717	BLCA	ANXA6	HGLO
C5orf46	0.734214	0.704568	6.82185	8.24232e-11	4.40297e-09	13.1021	8.35625	BLCA	C5orf46	HGLO
PPP1R37	-0.733607	3.75008	-7.41648	2.4446e-12	2.19927e-10	16.5666	9.65772	BLCA	PPP1R37	LGHO
MYC	0.733427	4.46948	3.98095	9.27039e-05	0.000804267	-0.433756	3.0946	BLCA	MYC	HGLO
SELM	0.733351	3.50046	4.42388	1.51163e-05	0.000166496	1.29761	3.7786	BLCA	SELM	HGLO
NTN1	0.733116	0.953069	5.83639	1.85137e-08	4.82141e-07	7.79509	6.31683	BLCA	NTN1	HGLO
AHNAK	0.733061	4.93458	5.23122	3.85568e-07	6.80125e-06	4.83885	5.16741	BLCA	AHNAK	HGLO
B3GNT5	0.732868	2.27234	7.11968	1.44649e-11	9.82051e-10	14.8145	9.00787	BLCA	B3GNT5	HGLO
ATP5D	-0.73262	5.07774	-8.13185	2.85433e-14	5.55519e-12	20.9617	11.2553	BLCA	ATP5D	LGHO
DQX1	-0.732121	1.56449	-5.6134	5.8228e-08	1.31164e-06	6.67732	5.88219	BLCA	DQX1	LGHO
UBE2E2	0.731889	2.09547	5.02892	1.00864e-06	1.58354e-05	3.90675	4.80037	BLCA	UBE2E2	HGLO
RAB3IL1	0.731865	1.63713	6.40128	8.88653e-10	3.47062e-08	10.767	7.45959	BLCA	RAB3IL1	HGLO
MIR25	-0.730926	2.74535	-5.65673	4.67194e-08	1.08764e-06	6.89195	5.96351	BLCA	MIR25	LGHO
MMP28	-0.730924	3.12378	-3.20588	0.00154252	0.00890743	-3.07517	2.05025	BLCA	MMP28	LGHO
RGS1	0.73055	2.88678	3.87325	0.000140908	0.00115178	-0.83092	2.93863	BLCA	RGS1	HGLO
SUOX	-0.730503	2.90692	-8.84562	2.73723e-16	1.14977e-13	25.5623	12.9394	BLCA	SUOX	LGHO
MRC1	0.729945	1.49552	5.02474	1.02862e-06	1.61187e-05	3.88776	4.79267	BLCA	MRC1	HGLO
LIPE	-0.729792	1.79467	-7.01991	2.604e-11	1.63308e-09	14.2357	8.78699	BLCA	LIPE	LGHO
TMEM163	-0.729449	1.24286	-5.36273	2.03358e-07	3.86255e-06	5.46019	5.41313	BLCA	TMEM163	LGHO
GPR37	0.729074	0.6802	7.42359	2.34149e-12	2.11302e-10	16.6091	9.6751	BLCA	GPR37	HGLO
GJB3	0.729045	4.07677	3.63631	0.000343016	0.00248205	-1.67092	2.60519	BLCA	GJB3	HGLO
SLC2A1	0.728621	6.12915	3.9524	0.000103677	0.000886551	-0.539976	3.0523	BLCA	SLC2A1	HGLO
LGALS7B	0.728595	1.10782	3.14097	0.00191039	0.0106372	-3.27301	1.97317	BLCA	LGALS7B	HGLO
ROR2	0.728513	1.29647	5.49027	1.08171e-07	2.23725e-06	6.07416	5.65028	BLCA	ROR2	HGLO
TTLL3	-0.728489	1.60259	-8.51351	2.43584e-15	7.36898e-13	23.397	12.1326	BLCA	TTLL3	LGHO
EPN3	-0.728399	3.90109	-4.70366	4.46403e-06	5.7495e-05	2.4701	4.24037	BLCA	EPN3	LGHO
CTD-2026G6.3	-0.72839	1.02463	-4.45054	1.34905e-05	0.000150463	1.40675	3.82257	BLCA	CTD-2026G6.3	LGHO
LDLR	0.728152	2.86964	4.83492	2.4711e-06	3.44344e-05	3.04048	4.46301	BLCA	LDLR	HGLO
GLIS2	0.727217	2.18121	5.93294	1.11659e-08	3.12682e-07	8.28905	6.5049	BLCA	GLIS2	HGLO
TSTD1	-0.727072	5.40498	-5.01804	1.06139e-06	1.65744e-05	3.85741	4.78056	BLCA	TSTD1	LGHO
AC107983.4	-0.726523	2.28879	-6.28873	1.6516e-09	5.89439e-08	10.1594	7.22956	BLCA	AC107983.4	LGHO
CTSB	0.726301	6.8027	5.68667	4.00951e-08	9.45873e-07	7.04103	6.02417	BLCA	CTSB	HGLO
COL18A1	0.726226	3.70651	5.1484	5.73487e-07	9.63296e-06	4.45375	5.01624	BLCA	COL18A1	HGLO
TXNRD1	0.726	3.42982	5.38852	1.79136e-07	3.44961e-06	5.58347	5.46223	BLCA	TXNRD1	HGLO
TGFBR1	0.725422	2.9026	7.54444	1.12134e-12	1.13666e-10	17.3354	9.94437	BLCA	TGFBR1	HGLO
ECHDC2	-0.725026	2.56764	-8.95567	1.31532e-16	6.39979e-14	26.2887	13.1938	BLCA	ECHDC2	LGHO
MIR205	-0.72485	1.62799	-4.1414	4.88792e-05	0.000463598	0.17537	3.33386	BLCA	MIR205	LGHO
ACOT9	0.724543	2.67196	8.37283	6.07381e-15	1.56225e-12	22.4925	11.8062	BLCA	ACOT9	HGLO
CCL2	0.724409	2.87834	3.89638	0.000128885	0.00106695	-0.746413	2.97186	BLCA	CCL2	HGLO
SRMS	-0.724376	1.74509	-5.37282	1.93518e-07	3.6912e-06	5.5084	5.43283	BLCA	SRMS	LGHO
PANX1	0.724278	3.0693	8.41517	4.61725e-15	1.26377e-12	22.7639	11.8983	BLCA	PANX1	HGLO
STX2	0.72427	1.49553	7.73463	3.47266e-13	4.2418e-11	18.4924	10.3724	BLCA	STX2	HGLO
RPL6P27	-0.724031	3.22277	-6.81865	8.39578e-11	4.46859e-09	13.084	8.34983	BLCA	RPL6P27	LGHO
FAM212A	-0.72326	2.84565	-4.78807	3.05614e-06	4.12195e-05	2.83541	4.3849	BLCA	FAM212A	LGHO
SIGIRR	-0.722524	3.42028	-7.24276	6.95599e-12	5.34394e-10	15.5357	9.27214	BLCA	SIGIRR	LGHO
PLEKHH3	-0.722495	3.58302	-7.81833	2.06273e-13	2.81312e-11	19.0069	10.5508	BLCA	PLEKHH3	LGHO
KIFC1	0.722287	3.78977	6.09355	4.75578e-09	1.47778e-07	9.1237	6.83039	BLCA	KIFC1	HGLO
FAM193B	-0.721857	3.1021	-9.20681	2.43296e-17	1.6328e-14	27.9621	13.7871	BLCA	FAM193B	LGHO
LIPG	0.721711	1.38107	5.40437	1.65676e-07	3.2266e-06	5.65942	5.49126	BLCA	LIPG	HGLO
KCNN4	-0.721614	4.31763	-3.7631	0.000214244	0.00165201	-1.22724	2.78199	BLCA	KCNN4	LGHO
RABEP2	-0.721523	3.49045	-9.25893	1.7098e-17	1.20278e-14	28.312	13.9198	BLCA	RABEP2	LGHO
PDGFRB	0.721502	3.20281	4.25573	3.06137e-05	0.000308926	0.622029	3.51015	BLCA	PDGFRB	HGLO
FPR1	0.720694	1.32537	5.26094	3.34005e-07	5.98758e-06	4.9782	5.22275	BLCA	FPR1	HGLO
MCFD2	0.72058	3.78003	10.3442	9.25676e-21	1.54421e-17	35.7817	16.8113	BLCA	MCFD2	HGLO
DGKA	-0.720527	3.08617	-6.8034	9.16651e-11	4.81732e-09	12.9976	8.31719	BLCA	DGKA	LGHO
AC124789.1	-0.720485	2.96229	-3.65473	0.000320584	0.00234502	-1.60727	2.62985	BLCA	AC124789.1	LGHO
ASCC2	-0.720284	4.87451	-6.84624	7.15987e-11	3.91793e-09	13.2405	8.40694	BLCA	ASCC2	LGHO
ITPR3	0.720218	3.25428	6.21542	2.4635e-09	8.33352e-08	9.76766	7.07917	BLCA	ITPR3	HGLO
RP11-157P1.4	-0.719735	2.94568	-5.35344	2.12831e-07	4.01116e-06	5.41594	5.39673	BLCA	RP11-157P1.4	LGHO
IGFL2	0.719495	0.682963	5.27667	3.09478e-07	5.5908e-06	5.05225	5.25253	BLCA	IGFL2	HGLO
ELOVL4	0.719406	0.902714	6.92845	4.44443e-11	2.57693e-09	13.7096	8.5889	BLCA	ELOVL4	HGLO
PRF1	0.719183	1.68945	4.52372	9.84509e-06	0.000114348	1.70916	3.94177	BLCA	PRF1	HGLO
IL20RA	-0.718455	2.46705	-5.21335	4.20212e-07	7.34139e-06	4.75536	5.13422	BLCA	IL20RA	LGHO
MIR4435-1HG	0.717739	1.61012	7.2808	5.53909e-12	4.39837e-10	15.7602	9.35671	BLCA	MIR4435-1HG	HGLO
SPECC1	0.717617	1.42615	7.4262	2.30467e-12	2.08625e-10	16.6247	9.68063	BLCA	SPECC1	HGLO
FAM101A	0.717606	0.740214	5.8891	1.40574e-08	3.8045e-07	8.06403	6.4197	BLCA	FAM101A	HGLO
ABAT	-0.71742	1.64231	-5.74761	2.93239e-08	7.1458e-07	7.34619	6.14595	BLCA	ABAT	LGHO
LUC7L	-0.717109	3.02533	-8.11744	3.12877e-14	5.97718e-12	20.8709	11.2235	BLCA	LUC7L	LGHO
PRRX2	0.716971	1.67765	5.35415	2.12095e-07	4.0014e-06	5.41931	5.39779	BLCA	PRRX2	HGLO
MCCC2	-0.716544	4.05044	-7.15536	1.17074e-11	8.19614e-10	15.0228	9.08639	BLCA	MCCC2	LGHO
PEBP1	-0.715634	7.78775	-6.53457	4.22636e-10	1.81178e-08	11.4962	7.74189	BLCA	PEBP1	LGHO
CTD-2017F17.2	-0.715578	1.66446	-6.68166	1.84029e-10	8.83628e-09	12.3126	8.05373	BLCA	CTD-2017F17.2	LGHO
GALNT10	0.715462	2.14474	7.52493	1.2634e-12	1.26096e-10	17.2177	9.8993	BLCA	GALNT10	HGLO
PAN2	-0.715338	2.67786	-7.13579	1.31484e-11	9.02882e-10	14.9085	9.04437	BLCA	PAN2	LGHO
BICC1	0.715286	1.05787	7.00088	2.91153e-11	1.7932e-09	14.1258	8.74637	BLCA	BICC1	HGLO
NDUFA2	-0.715008	5.3157	-11.934	9.52141e-26	9.26544e-22	47.2117	21.0331	BLCA	NDUFA2	LGHO
UBE2L6	0.714909	5.31031	5.21278	4.21373e-07	7.35948e-06	4.75268	5.13315	BLCA	UBE2L6	HGLO
PGK1	0.714743	6.34733	7.57544	9.27337e-13	9.69237e-11	17.5228	10.0136	BLCA	PGK1	HGLO
GLIPR1	0.714197	1.64742	6.23588	2.20405e-09	7.58774e-08	9.87666	7.11989	BLCA	GLIPR1	HGLO
RP5-1085F17.3	-0.713582	2.61103	-7.21186	8.36553e-12	6.16715e-10	15.3539	9.20992	BLCA	RP5-1085F17.3	LGHO
MCM2	0.713554	4.09946	6.12087	4.1069e-09	1.30399e-07	9.26726	6.88472	BLCA	MCM2	HGLO
BIRC5	0.713236	4.01375	5.64502	4.95895e-08	1.14397e-06	6.83383	5.94159	BLCA	BIRC5	HGLO
PVR	0.713071	3.70072	6.7787	1.05657e-10	5.46897e-09	12.858	8.26209	BLCA	PVR	HGLO
TCP11L1	0.713008	1.27532	11.0991	4.19329e-23	1.4402e-19	41.1501	18.8416	BLCA	TCP11L1	HGLO
COX4I1	-0.712952	6.20181	-10.3937	6.52196e-21	1.19834e-17	36.1298	16.9214	BLCA	COX4I1	LGHO
AP000254.8	-0.712951	1.84266	-11.1363	3.20633e-23	1.29455e-19	41.4171	18.8879	BLCA	AP000254.8	LGHO
ADA	0.712647	2.41928	5.30964	2.63644e-07	4.86517e-06	5.20792	5.3129	BLCA	ADA	HGLO
PRDM1	0.712598	1.91547	6.29818	1.56832e-09	5.63851e-08	10.2101	7.24884	BLCA	PRDM1	HGLO
SLC9A2	-0.712171	1.46073	-4.62993	6.19005e-06	7.61682e-05	2.15532	4.11823	BLCA	SLC9A2	LGHO
MICB	0.71212	1.84955	6.19364	2.77248e-09	9.23953e-08	9.65194	7.03435	BLCA	MICB	HGLO
CAPN13	-0.711487	1.18792	-5.20786	4.31455e-07	7.49966e-06	4.72974	5.12496	BLCA	CAPN13	LGHO
ITGB8	0.71143	1.33279	6.29453	1.59997e-09	5.73819e-08	10.1905	7.24123	BLCA	ITGB8	HGLO
NR3C1	0.711166	1.96332	6.44339	7.03433e-10	2.82861e-08	10.9962	7.54843	BLCA	NR3C1	HGLO
EVX1	-0.710696	1.21601	-4.54166	9.10817e-06	0.000106808	1.78391	3.97139	BLCA	EVX1	LGHO
AMT	-0.710198	1.79186	-6.66001	2.08135e-10	9.87204e-09	12.1917	8.00559	BLCA	AMT	LGHO
CCR1	0.710131	1.56851	5.54734	8.12767e-08	1.75111e-06	6.35245	5.75669	BLCA	CCR1	HGLO
RDX	0.71007	3.34402	5.47791	1.15043e-07	2.34697e-06	6.01421	5.62949	BLCA	RDX	HGLO
VASN	0.709742	2.81745	4.84854	2.32245e-06	3.2667e-05	3.10038	4.48589	BLCA	VASN	HGLO
UQCR11	-0.709591	5.01404	-10.9041	1.70973e-22	4.75361e-19	39.7515	18.323	BLCA	UQCR11	LGHO
GXYLT2	0.709059	0.900296	7.57157	9.49589e-13	9.883e-11	17.4994	10.0051	BLCA	GXYLT2	HGLO
VEGFC	0.709048	2.45078	5.09445	7.40921e-07	1.20569e-05	4.20548	4.91876	BLCA	VEGFC	HGLO
PTP4A1	0.709005	4.17311	6.72827	1.41056e-10	7.05122e-09	12.5739	8.15174	BLCA	PTP4A1	HGLO
HLA-DQA1	0.708998	2.82147	3.33058	0.00101312	0.00622863	-2.68478	2.20561	BLCA	HLA-DQA1	HGLO
CLDN9	0.7086	1.00249	4.50377	1.07322e-05	0.00012318	1.6263	3.90946	BLCA	CLDN9	HGLO
RP11-132A1.4	0.708566	1.16612	5.18891	4.72533e-07	8.12181e-06	4.64152	5.09035	BLCA	RP11-132A1.4	HGLO
HOXA5	-0.708376	2.57298	-4.96303	1.37145e-06	2.07072e-05	3.60944	4.68388	BLCA	HOXA5	LGHO
STOM	0.708246	4.98444	4.41261	1.58586e-05	0.000173591	1.25165	3.76047	BLCA	STOM	HGLO
ENAH	0.707727	3.10043	8.40741	4.85563e-15	1.28939e-12	22.7141	11.8896	BLCA	ENAH	HGLO
PTX3	0.707486	0.98342	4.71726	4.20119e-06	5.45464e-05	2.52857	4.26323	BLCA	PTX3	HGLO
P3H4	0.707484	3.43544	6.52768	4.39305e-10	1.87361e-08	11.4582	7.72732	BLCA	P3H4	HGLO
SLC23A2	-0.707241	2.91682	-5.89275	1.37911e-08	3.73825e-07	8.08272	6.42733	BLCA	SLC23A2	LGHO
LINC00460	0.707172	0.510007	6.4415	7.10851e-10	2.85254e-08	10.986	7.54477	BLCA	LINC00460	HGLO
SNORD69	-0.706989	1.56491	-5.92588	1.15889e-08	3.22825e-07	8.2527	6.49103	BLCA	SNORD69	LGHO
TRIB3	0.706868	3.18862	4.97379	1.3046e-06	1.9821e-05	3.65777	4.70288	BLCA	TRIB3	HGLO
RP11-285E9.6	-0.706724	1.24695	-5.82478	1.96667e-08	5.08312e-07	7.7361	6.29387	BLCA	RP11-285E9.6	LGHO
CCDC101	-0.705694	3.23052	-7.94909	9.08638e-14	1.46554e-11	19.8169	10.834	BLCA	CCDC101	LGHO
NOTCH2	0.705479	2.54374	7.53516	1.18682e-12	1.19269e-10	17.2794	9.92347	BLCA	NOTCH2	HGLO
CD99	0.705335	5.84134	5.73295	3.16236e-08	7.67418e-07	7.27253	6.11497	BLCA	CD99	HGLO
TP63	-0.705175	3.58392	-2.97726	0.00322726	0.016487	-3.75547	1.78286	BLCA	TP63	LGHO
HCP5	0.704891	3.17649	4.03136	7.59763e-05	0.000678084	-0.244629	3.16872	BLCA	HCP5	HGLO
GAL	0.704836	0.875657	4.43488	1.44239e-05	0.000159532	1.34257	3.79715	BLCA	GAL	HGLO
CDK5R1	0.704294	1.29634	7.14244	1.26406e-11	8.74739e-10	14.9472	9.05812	BLCA	CDK5R1	HGLO
HEG1	0.704086	2.29388	5.62	5.63123e-08	1.27389e-06	6.70992	5.89487	BLCA	HEG1	HGLO
MT-ND1	-0.703942	11.3532	-6.05584	5.819e-09	1.76955e-07	8.92629	6.75214	BLCA	MT-ND1	LGHO
SYDE1	0.703849	2.16447	6.90427	5.11547e-11	2.91108e-09	13.5712	8.53595	BLCA	SYDE1	HGLO
CTD-2538C1.2	-0.703768	2.33416	-5.18051	4.91943e-07	8.40594e-06	4.60247	5.07541	BLCA	CTD-2538C1.2	LGHO
C16orf74	-0.703696	3.38265	-4.1558	4.61071e-05	0.000440598	0.231045	3.35596	BLCA	C16orf74	LGHO
PAPL	0.703684	0.71273	6.6185	2.63366e-10	1.2108e-08	11.9605	7.91693	BLCA	PAPL	HGLO
AC002059.10	-0.703683	1.1261	-6.04436	6.18656e-09	1.86867e-07	8.86637	6.72847	BLCA	AC002059.10	LGHO
RP11-347I19.8	-0.703299	1.5921	-7.72694	3.64248e-13	4.41231e-11	18.4453	10.3553	BLCA	RP11-347I19.8	LGHO
ITGB5	0.702681	4.35573	5.91956	1.19804e-08	3.32462e-07	8.22024	6.47826	BLCA	ITGB5	HGLO
KIF23	0.702489	2.49591	7.5182	1.31647e-12	1.30945e-10	17.1771	9.88291	BLCA	KIF23	HGLO
MARVELD1	0.702187	3.89288	5.30898	2.64497e-07	4.87627e-06	5.20478	5.31191	BLCA	MARVELD1	HGLO
EPB41L4A-AS1	-0.701935	2.4008	-8.93373	1.5227e-16	7.22814e-14	26.1436	13.141	BLCA	EPB41L4A-AS1	LGHO
RNU6ATAC18P	-0.701706	1.02455	-6.31019	1.46829e-09	5.31817e-08	10.2747	7.27424	BLCA	RNU6ATAC18P	LGHO
TGFA	0.701224	2.88407	4.66321	5.34344e-06	6.71374e-05	2.2969	4.17304	BLCA	TGFA	HGLO
PFKP	0.701158	4.81325	5.56704	7.36045e-08	1.60516e-06	6.44901	5.79448	BLCA	PFKP	HGLO
PRKCDBP	0.701142	3.19581	4.65315	5.58692e-06	6.97314e-05	2.254	4.15657	BLCA	PRKCDBP	HGLO
TRIM47	0.700696	3.40792	4.88963	1.92433e-06	2.77902e-05	3.28201	4.55611	BLCA	TRIM47	HGLO
LTBP1	0.700619	3.5183	5.21154	4.23885e-07	7.39229e-06	4.74692	5.13122	BLCA	LTBP1	HGLO
PLEKHA4	0.70052	2.49996	5.51116	9.74449e-08	2.05398e-06	6.1758	5.6874	BLCA	PLEKHA4	HGLO
OSCAR	0.70052	1.29229	6.2538	1.999e-09	6.9515e-08	9.97232	7.15792	BLCA	OSCAR	HGLO
SLC25A10	-0.700359	3.53905	-6.28815	1.65688e-09	5.89979e-08	10.1562	7.22916	BLCA	SLC25A10	LGHO
SLC7A1	0.700285	3.05706	6.06087	5.66474e-09	1.72714e-07	8.95257	6.76267	BLCA	SLC7A1	HGLO
P4HTM	-0.700036	2.68105	-7.00102	2.90907e-11	1.7932e-09	14.1266	8.74637	BLCA	P4HTM	LGHO
CLIC6	-0.699728	1.86821	-3.02881	0.00274254	0.0143742	-3.60612	1.84242	BLCA	CLIC6	LGHO
ORC1	0.699722	2.01326	7.84852	1.70811e-13	2.4148e-11	19.1932	10.6171	BLCA	ORC1	HGLO
CSF3	0.699305	0.8951	3.92985	0.000113202	0.000953916	-0.623385	3.02049	BLCA	CSF3	HGLO
FAM126A	0.699302	1.14188	8.78967	3.96667e-16	1.56488e-13	25.1947	12.8055	BLCA	FAM126A	HGLO
AURKA	0.699261	3.43897	6.5196	4.59655e-10	1.95043e-08	11.4138	7.70987	BLCA	AURKA	HGLO
SH3KBP1	0.699108	3.00158	5.06394	8.55669e-07	1.36989e-05	4.06601	4.86331	BLCA	SH3KBP1	HGLO
TREM2	0.699049	2.44716	4.41388	1.57733e-05	0.00017282	1.25682	3.76241	BLCA	TREM2	HGLO
DIAPH3	0.698746	1.29547	8.93157	1.54478e-16	7.27378e-14	26.1293	13.1382	BLCA	DIAPH3	HGLO
NRP1	0.698528	2.34251	5.71081	3.54325e-08	8.47521e-07	7.1616	6.07185	BLCA	NRP1	HGLO
EPHX2	-0.698473	1.50716	-6.06693	5.48417e-09	1.68086e-07	8.98427	6.77447	BLCA	EPHX2	LGHO
MAPK8IP3	-0.698425	2.82232	-7.27239	5.82569e-12	4.57799e-10	15.7104	9.33933	BLCA	MAPK8IP3	LGHO
RP11-234A1.1	-0.698335	3.3348	-6.4066	8.62846e-10	3.37887e-08	10.7959	7.47123	BLCA	RP11-234A1.1	LGHO
OR7E14P	-0.698169	2.37578	-5.38273	1.84312e-07	3.53995e-06	5.55578	5.451	BLCA	OR7E14P	LGHO
ARL4D	0.697846	3.74055	3.73953	0.000234047	0.00178585	-1.31071	2.74816	BLCA	ARL4D	HGLO
CXCL6	0.697532	1.19044	3.95981	0.000100715	0.000864066	-0.512461	3.06345	BLCA	CXCL6	HGLO
SUSD3	0.697531	1.55565	5.50101	1.02519e-07	2.14083e-06	6.12639	5.66942	BLCA	SUSD3	HGLO
MGAT1	-0.697198	5.60218	-6.57933	3.28566e-10	1.45883e-08	11.7433	7.83599	BLCA	MGAT1	LGHO
CSF2	0.696767	0.727566	5.77374	2.5625e-08	6.3721e-07	7.47777	6.19572	BLCA	CSF2	HGLO
TMPRSS13	0.696203	1.17222	5.04074	9.54271e-07	1.50875e-05	3.9604	4.82138	BLCA	TMPRSS13	HGLO
KDELC2	0.696155	3.02901	7.23304	7.37211e-12	5.58282e-10	15.4784	9.25315	BLCA	KDELC2	HGLO
NPDC1	-0.696094	3.86899	-4.49855	1.09767e-05	0.000125568	1.60466	3.90112	BLCA	NPDC1	LGHO
SH3BP1	-0.695593	3.8215	-5.90681	1.28109e-08	3.51333e-07	8.15475	6.45428	BLCA	SH3BP1	LGHO
KLF5	-0.694959	6.02481	-3.89981	0.00012719	0.00105488	-0.733865	2.9768	BLCA	KLF5	LGHO
APLN	0.694938	1.51153	5.11686	6.66309e-07	1.10266e-05	4.30833	4.95756	BLCA	APLN	HGLO
RP11-250B2.3	-0.694909	0.886838	-8.77304	4.42823e-16	1.72367e-13	25.0856	12.7635	BLCA	RP11-250B2.3	LGHO
ACOX1	-0.694737	4.17344	-4.95558	1.41966e-06	2.13193e-05	3.57603	4.67123	BLCA	ACOX1	LGHO
GOLGA8A	-0.694519	2.55977	-4.91175	1.73831e-06	2.54693e-05	3.38026	4.59398	BLCA	GOLGA8A	LGHO
BATF	-0.69428	4.32266	-4.66932	5.20069e-06	6.55413e-05	2.32297	4.18349	BLCA	BATF	LGHO
SNRPN	-0.694012	3.5327	-4.56198	8.33756e-06	9.8875e-05	1.86887	4.00491	BLCA	SNRPN	LGHO
ZNF436	-0.693833	3.31941	-6.22349	2.35773e-09	8.02218e-08	9.81064	7.09571	BLCA	ZNF436	LGHO
HOXB5	-0.693353	1.86849	-4.29001	2.65567e-05	0.000272939	0.757953	3.56394	BLCA	HOXB5	LGHO
PCDH7	0.693203	1.26592	4.87219	2.08454e-06	2.97072e-05	3.20476	4.52714	BLCA	PCDH7	HGLO
EPB41L1	-0.692883	3.71983	-5.65679	4.67036e-08	1.08764e-06	6.89228	5.96351	BLCA	EPB41L1	LGHO
RP11-429J17.5	-0.692744	1.09054	-5.66794	4.41218e-08	1.03252e-06	6.94772	5.9861	BLCA	RP11-429J17.5	LGHO
DEPDC1	0.692727	1.79708	7.48329	1.62885e-12	1.5464e-10	16.967	9.81068	BLCA	DEPDC1	HGLO
DUOXA2	-0.692726	1.41265	-3.25558	0.00130654	0.00773052	-2.92121	2.11179	BLCA	DUOXA2	LGHO
CCDC8	0.692027	1.32614	5.01319	1.08571e-06	1.68729e-05	3.83548	4.77281	BLCA	CCDC8	HGLO
AC068831.16	-0.691684	1.11185	-6.96083	3.67985e-11	2.20591e-09	13.8953	8.65641	BLCA	AC068831.16	LGHO
RUNX2	0.691544	1.50399	7.03258	2.41743e-11	1.5244e-09	14.3088	8.8169	BLCA	RUNX2	HGLO
RP11-449J21.3	-0.691468	1.62688	-6.09332	4.76156e-09	1.47879e-07	9.12251	6.83009	BLCA	RP11-449J21.3	LGHO
CXCL3	0.691399	0.847405	5.40478	1.6534e-07	3.22112e-06	5.66139	5.49199	BLCA	CXCL3	HGLO
IGLL5	0.691033	2.21397	2.64086	0.00885044	0.0381478	-4.6715	1.41853	BLCA	IGLL5	HGLO
TOP2A	0.690856	4.59163	4.82951	2.53264e-06	3.5166e-05	3.01673	4.45388	BLCA	TOP2A	HGLO
TUBA4A	0.690844	3.8941	3.82213	0.000171352	0.00136081	-1.01609	2.8662	BLCA	TUBA4A	HGLO
TK1	0.69084	5.48728	5.70455	3.65878e-08	8.70518e-07	7.1303	6.06022	BLCA	TK1	HGLO
FADS1	0.690756	2.15086	5.39225	1.75877e-07	3.39244e-06	5.60132	5.46949	BLCA	FADS1	HGLO
RP11-458F8.4	-0.690693	2.08007	-7.55119	1.07592e-12	1.1021e-10	17.3762	9.95778	BLCA	RP11-458F8.4	LGHO
NAV2	0.690449	1.55657	7.58449	8.77253e-13	9.22886e-11	17.5776	10.0349	BLCA	NAV2	HGLO
ABHD14B	-0.690391	4.55411	-7.54465	1.11988e-12	1.13666e-10	17.3366	9.94437	BLCA	ABHD14B	LGHO
MAP4K4	0.690311	3.45244	7.07947	1.83436e-11	1.20205e-09	14.5806	8.92008	BLCA	MAP4K4	HGLO
NIPAL4	-0.690135	2.98215	-3.4846	0.000592536	0.00394891	-2.18399	2.40352	BLCA	NIPAL4	LGHO
IP6K2	-0.689589	4.10685	-8.73523	5.68532e-16	2.12788e-13	24.838	12.6721	BLCA	IP6K2	LGHO
SUSD4	-0.689485	1.60608	-4.57751	7.79096e-06	9.32344e-05	1.93406	4.03042	BLCA	SUSD4	LGHO
ITGA11	0.689298	1.35588	4.70053	4.52692e-06	5.81931e-05	2.45662	4.23513	BLCA	ITGA11	HGLO
ACAA1	-0.688925	3.51365	-7.88377	1.36971e-13	2.04535e-11	19.4114	10.6892	BLCA	ACAA1	LGHO
HK3	0.688584	1.0876	5.93398	1.1105e-08	3.11425e-07	8.29439	6.50665	BLCA	HK3	HGLO
AHSA2	-0.688574	2.64751	-7.11865	1.45533e-11	9.86901e-10	14.8085	9.00573	BLCA	AHSA2	LGHO
NSUN5P1	-0.688062	2.09376	-7.75074	3.14228e-13	3.92913e-11	18.5912	10.4057	BLCA	NSUN5P1	LGHO
MALL	0.687576	1.23741	4.89931	1.84069e-06	2.67678e-05	3.32495	4.57239	BLCA	MALL	HGLO
PHLDA1	0.687286	3.60785	4.05626	6.88125e-05	0.000622811	-0.150417	3.20564	BLCA	PHLDA1	HGLO
USP18	0.686601	2.09718	6.54797	3.92008e-10	1.70426e-08	11.57	7.76846	BLCA	USP18	HGLO
SPRR2C	0.686355	0.463951	4.27561	2.81946e-05	0.000287445	0.700721	3.54145	BLCA	SPRR2C	HGLO
CH17-340M24.3	-0.685968	3.10236	-6.46956	6.0804e-10	2.48785e-08	11.1392	7.60418	BLCA	CH17-340M24.3	LGHO
IFITM10	-0.6859	2.88601	-3.41638	0.000753184	0.0048496	-2.40832	2.31429	BLCA	IFITM10	LGHO
MYL5	-0.685826	1.87315	-7.9111	1.15387e-13	1.77292e-11	19.5808	10.7513	BLCA	MYL5	LGHO
NR2F6	-0.68572	5.15152	-7.44073	2.11013e-12	1.94022e-10	16.7117	9.71215	BLCA	NR2F6	LGHO
SLC41A2	0.685694	1.22387	6.78783	1.00256e-10	5.22648e-09	12.9095	8.28179	BLCA	SLC41A2	HGLO
PRSS3P2	-0.685399	1.1469	-2.61825	0.00943968	0.0402861	-4.72937	1.39484	BLCA	PRSS3P2	LGHO
TFF3	-0.685208	1.52208	-2.88809	0.00425488	0.0208327	-4.00822	1.68125	BLCA	TFF3	LGHO
AIF1	0.684953	3.12243	3.7598	0.000216911	0.0016706	-1.23893	2.77713	BLCA	AIF1	HGLO
CPVL	0.684912	2.03946	4.28614	2.69878e-05	0.000277028	0.742552	3.55748	BLCA	CPVL	HGLO
UQCR10	-0.684755	6.74133	-8.32369	8.34281e-15	2.00457e-12	22.1784	11.698	BLCA	UQCR10	LGHO
BCAR3	0.684687	2.91902	6.36679	1.07531e-09	4.10623e-08	10.58	7.38656	BLCA	BCAR3	HGLO
PRC1	0.683346	3.34583	6.35076	1.17472e-09	4.42504e-08	10.4933	7.35408	BLCA	PRC1	HGLO
LRG1	-0.683094	3.16364	-3.98164	9.2452e-05	0.000802795	-0.431172	3.0954	BLCA	LRG1	LGHO
SLC1A4	0.682969	2.24561	6.14594	3.58813e-09	1.15682e-07	9.39944	6.93673	BLCA	SLC1A4	HGLO
NDUFA1	-0.682318	6.93602	-10.387	6.84284e-21	1.21071e-17	36.0821	16.917	BLCA	NDUFA1	LGHO
SRC	-0.682103	4.89822	-6.07214	5.33359e-09	1.64074e-07	9.0115	6.78496	BLCA	SRC	LGHO
SH2B1	-0.681794	3.33263	-9.0433	7.31688e-17	3.88373e-14	26.8701	13.4108	BLCA	SH2B1	LGHO
TNFRSF21	-0.681736	6.58748	-3.87482	0.000140059	0.00114629	-0.825194	2.94071	BLCA	TNFRSF21	LGHO
DUSP14	0.681322	3.01835	7.80187	2.28574e-13	3.03312e-11	18.9055	10.5181	BLCA	DUSP14	HGLO
MT-TP	-0.68131	9.1806	-5.14123	5.93419e-07	9.92494e-06	4.42063	5.00327	BLCA	MT-TP	LGHO
NOD2	0.681212	0.794799	7.41311	2.49493e-12	2.2411e-10	16.5465	9.64954	BLCA	NOD2	HGLO
CTD-2357A8.3	0.680879	0.569138	7.99852	6.65232e-14	1.15943e-11	20.1251	10.9358	BLCA	CTD-2357A8.3	HGLO
CA2	0.680772	2.52952	3.41062	0.000768465	0.00493113	-2.42707	2.30705	BLCA	CA2	HGLO
PCP2	-0.680492	1.24454	-5.84655	1.75592e-08	4.60569e-07	7.84678	6.33671	BLCA	PCP2	LGHO
TARS	0.680266	4.14387	7.71402	3.94619e-13	4.69259e-11	18.3662	10.3286	BLCA	TARS	HGLO
STEAP4	0.680211	1.18822	5.09083	7.53702e-07	1.22376e-05	4.18891	4.9123	BLCA	STEAP4	HGLO
PLXNB1	-0.680102	4.04443	-6.03488	6.50726e-09	1.95241e-07	8.81694	6.70943	BLCA	PLXNB1	LGHO
ATAT1	-0.679707	2.60605	-8.13132	2.86402e-14	5.55554e-12	20.9583	11.2553	BLCA	ATAT1	LGHO
SMAD6	-0.679192	1.22665	-6.61347	2.70966e-10	1.23867e-08	11.9326	7.90704	BLCA	SMAD6	LGHO
CTD-2008P7.9	-0.67918	1.196	-5.05187	9.05679e-07	1.44205e-05	4.011	4.84102	BLCA	CTD-2008P7.9	LGHO
IGHJ3	0.678964	1.90017	2.69549	0.00756061	0.033506	-4.52972	1.47488	BLCA	IGHJ3	HGLO
PIGCP1	0.678958	1.11292	9.36678	8.21778e-18	6.34723e-15	29.0389	14.1974	BLCA	PIGCP1	HGLO
[truncated: 39,468 more rows]

## Sheet: miRNA
Supplementary Data 3. Metabolism-associated molecular features across 33 cancer types. (HGLO vs. LGHO)
ID	logFC	AveExpr	t	P.Value	adj.P.Val	B	logP	cancer	group
MIMAT0000429	-2.92458	1.97292	-4.26996	0.000456701	0.0413314	0.0169004	1.38372	ACC	LGHO
MIMAT0000451	-2.81282	5.67889	-5.92132	1.52044e-06	0.00215903	5.0881	2.66574	ACC	LGHO
MIMAT0000267	2.56187	9.44518	5.44075	6.02031e-06	0.00427442	3.85736	2.36912	ACC	HGLO
MIMAT0003328	-2.19263	3.317	-4.08399	0.000288026	0.0413314	0.380017	1.38372	ACC	LGHO
MIMAT0004951	1.80601	5.33004	3.9921	0.000372132	0.0413314	0.14996	1.38372	ACC	HGLO
MIMAT0000449	-1.76716	3.48676	-3.91891	0.000455931	0.0413314	-0.0322699	1.38372	ACC	LGHO
MIMAT0022721	-1.38582	1.37273	-3.96716	0.000480698	0.0413314	-0.0496037	1.38372	ACC	LGHO
MIMAT0022696	1.26385	2.37089	4.04966	0.000317004	0.0413314	0.293913	1.38372	ACC	HGLO
MIMAT0000691	1.25036	2.4231	4.24697	0.000182316	0.0413314	0.791049	1.38372	ACC	HGLO
MIMAT0000433	-1.23502	3.58944	-4.02209	0.000342331	0.0413314	0.224893	1.38372	ACC	LGHO
MIMAT0004949	0.994786	2.30297	3.88933	0.000494813	0.0413314	-0.105662	1.38372	ACC	HGLO
MIMAT0000710	-0.922491	7.10572	-3.91411	0.00046204	0.0413314	-0.044207	1.38372	ACC	LGHO
MIMAT0022834	-0.922237	7.10587	-3.91252	0.000464071	0.0413314	-0.0481411	1.38372	ACC	LGHO
MIMAT0022287	-0.91706	1.70492	-4.20943	0.000202632	0.0413314	0.696051	1.38372	ACC	LGHO
MIMAT0004597	-0.893842	11.1732	-4.29304	0.000160111	0.0413314	0.907845	1.38372	ACC	LGHO
MIMAT0026475	0.818987	0.964328	4.85252	3.79708e-05	0.0179728	2.20466	1.74538	ACC	HGLO
MIMAT0019696	0.721231	1.12454	3.93845	0.000450531	0.0413314	-0.0137961	1.38372	ACC	HGLO
MIMAT0001536	-1.66119	7.79462	-6.69695	1.70188e-10	2.57844e-08	13.5295	7.58864	BLCA	LGHO
MIMAT0000318	-1.65116	9.94169	-6.739	1.33878e-10	2.20564e-08	13.7594	7.65646	BLCA	LGHO
MIMAT0000682	-1.63857	8.56	-6.38975	9.54394e-10	8.98493e-08	11.8793	7.04649	BLCA	LGHO
MIMAT0001620	-1.42432	9.47867	-5.95729	9.8788e-09	6.73462e-07	9.64726	6.17169	BLCA	LGHO
MIMAT0000262	-1.36503	5.67212	-4.39333	1.72452e-05	0.000460726	2.58031	3.33656	BLCA	LGHO
MIMAT0004515	-1.26085	4.97153	-7.90322	1.24958e-13	6.17607e-11	20.4571	10.2093	BLCA	LGHO
MIMAT0004766	1.2517	5.8218	8.01598	6.05568e-14	3.99069e-11	21.1542	10.399	BLCA	HGLO
MIMAT0004673	-1.21703	4.62736	-8.68013	8.35158e-16	1.65111e-12	25.277	11.7822	BLCA	LGHO
MIMAT0000732	-1.21042	9.19147	-8.48356	3.01997e-15	2.98524e-12	24.0394	11.525	BLCA	LGHO
MIMAT0004504	1.20721	4.53253	4.16853	4.42678e-05	0.00110502	1.70882	2.95663	BLCA	HGLO
MIMAT0004571	-1.18035	4.81727	-5.4661	1.23045e-07	6.75721e-06	7.24753	5.17023	BLCA	LGHO
MIMAT0000089	1.17466	4.98418	3.7403	0.000234124	0.00476391	0.157415	2.32204	BLCA	HGLO
MIMAT0000280	1.16887	7.45858	5.5813	6.88165e-08	4.2001e-06	7.79872	5.37674	BLCA	HGLO
MIMAT0000432	-1.11117	10.1109	-4.58891	7.4293e-06	0.00021922	3.37026	3.65912	BLCA	LGHO
MIMAT0002809	1.09626	8.71196	6.604	2.88294e-10	3.56224e-08	13.0248	7.44828	BLCA	HGLO
MIMAT0000253	-1.09223	13.7978	-5.05703	8.86871e-07	3.6528e-05	5.37424	4.43737	BLCA	LGHO
MIMAT0003266	-1.07961	4.87589	-6.04127	6.32876e-09	4.81229e-07	10.0721	6.31765	BLCA	LGHO
MIMAT0000617	-1.07477	13.5908	-4.76537	3.39472e-06	0.000117743	4.10716	3.92906	BLCA	LGHO
MIMAT0000226	1.05651	4.60428	3.97087	9.67033e-05	0.00214812	0.974043	2.66794	BLCA	HGLO
MIMAT0002819	1.04524	6.85588	6.74589	1.28701e-10	2.20564e-08	13.7972	7.65646	BLCA	HGLO
MIMAT0025851	-1.03755	2.2939	-4.7846	3.32822e-06	0.000117498	4.15929	3.92997	BLCA	LGHO
MIMAT0004563	1.02642	10.4134	5.97239	9.12127e-09	6.44027e-07	9.72336	6.1911	BLCA	HGLO
MIMAT0000232	1.02599	10.4187	5.97293	9.09549e-09	6.44027e-07	9.72606	6.1911	BLCA	HGLO
MIMAT0004598	-0.977039	9.19578	-4.54334	9.06204e-06	0.000259647	3.18366	3.58562	BLCA	LGHO
MIMAT0025477	-0.971599	2.09601	-4.7534	3.8598e-06	0.000131566	4.02387	3.88086	BLCA	LGHO
MIMAT0004564	0.962717	3.88711	5.43593	1.4234e-07	7.40545e-06	7.10811	5.13045	BLCA	HGLO
MIMAT0004494	0.946744	11.1061	6.82308	8.26226e-11	1.81494e-08	14.2219	7.74114	BLCA	HGLO
MIMAT0004614	0.938094	7.45329	6.77492	1.08979e-10	2.15451e-08	13.9565	7.66665	BLCA	HGLO
MIMAT0004767	0.920134	3.0453	6.8581	6.75037e-11	1.81494e-08	14.4156	7.74114	BLCA	HGLO
MIMAT0019927	0.916014	2.14809	6.69046	1.82591e-10	2.57844e-08	13.4638	7.58864	BLCA	HGLO
MIMAT0000254	-0.892614	14.8025	-6.5235	4.53375e-10	5.27248e-08	12.5914	7.27798	BLCA	LGHO
MIMAT0000681	-0.892435	10.9635	-6.50645	4.98778e-10	5.47825e-08	12.5001	7.26136	BLCA	LGHO
MIMAT0004585	0.871216	5.72371	6.88523	5.76956e-11	1.81494e-08	14.5661	7.74114	BLCA	HGLO
MIMAT0000731	-0.860953	6.66848	-6.82313	8.26001e-11	1.81494e-08	14.2221	7.74114	BLCA	LGHO
MIMAT0004797	-0.848702	8.3809	-5.4978	1.0464e-07	5.91068e-06	7.40038	5.22836	BLCA	LGHO
MIMAT0000269	0.839796	2.54912	6.46542	6.50951e-10	6.77331e-08	12.2481	7.1692	BLCA	HGLO
MIMAT0004784	0.825647	6.82609	4.15314	4.66831e-05	0.00112976	1.64985	2.94701	BLCA	HGLO
MIMAT0002808	0.822192	3.25568	5.52222	9.26161e-08	5.38535e-06	7.51637	5.26879	BLCA	HGLO
MIMAT0000279	0.812856	5.85356	5.67337	4.31297e-08	2.75056e-06	8.24317	5.56058	BLCA	HGLO
MIMAT0000459	0.784062	3.20659	5.25211	3.49902e-07	1.64704e-05	6.2548	4.7833	BLCA	HGLO
MIMAT0000447	0.781997	7.37124	4.37938	1.82929e-05	0.000482201	2.52508	3.31677	BLCA	HGLO
MIMAT0004657	-0.771842	5.06478	-3.78077	0.00020111	0.0041416	0.297723	2.38283	BLCA	LGHO
MIMAT0005895	0.762488	0.893895	3.76765	0.000276799	0.00536418	0.254397	2.2705	BLCA	HGLO
MIMAT0003888	0.759882	2.87133	6.25648	1.98391e-09	1.78282e-07	11.1798	6.74889	BLCA	HGLO
MIMAT0018944	0.759725	0.482317	5.26004	0.000236147	0.00476391	-1.08646	2.32204	BLCA	HGLO
MIMAT0000433	0.752284	5.5011	3.80932	0.000180116	0.00378819	0.396235	2.42157	BLCA	HGLO
MIMAT0004569	0.74873	2.55268	5.29811	2.79955e-07	1.38368e-05	6.46624	4.85897	BLCA	HGLO
MIMAT0000646	0.742812	7.78641	4.03624	7.46278e-05	0.00169585	1.21314	2.77061	BLCA	HGLO
MIMAT0017950	0.735693	2.51543	5.81133	2.13125e-08	1.40449e-06	8.91526	5.85248	BLCA	HGLO
MIMAT0000271	0.731933	2.74972	4.33456	2.21683e-05	0.000576667	2.34831	3.23907	BLCA	HGLO
MIMAT0016847	-0.723704	3.18128	-6.11239	4.32637e-09	3.42129e-07	10.4351	6.46581	BLCA	LGHO
MIMAT0005949	-0.710832	4.86449	-6.40074	8.98138e-10	8.87809e-08	11.9374	7.05168	BLCA	LGHO
MIMAT0016895	0.709859	5.45176	5.21347	4.21523e-07	1.89398e-05	6.07833	4.72263	BLCA	HGLO
MIMAT0000438	0.7041	7.44385	5.23683	3.76681e-07	1.73186e-05	6.18491	4.76149	BLCA	HGLO
MIMAT0004501	0.701971	3.85731	4.56292	8.3224e-06	0.000241961	3.26362	3.61625	BLCA	HGLO
MIMAT0000434	0.699398	9.6637	3.58882	0.000408204	0.00707912	-0.357795	2.15002	BLCA	HGLO
MIMAT0000440	-0.694512	9.46249	-5.01263	1.09203e-06	4.31791e-05	5.17749	4.36473	BLCA	LGHO
MIMAT0003247	-0.686022	4.23881	-5.07052	8.32333e-07	3.50111e-05	5.43427	4.45579	BLCA	LGHO
MIMAT0023712	0.681813	2.1772	3.52504	0.00051758	0.00861111	-0.55948	2.06494	BLCA	HGLO
MIMAT0000278	0.678501	7.88194	4.80344	2.85866e-06	0.000102756	4.26912	3.98819	BLCA	HGLO
MIMAT0003218	0.659176	6.11359	4.66767	5.25184e-06	0.000170211	3.69636	3.76901	BLCA	HGLO
MIMAT0004570	0.65033	1.54068	4.90516	1.8493e-06	7.03091e-05	4.69305	4.15299	BLCA	HGLO
MIMAT0000259	-0.646087	14.1661	-3.48289	0.000596655	0.00951281	-0.705866	2.02169	BLCA	LGHO
MIMAT0000095	-0.6427	4.79004	-3.62115	0.000362924	0.00646397	-0.24974	2.1895	BLCA	LGHO
MIMAT0022272	-0.636936	2.31014	-6.67055	1.9776e-10	2.60648e-08	13.3857	7.58395	BLCA	LGHO
MIMAT0010195	0.629266	2.08034	4.15529	4.68591e-05	0.00112976	1.65903	2.94701	BLCA	HGLO
MIMAT0030019	0.629156	1.00293	4.00826	0.00010086	0.00221555	1.09598	2.65452	BLCA	HGLO
MIMAT0000064	0.61441	9.14455	2.8606	0.00462938	0.0492059	-2.55886	1.30798	BLCA	HGLO
MIMAT0004556	-0.61343	3.68944	-5.07712	8.06824e-07	3.46759e-05	5.46371	4.45997	BLCA	LGHO
MIMAT0000231	0.608007	8.93412	3.32425	0.00103604	0.0152855	-1.2096	1.81572	BLCA	HGLO
MIMAT0004514	0.604653	1.81889	4.93611	1.56261e-06	6.05743e-05	4.84026	4.21771	BLCA	HGLO
MIMAT0000086	0.60302	12.2479	4.89233	1.90622e-06	7.11057e-05	4.65133	4.1481	BLCA	HGLO
MIMAT0000425	0.595325	6.15074	3.89286	0.000130817	0.00283726	0.692204	2.5471	BLCA	HGLO
MIMAT0004603	0.584516	2.60632	2.89924	0.00413725	0.0449414	-2.43333	1.34735	BLCA	HGLO
MIMAT0000733	0.582324	9.1052	3.3534	0.000937546	0.0139363	-1.11863	1.85585	BLCA	HGLO
MIMAT0000449	0.574795	6.23798	2.88493	0.00429816	0.0461385	-2.49268	1.33594	BLCA	HGLO
MIMAT0000757	-0.573926	11.5236	-4.62244	6.41288e-06	0.000201242	3.50853	3.69628	BLCA	LGHO
MIMAT0000737	0.564772	3.85941	3.85556	0.000150998	0.00320992	0.559352	2.49351	BLCA	HGLO
MIMAT0000426	0.563671	6.43881	5.45639	1.28604e-07	6.87163e-06	7.20448	5.16294	BLCA	HGLO
MIMAT0018197	0.563327	0.927228	7.21336	1.27337e-11	5.03491e-09	16.0101	8.29801	BLCA	HGLO
MIMAT0000252	0.559471	1.84252	3.55444	0.000466782	0.0080246	-0.461222	2.09558	BLCA	HGLO
MIMAT0000423	0.54927	8.11981	2.92782	0.00376661	0.0418403	-2.37477	1.3784	BLCA	HGLO
MIMAT0000084	0.54377	10.7235	4.59056	7.37593e-06	0.00021922	3.37703	3.65912	BLCA	HGLO
MIMAT0000692	-0.541707	12.2927	-5.38201	1.85736e-07	9.4154e-06	6.85548	5.02616	BLCA	LGHO
MIMAT0000245	-0.539885	12.4014	-4.40374	1.65005e-05	0.00044687	2.62165	3.34982	BLCA	LGHO
MIMAT0000099	-0.539139	13.0058	-6.21388	2.50133e-09	2.15006e-07	10.9584	6.66755	BLCA	LGHO
MIMAT0001618	-0.537634	2.09515	-3.72739	0.000246731	0.00492714	0.11601	2.3074	BLCA	LGHO
MIMAT0022929	0.536852	2.69104	3.37054	0.000885697	0.0132653	-1.06132	1.87728	BLCA	HGLO
MIMAT0003150	0.534268	4.76879	3.52204	0.000519098	0.00861111	-0.578315	2.06494	BLCA	HGLO
MIMAT0004497	0.529513	4.74383	4.67376	5.11196e-06	0.000168439	3.72175	3.77356	BLCA	HGLO
MIMAT0005948	-0.528118	1.82488	-6.13374	3.9291e-09	3.2366e-07	10.5293	6.48991	BLCA	LGHO
MIMAT0000446	0.527601	8.73093	2.99016	0.00310064	0.0364599	-2.20052	1.43818	BLCA	HGLO
MIMAT0001621	0.523656	2.26513	3.31239	0.00108325	0.0158637	-1.23924	1.7996	BLCA	HGLO
MIMAT0004810	0.520175	6.52191	3.78454	0.000197837	0.0041171	0.30951	2.38541	BLCA	HGLO
MIMAT0000510	-0.511236	9.10874	-4.68747	4.81002e-06	0.000161177	3.77904	3.7927	BLCA	LGHO
MIMAT0004568	0.510642	1.67468	3.12898	0.00199918	0.025015	-1.78675	1.6018	BLCA	HGLO
MIMAT0026738	-0.509795	2.54052	-3.22737	0.00143783	0.0197402	-1.5055	1.70465	BLCA	LGHO
MIMAT0018187	-0.503825	2.55352	-3.67594	0.000297379	0.00556301	-0.0629861	2.25469	BLCA	LGHO
MIMAT0000267	2.34709	8.41637	12.0076	5.62755e-28	1.11482e-24	52.6885	23.9528	BRCA	HGLO
MIMAT0003242	1.89316	2.15988	7.64299	3.98879e-13	2.46931e-11	19.3438	10.6074	BRCA	HGLO
MIMAT0000281	1.72369	4.02618	8.28879	2.60474e-15	2.58e-13	24.192	12.5884	BRCA	HGLO
MIMAT0000758	1.69576	2.85257	7.75833	1.14134e-13	8.37408e-12	20.5252	11.0771	BRCA	HGLO
MIMAT0004977	1.67907	1.8373	6.45122	1.1143e-09	2.43978e-08	11.7573	7.61265	BRCA	HGLO
MIMAT0004784	1.62981	7.20099	10.1179	3.09887e-21	1.53471e-18	37.507	17.814	BRCA	HGLO
MIMAT0005452	1.52414	1.81349	5.90696	1.39072e-08	2.43807e-07	9.32487	6.61295	BRCA	HGLO
MIMAT0000441	1.44455	9.77137	6.43282	4.20049e-10	1.04015e-08	12.5484	7.98291	BRCA	HGLO
MIMAT0001080	1.39953	7.68018	9.09201	7.9276e-18	1.60911e-15	29.8426	14.7934	BRCA	HGLO
MIMAT0005923	1.36493	3.0687	3.31596	0.00105313	0.00455515	-1.30641	2.3415	BRCA	HGLO
MIMAT0004770	1.34463	1.55269	5.51381	1.08885e-07	1.56305e-06	7.37218	5.80603	BRCA	HGLO
MIMAT0000102	1.3067	2.19759	4.0305	7.55257e-05	0.000497064	1.14782	3.30359	BRCA	HGLO
MIMAT0004599	1.284	5.54251	8.5622	3.76075e-16	4.65628e-14	26.078	13.332	BRCA	HGLO
MIMAT0004929	-1.27306	3.6028	-7.42119	1.01293e-12	5.28058e-11	18.4019	10.2773	BRCA	LGHO
MIMAT0001636	1.24974	1.78882	9.01177	2.14225e-17	3.45166e-15	28.8799	14.462	BRCA	HGLO
MIMAT0004584	1.242	4.99959	9.37486	9.54958e-19	3.15295e-16	31.9086	15.5013	BRCA	HGLO
MIMAT0000728	-1.23282	13.4123	-5.30183	2.05563e-07	2.7702e-06	6.58672	5.55749	BRCA	LGHO
MIMAT0004946	1.22261	3.93187	9.08873	8.12274e-18	1.60911e-15	29.8188	14.7934	BRCA	HGLO
MIMAT0004809	1.2147	4.45594	7.47369	6.52574e-13	3.60295e-11	18.8176	10.4433	BRCA	HGLO
MIMAT0002869	1.16139	1.20258	4.52581	1.62246e-05	0.000132814	2.8205	3.87676	BRCA	HGLO
MIMAT0004680	1.15589	3.48194	10.5607	9.13671e-23	9.04991e-20	40.9519	19.0434	BRCA	HGLO
MIMAT0003882	1.12317	1.88329	3.4571	0.000685676	0.00313771	-0.782286	2.50339	BRCA	HGLO
MIMAT0000262	1.1048	3.68414	4.58277	6.4802e-06	6.05532e-05	3.30643	4.21786	BRCA	HGLO
MIMAT0010195	1.09956	2.68028	8.95557	2.2651e-17	3.45166e-15	28.8192	14.462	BRCA	HGLO
MIMAT0004608	1.08977	1.66931	6.02481	1.11589e-08	2.00962e-07	9.57274	6.69689	BRCA	HGLO
MIMAT0002868	1.07017	1.26717	3.46196	0.000800071	0.00357774	-0.664288	2.44639	BRCA	HGLO
MIMAT0022726	1.05508	3.00409	9.68274	9.14814e-20	3.62449e-17	34.1993	16.4408	BRCA	HGLO
MIMAT0000434	1.01309	10.698	5.93832	7.04887e-09	1.31734e-07	9.82673	6.8803	BRCA	HGLO
MIMAT0004585	1.01033	6.16334	8.10302	9.48096e-15	7.82575e-13	22.9338	12.1065	BRCA	HGLO
MIMAT0000227	1.00537	8.20354	10.1684	2.08054e-21	1.37385e-18	37.8964	17.8621	BRCA	HGLO
MIMAT0017982	0.99837	2.04459	8.57691	3.64561e-16	4.65628e-14	26.1115	13.332	BRCA	HGLO
MIMAT0000772	0.993724	4.09655	7.47318	6.54752e-13	3.60295e-11	18.8144	10.4433	BRCA	HGLO
MIMAT0022696	0.993552	2.43963	7.25553	2.93015e-12	1.28991e-10	17.3716	9.88944	BRCA	HGLO
MIMAT0003267	0.987133	0.41775	4.54818	0.00205527	0.00795215	-2.6357	2.09952	BRCA	HGLO
MIMAT0002876	0.980489	4.85809	8.47426	7.03857e-16	7.74634e-14	25.4671	13.1109	BRCA	HGLO
MIMAT0017985	0.969266	5.64999	5.65293	3.31775e-08	5.34347e-07	8.33636	6.27218	BRCA	HGLO
MIMAT0004780	0.957786	4.73258	7.60962	2.66799e-13	1.74498e-11	19.6869	10.7582	BRCA	HGLO
MIMAT0005799	0.952446	1.15124	3.28282	0.00164851	0.00663538	-1.23611	2.17813	BRCA	HGLO
MIMAT0000752	0.92719	5.35856	7.2779	2.32098e-12	1.04497e-10	17.5853	9.9809	BRCA	HGLO
MIMAT0015050	0.925218	2.13394	7.10045	7.76338e-12	3.20401e-10	16.4259	9.49431	BRCA	HGLO
MIMAT0000681	-0.923877	10.6425	-8.54378	4.28972e-16	4.99879e-14	25.9497	13.3011	BRCA	LGHO
MIMAT0004493	0.915259	2.81919	7.62384	2.44279e-13	1.66868e-11	19.7733	10.7776	BRCA	HGLO
MIMAT0026738	0.901724	3.15532	7.19877	3.90751e-12	1.68278e-10	17.0819	9.77397	BRCA	HGLO
MIMAT0000279	0.891649	5.21564	7.32415	1.72356e-12	8.32775e-11	17.8742	10.0795	BRCA	HGLO
MIMAT0000091	0.886202	3.5701	6.02625	4.33379e-09	8.67195e-08	10.2964	7.06188	BRCA	HGLO
MIMAT0001635	0.883935	4.82086	5.0003	9.14354e-07	1.05926e-05	5.16013	4.975	BRCA	HGLO
MIMAT0004496	0.880677	1.89186	8.61707	2.84543e-16	4.02628e-14	26.3544	13.3951	BRCA	HGLO
MIMAT0004980	0.876693	1.91367	6.50081	2.91282e-10	8.01431e-09	12.9115	8.09613	BRCA	HGLO
MIMAT0003163	0.863876	2.87154	7.09486	7.54458e-12	3.17996e-10	16.4434	9.49758	BRCA	HGLO
MIMAT0004484	0.863166	8.1677	8.96976	1.95553e-17	3.45166e-15	28.9615	14.462	BRCA	HGLO
MIMAT0004514	0.832883	2.41931	8.46974	7.46196e-16	7.78008e-14	25.4114	13.109	BRCA	HGLO
MIMAT0000686	-0.83232	2.81702	-7.01345	1.25728e-11	4.88368e-10	15.9483	9.31125	BRCA	LGHO
MIMAT0015085	0.828959	2.10426	6.56217	2.0034e-10	5.83639e-09	13.2704	8.23386	BRCA	HGLO
MIMAT0003298	0.82492	2.65206	7.32211	1.7834e-12	8.4117e-11	17.844	10.0751	BRCA	HGLO
MIMAT0003241	0.821846	3.63513	8.21882	4.24668e-15	3.82394e-13	23.7159	12.4175	BRCA	HGLO
MIMAT0005796	0.814695	1.89745	9.18841	4.10211e-18	1.01579e-15	30.4867	14.9932	BRCA	HGLO
MIMAT0002891	0.81398	1.27784	8.18938	7.01786e-15	6.04451e-13	23.2433	12.2186	BRCA	HGLO
MIMAT0019814	0.803651	4.48395	3.45198	0.000626329	0.00291943	-0.984274	2.5347	BRCA	HGLO
MIMAT0004509	0.799435	3.77125	7.47399	6.51293e-13	3.60295e-11	18.8195	10.4433	BRCA	HGLO
MIMAT0003255	0.796883	0.572596	4.00723	0.00558569	0.0184114	-2.88809	1.73491	BRCA	HGLO
MIMAT0018194	0.796231	1.50382	6.28294	1.12074e-09	2.43978e-08	11.631	7.61265	BRCA	HGLO
MIMAT0022727	0.78773	7.91071	5.37667	1.40422e-07	1.97288e-06	6.95178	5.7049	BRCA	HGLO
MIMAT0000761	0.787195	4.4073	6.61438	1.42998e-10	4.29211e-09	13.5906	8.36733	BRCA	HGLO
MIMAT0000688	0.767805	3.13571	6.34527	7.02802e-10	1.6189e-08	12.0519	7.79078	BRCA	HGLO
MIMAT0003284	0.765467	1.65031	8.28023	3.24702e-15	3.06302e-13	23.9862	12.5138	BRCA	HGLO
MIMAT0004604	0.762299	7.7449	5.45825	9.22507e-08	1.34374e-06	7.35458	5.87168	BRCA	HGLO
MIMAT0026472	0.754066	4.2423	5.37185	1.43935e-07	2.00799e-06	6.9281	5.69724	BRCA	HGLO
MIMAT0009198	0.748016	1.41217	6.53241	2.78357e-10	7.76654e-09	12.9868	8.10977	BRCA	HGLO
MIMAT0000070	0.74713	8.36879	5.77024	1.76773e-08	3.01885e-07	8.94168	6.52016	BRCA	HGLO
MIMAT0018073	0.74671	2.64031	6.83879	3.66278e-11	1.25086e-09	14.9094	8.90279	BRCA	HGLO
MIMAT0004776	0.745612	2.90928	6.83736	3.72542e-11	1.25086e-09	14.8946	8.90279	BRCA	HGLO
MIMAT0003301	0.744532	2.47197	5.30009	2.11937e-07	2.8368e-06	6.57203	5.54717	BRCA	HGLO
MIMAT0000442	0.742787	1.62412	4.97636	1.0979e-06	1.24282e-05	5.04095	4.90559	BRCA	HGLO
MIMAT0018101	0.741027	3.13536	5.34165	1.67922e-07	2.32366e-06	6.78042	5.63383	BRCA	HGLO
MIMAT0004552	-0.737224	2.85075	-6.09955	2.87125e-09	5.98776e-08	10.6933	7.22274	BRCA	LGHO
MIMAT0004569	0.734485	2.29014	6.91376	2.31659e-11	8.34393e-10	15.3541	9.07863	BRCA	HGLO
MIMAT0002862	0.730045	0.911502	2.79111	0.00672635	0.0213883	-2.46312	1.66982	BRCA	HGLO
MIMAT0004586	0.720856	4.8108	6.33776	7.31898e-10	1.6476e-08	12.0118	7.78315	BRCA	HGLO
MIMAT0022692	0.720276	4.3422	6.35184	6.74368e-10	1.59038e-08	12.0909	7.7985	BRCA	HGLO
MIMAT0004504	0.719731	1.68584	5.98822	5.7852e-09	1.12358e-07	10.0456	6.9494	BRCA	HGLO
MIMAT0000078	0.719447	11.5137	9.34504	1.19578e-18	3.38405e-16	31.689	15.4706	BRCA	HGLO
MIMAT0000448	0.718424	4.60386	5.70795	2.47248e-08	4.15084e-07	8.61901	6.38186	BRCA	HGLO
MIMAT0004697	0.717316	6.37985	7.99721	1.96214e-14	1.5548e-12	22.2257	11.8083	BRCA	HGLO
MIMAT0000266	0.715054	10.072	2.77344	0.00584945	0.0190588	-3.01956	1.7199	BRCA	HGLO
MIMAT0000089	0.712273	2.08702	5.01282	8.90136e-07	1.04341e-05	5.21384	4.98155	BRCA	HGLO
MIMAT0004499	0.712073	1.84545	5.4216	1.15245e-07	1.64246e-06	7.16049	5.78451	BRCA	HGLO
MIMAT0000456	0.700487	8.03966	7.81548	6.74291e-14	5.13758e-12	21.0244	11.2892	BRCA	HGLO
MIMAT0003249	0.693176	5.06801	5.51438	6.88897e-08	1.02609e-06	7.63473	5.98881	BRCA	HGLO
MIMAT0004947	0.68895	1.17939	4.40753	1.57308e-05	0.000130388	2.59655	3.88476	BRCA	HGLO
MIMAT0003256	0.687134	1.62081	7.61161	2.73066e-13	1.74498e-11	19.6681	10.7582	BRCA	HGLO
MIMAT0001618	0.685995	2.20844	6.00671	4.85843e-09	9.62454e-08	10.1882	7.01662	BRCA	HGLO
MIMAT0015045	0.683302	1.52718	7.39437	1.31248e-12	6.66671e-11	18.1609	10.1761	BRCA	HGLO
MIMAT0004985	0.68271	2.44865	6.81161	4.32737e-11	1.40533e-09	14.7479	8.85222	BRCA	HGLO
MIMAT0002881	0.68128	1.98019	6.76549	5.8508e-11	1.83975e-09	14.4601	8.73524	BRCA	HGLO
MIMAT0005457	0.680972	0.880882	2.68867	0.008818	0.0266288	-2.70776	1.57465	BRCA	HGLO
MIMAT0019208	0.680676	3.48535	5.79216	1.5698e-08	2.72788e-07	9.05591	6.56418	BRCA	HGLO
MIMAT0002835	0.679553	1.25998	4.32055	2.28469e-05	0.000177489	2.25027	3.75083	BRCA	HGLO
MIMAT0015035	0.677367	0.953903	4.34038	3.49994e-05	0.000256792	2.12015	3.59042	BRCA	HGLO
MIMAT0000072	0.67571	3.02013	5.1087	5.38951e-07	6.71486e-06	5.66479	5.17296	BRCA	HGLO
MIMAT0004563	0.67399	11.6781	5.68673	2.77022e-08	4.57317e-07	8.5097	6.33978	BRCA	HGLO
MIMAT0000232	0.669946	11.6841	5.66833	3.05631e-08	4.96275e-07	8.41524	6.30428	BRCA	HGLO
MIMAT0003888	0.66835	3.20899	6.48606	3.06945e-10	8.32957e-09	12.8517	8.07938	BRCA	HGLO
MIMAT0000418	0.666643	9.3147	7.0174	1.21022e-11	4.79487e-10	15.9829	9.31922	BRCA	HGLO
MIMAT0004774	0.665984	5.20742	5.92244	7.71385e-09	1.42814e-07	9.74096	6.84523	BRCA	HGLO
MIMAT0004672	0.660333	8.29734	6.98501	1.48158e-11	5.64425e-10	15.7867	9.24839	BRCA	HGLO
MIMAT0004550	-0.659131	5.66533	-4.60954	5.69755e-06	5.45258e-05	3.41935	4.2634	BRCA	LGHO
MIMAT0002841	0.653864	0.780094	3.78014	0.000257531	0.00139772	0.272419	2.85458	BRCA	HGLO
MIMAT0002825	0.65259	0.871426	2.81017	0.00678349	0.0215354	-2.42229	1.66685	BRCA	HGLO
MIMAT0000755	0.652401	1.88093	6.34872	7.16159e-10	1.6307e-08	12.0446	7.78763	BRCA	HGLO
MIMAT0000087	-0.651359	14.9997	-4.44166	1.20507e-05	0.000104246	2.70976	3.98194	BRCA	LGHO
MIMAT0000762	0.650559	4.37828	6.93528	2.01875e-11	7.40581e-10	15.4868	9.13043	BRCA	HGLO
MIMAT0003239	0.646273	6.59267	7.04285	1.0318e-11	4.17143e-10	16.1376	9.37972	BRCA	HGLO
MIMAT0000243	0.643449	15.3241	5.6076	4.22016e-08	6.63503e-07	8.10522	6.17816	BRCA	HGLO
MIMAT0006790	0.643422	4.7201	3.86845	0.000131019	0.000786511	0.465668	3.1043	BRCA	HGLO
MIMAT0018205	0.641149	1.50468	6.9138	2.54632e-11	8.84956e-10	15.2798	9.05308	BRCA	HGLO
MIMAT0002808	0.639025	2.71965	5.05649	7.02759e-07	8.48881e-06	5.41912	5.07115	BRCA	HGLO
MIMAT0004949	0.635511	1.35863	6.92685	2.46959e-11	8.73616e-10	15.317	9.05868	BRCA	HGLO
MIMAT0004503	0.630954	2.83617	7.36399	1.35391e-12	6.70526e-11	18.1108	10.1736	BRCA	HGLO
MIMAT0004497	0.629683	4.70225	6.00072	4.98494e-09	9.7774e-08	10.1605	7.00978	BRCA	HGLO
MIMAT0004911	0.628995	4.87121	6.52677	2.4118e-10	6.82539e-09	13.0849	8.16587	BRCA	HGLO
MIMAT0003258	0.628518	3.54509	6.07606	3.27757e-09	6.69367e-08	10.5657	7.17434	BRCA	HGLO
MIMAT0000101	-0.628175	14.1429	-7.69373	1.52554e-13	1.07932e-11	20.2303	10.9668	BRCA	LGHO
MIMAT0005797	0.624934	3.84316	5.63284	3.69181e-08	5.89796e-07	8.23372	6.2293	BRCA	HGLO
MIMAT0000760	0.611593	4.88641	4.998	9.24564e-07	1.06486e-05	5.14954	4.97271	BRCA	HGLO
MIMAT0002832	0.610581	0.81815	3.10654	0.00269923	0.00990218	-1.70084	2.00427	BRCA	HGLO
MIMAT0002833	0.607479	0.766166	3.81498	0.000227534	0.00125556	0.385558	2.90116	BRCA	HGLO
MIMAT0002851	0.605493	1.09084	2.77145	0.00804324	0.024627	-2.52834	1.60859	BRCA	HGLO
MIMAT0004766	0.605181	6.35932	5.95874	6.29543e-09	1.19916e-07	9.93563	6.92112	BRCA	HGLO
MIMAT0000425	0.601727	5.86313	4.97806	1.01791e-06	1.1589e-05	5.05779	4.93596	BRCA	HGLO
MIMAT0004983	0.601149	2.37935	5.03203	7.90393e-07	9.43234e-06	5.30612	5.02538	BRCA	HGLO
MIMAT0000447	0.595966	8.20002	4.85305	1.8476e-06	1.97843e-05	4.48968	4.70368	BRCA	HGLO
MIMAT0000691	0.595877	3.44697	6.45581	3.66921e-10	9.31886e-09	12.6791	8.03064	BRCA	HGLO
MIMAT0022491	0.595589	1.08224	6.52657	3.15115e-10	8.43571e-09	12.8838	8.07388	BRCA	HGLO
MIMAT0004494	0.594958	11.095	6.47894	3.20127e-10	8.45561e-09	12.811	8.07286	BRCA	HGLO
MIMAT0004500	0.593814	4.55168	5.34083	1.68908e-07	2.32366e-06	6.77581	5.63383	BRCA	HGLO
MIMAT0005924	0.590094	1.55569	5.23131	3.01384e-07	4.00699e-06	6.23928	5.39718	BRCA	HGLO
MIMAT0000073	0.588704	4.33493	4.57173	6.75787e-06	6.28513e-05	3.2575	4.20169	BRCA	HGLO
MIMAT0002847	0.587069	0.869499	3.41917	0.000861491	0.0038094	-0.848668	2.41914	BRCA	HGLO
MIMAT0004613	0.581036	1.20692	6.61157	1.71725e-10	5.07742e-09	13.4507	8.29436	BRCA	HGLO
MIMAT0000080	0.580763	10.2474	6.39447	5.25904e-10	1.27051e-08	12.3312	7.89602	BRCA	HGLO
MIMAT0003214	0.580523	0.843756	3.95215	0.000126569	0.000764887	0.88874	3.1164	BRCA	HGLO
MIMAT0002844	0.580277	0.860774	3.58043	0.000487205	0.0023483	-0.356667	2.62925	BRCA	HGLO
MIMAT0001341	0.579999	6.70886	4.36109	1.71268e-05	0.000137919	2.37752	3.86037	BRCA	HGLO
MIMAT0002823	0.578253	1.02419	4.09575	6.08995e-05	0.000414577	1.39589	3.38239	BRCA	HGLO
MIMAT0000092	0.575384	12.9698	5.95455	6.44321e-09	1.21562e-07	9.91327	6.9152	BRCA	HGLO
MIMAT0000689	0.574545	15.2499	5.96461	6.09362e-09	1.17199e-07	9.96702	6.93108	BRCA	HGLO
MIMAT0000756	0.574114	3.19134	4.16112	4.00878e-05	0.000289832	1.57704	3.53785	BRCA	HGLO
MIMAT0022925	0.573062	1.45593	6.41275	5.13357e-10	1.25551e-08	12.3769	7.90118	BRCA	HGLO
MIMAT0000722	0.571615	2.58536	5.8465	1.17588e-08	2.09857e-07	9.33676	6.67808	BRCA	HGLO
MIMAT0000429	0.565601	0.785704	4.36733	2.37295e-05	0.000182911	2.38125	3.73776	BRCA	HGLO
MIMAT0004752	0.554857	1.46067	4.19256	3.66497e-05	0.000267908	1.72915	3.57201	BRCA	HGLO
MIMAT0002874	0.554658	3.34825	4.39843	1.45852e-05	0.000122829	2.53149	3.9107	BRCA	HGLO
MIMAT0022842	0.55387	1.39855	6.65225	1.22625e-10	3.73725e-09	13.7559	8.42745	BRCA	HGLO
MIMAT0001340	0.551021	6.65082	6.06823	3.41607e-09	6.90534e-08	10.5249	7.16082	BRCA	HGLO
MIMAT0019696	0.54464	1.28503	6.57565	2.13155e-10	6.11972e-09	13.2428	8.21327	BRCA	HGLO
MIMAT0025848	0.541654	1.94637	6.44346	3.9589e-10	9.92732e-09	12.6066	8.00317	BRCA	HGLO
MIMAT0000750	0.539544	3.27203	5.9139	8.06639e-09	1.47959e-07	9.69685	6.82986	BRCA	HGLO
MIMAT0000753	-0.538883	8.41036	-4.13502	4.46534e-05	0.000314799	1.47448	3.50197	BRCA	LGHO
MIMAT0000731	0.535553	5.29033	4.87191	1.69004e-06	1.82949e-05	4.57456	4.73767	BRCA	HGLO
MIMAT0026616	0.532703	0.844003	7.62416	5.5338e-13	3.32196e-11	19.0352	10.4786	BRCA	HGLO
MIMAT0002863	0.531934	0.701324	3.3893	0.00130579	0.00542299	-1.01754	2.26576	BRCA	HGLO
MIMAT0000103	0.529292	3.81726	4.01077	7.43297e-05	0.000490824	0.997242	3.30907	BRCA	HGLO
MIMAT0002837	0.524709	0.601118	2.967	0.00567672	0.0185877	-2.18638	1.73077	BRCA	HGLO
MIMAT0004593	0.521485	1.08359	6.99758	1.96516e-11	7.34523e-10	15.566	9.13399	BRCA	HGLO
MIMAT0005951	0.517841	10.0229	5.39395	1.28521e-07	1.81858e-06	7.03665	5.74027	BRCA	HGLO
MIMAT0003233	0.513395	1.31219	5.47826	9.12988e-08	1.33973e-06	7.41439	5.87298	BRCA	HGLO
MIMAT0022293	0.512849	0.64668	2.73433	0.00766229	0.0237543	-2.65816	1.62426	BRCA	HGLO
MIMAT0002861	0.510654	0.636722	3.14674	0.00249557	0.00932778	-1.61444	2.03022	BRCA	HGLO
MIMAT0000079	0.509801	3.05799	4.84273	1.93976e-06	2.06595e-05	4.44334	4.68488	BRCA	HGLO
MIMAT0004698	0.509388	0.976327	3.71917	0.000310888	0.00162928	0.111917	2.788	BRCA	HGLO
MIMAT0004805	0.507724	1.01043	7.47032	9.06873e-13	4.85545e-11	18.5302	10.3138	BRCA	HGLO
MIMAT0004596	0.503495	0.381749	4.21669	0.00316894	0.011352	-2.55658	1.94493	BRCA	HGLO
MIMAT0016888	0.501682	2.90911	3.82901	0.000155993	0.000913926	0.351161	3.03909	BRCA	HGLO
MIMAT0002819	0.938494	6.43966	4.03656	8.85023e-05	0.0186248	1.2728	1.72991	CESC	HGLO
MIMAT0000731	-0.804026	6.34421	-4.76965	4.5427e-06	0.00430194	3.93619	2.36634	CESC	LGHO
MIMAT0004767	0.786289	2.8046	4.22113	4.32588e-05	0.0163864	1.91196	1.78552	CESC	HGLO
MIMAT0016847	-0.748551	3.08816	-4.98549	1.79394e-06	0.00339772	4.77335	2.46881	CESC	LGHO
MIMAT0000079	-0.575134	4.04329	-4.08995	7.21153e-05	0.0186248	1.4554	1.72991	CESC	LGHO
MIMAT0004513	-0.567683	2.73637	-4.55119	1.13943e-05	0.00719358	3.10837	2.14305	CESC	LGHO
MIMAT0000705	-0.537627	3.35992	-3.72141	0.000285136	0.0450039	0.233592	1.34675	CESC	LGHO
MIMAT0002806	1.26942	2.03727	3.63046	0.000555329	0.0300398	-0.292474	1.5223	COAD	HGLO
MIMAT0000705	-1.09249	3.76094	-5.748	8.5327e-08	7.38505e-05	7.64907	4.13165	COAD	LGHO
MIMAT0004687	1.01401	0.527052	7.53599	0.000965495	0.0451695	-3.60853	1.34515	COAD	HGLO
MIMAT0002852	-0.904284	0.72414	-3.77949	0.000846512	0.0407031	-0.76631	1.39037	COAD	LGHO
MIMAT0002857	-0.904284	0.72414	-3.77949	0.000846512	0.0407031	-0.76631	1.39037	COAD	LGHO
MIMAT0000764	-0.882054	4.43194	-5.23863	8.10835e-07	0.000361174	5.56988	3.44228	COAD	LGHO
MIMAT0000094	-0.748699	3.49185	-3.94292	0.000143603	0.01401	0.830331	1.85356	COAD	LGHO
MIMAT0000765	-0.739916	3.81046	-4.58991	1.20745e-05	0.00232234	3.08711	2.63407	COAD	LGHO
MIMAT0000083	-0.722453	8.92803	-6.31046	6.34361e-09	1.09808e-05	10.0547	4.95937	COAD	LGHO
MIMAT0001536	-0.718082	8.3308	-3.57745	0.000521625	0.0291269	-0.333212	1.53571	COAD	LGHO
MIMAT0004571	-0.710253	6.1649	-4.3765	2.80361e-05	0.00404421	2.31661	2.39317	COAD	LGHO
MIMAT0000420	-0.704267	7.886	-4.8552	4.10049e-06	0.00101399	4.07797	2.99397	COAD	LGHO
MIMAT0000255	-0.687595	6.7063	-4.63021	1.0271e-05	0.0022224	3.23533	2.65318	COAD	LGHO
MIMAT0017990	-0.677873	3.28979	-4.43173	2.25972e-05	0.00362032	2.51364	2.44125	COAD	LGHO
MIMAT0000432	-0.671294	9.38194	-3.64099	0.000419355	0.0242803	-0.13714	1.61475	COAD	LGHO
MIMAT0000100	-0.63548	9.08879	-3.95686	0.000136487	0.01401	0.876384	1.85356	COAD	LGHO
MIMAT0000318	-0.602284	10.9014	-3.71998	0.000318561	0.0212088	0.110337	1.67348	COAD	LGHO
MIMAT0000244	-0.600908	7.89405	-4.91802	3.15908e-06	0.000911394	4.3177	3.04029	COAD	LGHO
MIMAT0004497	-0.595474	4.29578	-5.23193	8.34602e-07	0.000361174	5.54325	3.44228	COAD	LGHO
MIMAT0000074	-0.594661	7.22218	-3.91985	0.000156166	0.01401	0.75437	1.85356	COAD	LGHO
MIMAT0000069	-0.567071	8.57173	-3.91133	0.000161064	0.01401	0.72641	1.85356	COAD	LGHO
MIMAT0000691	-0.537592	4.3647	-3.76246	0.000274335	0.0206467	0.245102	1.68515	COAD	LGHO
MIMAT0004518	-0.525383	2.81996	-3.74917	0.0002887	0.0208225	0.201393	1.68147	COAD	LGHO
MIMAT0004681	-0.510616	1.93514	-4.42715	2.3006e-05	0.00362032	2.49726	2.44125	COAD	LGHO
MIMAT0004503	-0.509217	2.93121	-3.37162	0.00104207	0.0474688	-0.949619	1.32359	COAD	LGHO
MIMAT0005457	-3.3001	0.949316	-11.6943	1.58403e-05	0.0146962	-2.27863	1.83279	ESCA	LGHO
MIMAT0002862	-3.23158	0.939527	-11.4515	1.7999e-05	0.0146962	-2.28623	1.83279	ESCA	LGHO
MIMAT0000462	2.44165	7.0744	4.81476	2.50179e-06	5.48194e-05	4.25556	4.26107	HNSC	HGLO
MIMAT0000416	1.78988	5.37534	4.33779	2.05731e-05	0.00035672	2.2584	3.44767	HNSC	HGLO
MIMAT0000770	1.59959	3.70017	4.15561	4.51272e-05	0.000661644	1.55348	3.17938	HNSC	HGLO
MIMAT0000427	1.45481	5.20063	3.54444	0.00046598	0.00496879	-0.658725	2.30375	HNSC	HGLO
MIMAT0000441	-1.34125	9.76663	-4.42911	1.39216e-05	0.000250086	2.62709	3.60191	HNSC	LGHO
MIMAT0004568	1.24177	2.65416	9.09411	2.4783e-17	9.88346e-15	28.7559	14.0051	HNSC	HGLO
MIMAT0000705	-1.24096	2.97816	-10.9328	3.69005e-23	7.35796e-20	41.8368	19.1332	HNSC	LGHO
MIMAT0000073	-1.22139	4.72928	-10.1171	1.61511e-20	1.07351e-17	35.9054	16.9692	HNSC	LGHO
MIMAT0000435	1.0877	15.7768	8.02615	3.42178e-14	5.5081e-12	21.7207	11.259	HNSC	HGLO
MIMAT0000074	-1.07834	6.9524	-10.2472	6.20094e-21	6.18234e-18	36.8389	17.2088	HNSC	LGHO
MIMAT0017985	-1.03547	3.6641	-6.79741	7.23896e-11	4.02536e-09	14.2956	8.3952	HNSC	LGHO
MIMAT0022721	1.01558	4.99063	4.27089	2.73114e-05	0.000442257	1.99288	3.35433	HNSC	HGLO
MIMAT0000100	-0.976199	8.78047	-7.78353	1.64755e-13	1.76406e-11	20.1938	10.7535	HNSC	LGHO
MIMAT0000763	-0.972477	8.19742	-7.73402	2.26258e-13	2.25579e-11	19.8858	10.6467	HNSC	LGHO
MIMAT0000682	-0.954979	7.47665	-6.58798	2.44092e-10	1.18712e-08	13.1195	7.9255	HNSC	LGHO
MIMAT0000075	-0.929304	8.51096	-7.7804	1.6809e-13	1.76406e-11	20.1744	10.7535	HNSC	LGHO
MIMAT0000244	-0.913683	8.32574	-8.76566	2.40995e-16	5.69662e-14	26.541	13.2444	HNSC	LGHO
MIMAT0000432	-0.898041	9.47143	-6.85872	5.00474e-11	3.11858e-09	14.6517	8.50604	HNSC	LGHO
MIMAT0000438	0.87679	8.51247	9.57081	8.49099e-19	4.23276e-16	32.0429	15.3734	HNSC	HGLO
MIMAT0000420	-0.874035	7.93438	-8.75622	2.57119e-16	5.69662e-14	26.478	13.2444	HNSC	LGHO
MIMAT0001413	-0.854995	3.25076	-4.5871	6.98999e-06	0.000134125	3.28042	3.87249	HNSC	LGHO
MIMAT0000764	-0.829159	4.96506	-6.80672	6.80712e-11	3.99218e-09	14.3541	8.39879	HNSC	LGHO
MIMAT0000072	-0.81797	4.28439	-6.94352	3.02055e-11	1.9429e-09	15.1404	8.71155	HNSC	LGHO
MIMAT0000255	-0.792339	6.72107	-8.8228	1.62743e-16	5.40849e-14	26.9232	13.2669	HNSC	LGHO
MIMAT0000450	-0.789597	6.39465	-4.52198	9.29781e-06	0.000174904	3.00879	3.7572	HNSC	LGHO
MIMAT0003885	-0.774244	3.04981	-7.61652	4.78013e-13	4.14417e-11	19.1597	10.3826	HNSC	LGHO
MIMAT0001536	-0.770231	6.27425	-5.55249	6.91582e-08	2.08942e-06	7.68169	5.67998	HNSC	LGHO
MIMAT0003329	0.767121	3.03832	5.67716	3.63471e-08	1.18813e-06	8.29894	5.92514	HNSC	HGLO
MIMAT0000093	-0.766252	12.4707	-7.12946	9.84333e-12	7.26948e-10	16.2262	9.1385	HNSC	LGHO
MIMAT0000079	-0.764091	3.84938	-7.21484	5.84495e-12	4.66193e-10	16.7313	9.33143	HNSC	LGHO
MIMAT0014995	0.757039	2.59112	5.57224	6.53165e-08	2.00371e-06	7.75397	5.69817	HNSC	HGLO
MIMAT0030019	0.755818	1.28552	5.76394	2.94644e-08	9.95609e-07	8.57832	6.00191	HNSC	HGLO
MIMAT0002871	-0.749128	7.63085	-7.85458	1.04286e-13	1.22322e-11	20.638	10.9125	HNSC	LGHO
MIMAT0000066	0.744439	9.90138	8.33527	4.43931e-15	8.04727e-13	23.7062	12.0944	HNSC	HGLO
MIMAT0000753	-0.743729	7.29364	-6.55918	2.88173e-10	1.36813e-08	12.959	7.86387	HNSC	LGHO
MIMAT0000070	-0.735948	8.98115	-6.32362	1.09993e-09	4.98469e-08	11.6659	7.30236	HNSC	LGHO
MIMAT0004552	0.734581	3.53261	6.12394	3.33349e-09	1.38479e-07	10.5969	6.85862	HNSC	HGLO
MIMAT0004611	0.730358	2.79667	7.1665	7.85496e-12	6.02415e-10	16.4449	9.2201	HNSC	HGLO
MIMAT0016925	-0.721258	2.2067	-7.96641	5.05211e-14	7.19564e-12	21.3421	11.1429	HNSC	LGHO
MIMAT0004773	-0.72038	2.20652	-7.95553	5.42249e-14	7.20829e-12	21.2733	11.1422	HNSC	LGHO
MIMAT0000757	0.716206	11.0955	7.88746	8.43247e-14	1.0509e-11	20.8444	10.9784	HNSC	HGLO
MIMAT0003338	-0.711519	5.38997	-8.78138	2.16355e-16	5.69662e-14	26.646	13.2444	HNSC	LGHO
MIMAT0000733	0.703126	9.73745	5.08146	7.13851e-07	1.80953e-05	5.44857	4.74243	HNSC	HGLO
MIMAT0009196	-0.69757	1.45841	-7.12445	1.06399e-11	7.57715e-10	16.1564	9.12049	HNSC	LGHO
MIMAT0004507	-0.694484	2.54794	-5.6027	5.34406e-08	1.66501e-06	7.92899	5.77858	HNSC	LGHO
MIMAT0000242	0.673414	2.05773	3.54876	0.000461442	0.00494686	-0.634475	2.30567	HNSC	HGLO
MIMAT0026472	-0.66804	3.09396	-3.75305	0.000215606	0.00259247	0.0594612	2.58629	HNSC	LGHO
MIMAT0017990	-0.662773	3.5429	-6.84445	5.44624e-11	3.29085e-09	14.5699	8.48269	HNSC	LGHO
MIMAT0000068	-0.656532	7.48735	-8.58368	8.34057e-16	1.66311e-13	25.3327	12.7791	HNSC	LGHO
MIMAT0004678	0.655221	5.77412	6.95847	2.76203e-11	1.83583e-09	15.227	8.73617	HNSC	HGLO
MIMAT0003247	-0.654054	3.6582	-5.60545	5.26884e-08	1.66501e-06	7.9426	5.77858	HNSC	LGHO
MIMAT0000095	-0.64882	3.97184	-4.99133	1.09614e-06	2.69839e-05	5.03962	4.5689	HNSC	LGHO
MIMAT0004767	0.647593	3.72112	5.79981	1.91103e-08	6.92835e-07	8.91648	6.15937	HNSC	HGLO
MIMAT0022929	0.642739	3.28987	4.77509	2.99497e-06	6.28629e-05	4.08309	4.20161	HNSC	HGLO
MIMAT0000758	-0.638782	5.04707	-4.17994	3.98063e-05	0.000596795	1.63681	3.22418	HNSC	LGHO
MIMAT0000091	-0.636365	4.2763	-4.26893	2.75024e-05	0.000442257	1.98478	3.35433	HNSC	LGHO
MIMAT0001625	0.633663	1.91388	5.48813	9.7819e-08	2.78644e-06	7.3574	5.55495	HNSC	HGLO
MIMAT0000063	0.6259	13.9496	8.01877	3.59104e-14	5.5081e-12	21.6738	11.259	HNSC	HGLO
MIMAT0004614	0.61346	8.02924	6.79563	7.26744e-11	4.02536e-09	14.2908	8.3952	HNSC	HGLO
MIMAT0004515	-0.609088	3.51652	-6.74651	9.70134e-11	5.22823e-09	14.0114	8.28165	HNSC	LGHO
MIMAT0000756	0.607954	2.1499	5.42981	1.30067e-07	3.65286e-06	7.08035	5.43737	HNSC	HGLO
MIMAT0003258	-0.607129	3.66068	-7.63374	4.28577e-13	3.92191e-11	19.2656	10.4065	HNSC	LGHO
MIMAT0000688	-0.606452	3.09127	-4.85228	2.10019e-06	4.75884e-05	4.42051	4.3225	HNSC	LGHO
MIMAT0004518	-0.601875	3.73271	-6.04691	5.07908e-09	2.06687e-07	10.1913	6.68469	HNSC	LGHO
MIMAT0004797	-0.596866	7.9267	-4.44969	1.27377e-05	0.000233019	2.71107	3.63261	HNSC	LGHO
MIMAT0000446	0.596651	8.97155	4.28963	2.52138e-05	0.000418969	2.06663	3.37782	HNSC	HGLO
MIMAT0003260	-0.589097	1.57741	-4.77069	3.15963e-06	6.56282e-05	4.05876	4.18291	HNSC	LGHO
MIMAT0000269	0.587852	3.02417	5.62876	4.67171e-08	1.50248e-06	8.05801	5.82319	HNSC	HGLO
MIMAT0004673	-0.583512	3.45028	-6.59547	2.33746e-10	1.16523e-08	13.1613	7.93359	HNSC	LGHO
MIMAT0004749	0.579935	2.23368	5.76204	2.34907e-08	8.21761e-07	8.72075	6.08525	HNSC	HGLO
MIMAT0000425	-0.577677	6.10189	-5.38404	1.622e-07	4.43049e-06	6.8649	5.35355	HNSC	LGHO
MIMAT0000445	-0.57501	10.6686	-5.51192	8.50695e-08	2.45838e-06	7.48315	5.60935	HNSC	LGHO
MIMAT0000266	-0.573933	13.5634	-4.62103	6.00225e-06	0.000119685	3.4233	3.92196	HNSC	LGHO
MIMAT0000750	-0.570975	2.58966	-7.00862	2.04434e-11	1.40566e-09	15.5183	8.85212	HNSC	LGHO
MIMAT0000263	-0.567808	6.99288	-4.61648	6.12528e-06	0.000120929	3.40407	3.91747	HNSC	LGHO
MIMAT0005949	-0.563665	4.20016	-6.15654	2.78632e-09	1.18211e-07	10.7697	6.92734	HNSC	LGHO
MIMAT0004681	-0.559762	2.22401	-6.61635	2.084e-10	1.06551e-08	13.2733	7.97244	HNSC	LGHO
MIMAT0000062	0.55797	14.8929	7.59737	5.39644e-13	4.48354e-11	19.042	10.3484	HNSC	HGLO
MIMAT0000761	-0.556577	4.34561	-4.98236	1.14357e-06	2.78083e-05	4.99925	4.55583	HNSC	LGHO
MIMAT0018101	0.555568	2.50385	4.74313	3.46451e-06	7.12189e-05	3.94475	4.1474	HNSC	HGLO
MIMAT0000083	-0.553377	9.03734	-6.52595	3.48801e-10	1.61746e-08	12.7746	7.79117	HNSC	LGHO
MIMAT0004491	-0.552716	3.29316	-5.71701	2.95278e-08	9.95609e-07	8.49846	6.00191	HNSC	LGHO
MIMAT0000318	-0.541954	9.11379	-4.17312	4.09406e-05	0.00060922	1.61039	3.21523	HNSC	LGHO
MIMAT0004945	0.536697	4.76318	5.89774	1.13562e-08	4.35465e-07	9.41689	6.36105	HNSC	HGLO
MIMAT0000092	-0.532567	13.5826	-5.97578	7.46772e-09	2.91973e-07	9.82019	6.53466	HNSC	LGHO
MIMAT0000448	-0.532249	4.10333	-3.99349	8.46733e-05	0.0011408	0.928604	2.94279	HNSC	LGHO
MIMAT0003297	-0.530576	1.1831	-6.05307	5.31367e-09	2.11909e-07	10.1687	6.67385	HNSC	LGHO
MIMAT0016888	-0.524669	2.66283	-3.53785	0.000485478	0.00512155	-0.653009	2.2906	HNSC	LGHO
MIMAT0004509	-0.521895	3.37658	-5.33679	2.05285e-07	5.45784e-06	6.63943	5.26298	HNSC	LGHO
MIMAT0004514	-0.52007	2.57928	-4.11348	5.23138e-05	0.000745098	1.38165	3.12779	HNSC	LGHO
MIMAT0000440	-0.515138	8.25557	-5.52124	8.11246e-08	2.37886e-06	7.52867	5.62363	HNSC	LGHO
MIMAT0000443	-0.514057	8.16608	-4.93773	1.41074e-06	3.27096e-05	4.79923	4.48533	HNSC	LGHO
MIMAT0000434	-0.504422	10.575	-3.61399	0.000361608	0.00405082	-0.424012	2.39246	HNSC	LGHO
MIMAT0002171	0.50353	3.53928	3.37174	0.000860399	0.00819651	-1.2224	2.08637	HNSC	HGLO
MIMAT0004493	-0.500323	2.84479	-4.24059	3.09599e-05	0.000486094	1.87327	3.31328	HNSC	LGHO
MIMAT0000447	1.40108	6.01565	4.48398	1.96398e-05	0.00497541	2.65083	2.30317	KIRC	HGLO
MIMAT0003328	1.35919	5.72111	3.86355	0.000199036	0.0177894	0.552842	1.74984	KIRC	HGLO
MIMAT0000738	1.35791	0.623358	8.29201	0.000616685	0.0360524	-3.54939	1.44307	KIRC	HGLO
MIMAT0000733	1.01451	6.62192	3.48614	0.000730445	0.0396527	-0.612411	1.40173	KIRC	HGLO
MIMAT0000231	0.995043	7.74996	4.14386	7.17602e-05	0.0103468	1.47415	1.98519	KIRC	HGLO
MIMAT0004563	0.989171	9.02863	4.40588	2.65883e-05	0.00505869	2.37522	2.29596	KIRC	HGLO
MIMAT0000232	0.988153	9.03425	4.40553	2.66247e-05	0.00505869	2.37397	2.29596	KIRC	HGLO
MIMAT0004599	0.953291	6.43234	4.11392	8.0191e-05	0.0103468	1.37359	1.98519	KIRC	HGLO
MIMAT0000416	0.934813	3.32708	3.97125	0.000135208	0.0146798	0.901426	1.83328	KIRC	HGLO
MIMAT0004494	0.867312	10.1648	5.04427	2.04895e-06	0.000778603	4.71519	3.10868	KIRC	HGLO
MIMAT0002808	0.857799	2.81197	4.88165	4.105e-06	0.00124792	4.07833	2.90381	KIRC	HGLO
MIMAT0000737	0.83718	2.16132	3.35919	0.00111248	0.0497342	-0.982709	1.30334	KIRC	HGLO
MIMAT0000420	-0.730453	8.5865	-5.60176	1.88744e-07	0.000286891	6.90325	3.54228	KIRC	LGHO
MIMAT0000066	0.691922	10.3101	4.35346	3.2526e-05	0.00549328	2.19198	2.26017	KIRC	HGLO
MIMAT0003249	0.665045	5.52675	4.04932	0.000101736	0.0118953	1.15834	1.92463	KIRC	HGLO
MIMAT0000087	-0.63553	16.6235	-4.10893	8.16851e-05	0.0103468	1.35688	1.98519	KIRC	LGHO
MIMAT0004911	0.62903	3.78756	3.60234	0.000494062	0.0312906	-0.263243	1.50459	KIRC	HGLO
MIMAT0000275	0.628981	4.29253	3.51901	0.000654532	0.0368477	-0.514537	1.43359	KIRC	HGLO
MIMAT0004585	0.60923	6.03647	3.81547	0.00023602	0.0188602	0.399462	1.72445	KIRC	HGLO
MIMAT0000732	-0.605148	7.88679	-3.36019	0.00110521	0.0497342	-0.980864	1.30334	KIRC	LGHO
MIMAT0000269	0.558809	1.84711	3.87017	0.000196519	0.0177894	0.568555	1.74984	KIRC	HGLO
MIMAT0000063	0.546426	13.597	5.08177	1.75227e-06	0.000778603	4.85847	3.10868	KIRC	HGLO
MIMAT0004776	0.537458	3.60035	3.80124	0.00024816	0.0188602	0.354355	1.72445	KIRC	HGLO
MIMAT0000756	0.537349	2.51679	3.69545	0.000358994	0.0248032	0.0227938	1.60549	KIRC	HGLO
MIMAT0000458	-0.536819	3.55109	-3.36783	0.0010781	0.0497342	-0.958813	1.30334	KIRC	LGHO
MIMAT0000244	-0.53235	10.636	-3.43689	0.000859886	0.0450699	-0.757739	1.34611	KIRC	LGHO
MIMAT0004947	-1.31033	2.32585	-4.27923	4.50842e-05	0.00684051	1.8998	2.16491	KIRP	LGHO
MIMAT0000274	1.24618	2.56505	3.60872	0.000471221	0.0206965	-0.252349	1.6841	KIRP	HGLO
MIMAT0000265	-1.2099	8.33001	-3.77917	0.000259125	0.0149131	0.285278	1.82643	KIRP	LGHO
MIMAT0000281	1.15034	2.50407	4.08454	8.54634e-05	0.00950923	1.29317	2.02185	KIRP	HGLO
MIMAT0000705	-1.14699	3.55963	-4.87123	3.85613e-06	0.00100323	4.13591	2.9986	KIRP	LGHO
MIMAT0000267	1.04316	8.95996	4.27004	4.24209e-05	0.00684051	1.93279	2.16491	KIRP	HGLO
MIMAT0001635	0.985616	4.09183	3.48932	0.000704129	0.0286632	-0.616328	1.54268	KIRP	HGLO
MIMAT0000275	-0.979351	5.16812	-3.69462	0.00034877	0.0187774	0.0165633	1.72637	KIRP	LGHO
MIMAT0000420	-0.936043	8.84218	-6.5549	2.01202e-09	3.35806e-06	11.1454	5.47391	KIRP	LGHO
MIMAT0000733	0.874939	5.86984	3.23382	0.00162449	0.0475663	-1.36391	1.3227	KIRP	HGLO
MIMAT0000097	-0.850938	9.28058	-3.63793	0.000424574	0.0202461	-0.160984	1.69366	KIRP	LGHO
MIMAT0003338	-0.842218	5.93312	-4.42942	2.28845e-05	0.00477427	2.49805	2.32109	KIRP	LGHO
MIMAT0002871	-0.822525	8.05121	-4.00826	0.000113338	0.0112887	1.03604	1.94736	KIRP	LGHO
MIMAT0004599	0.806102	3.33424	3.26322	0.00148261	0.0449906	-1.27953	1.34688	KIRP	HGLO
MIMAT0000255	-0.775794	8.05721	-3.87151	0.000186383	0.0120367	0.583955	1.91949	KIRP	LGHO
MIMAT0026472	-0.774634	2.96225	-3.31545	0.00124962	0.0417122	-1.13003	1.37974	KIRP	LGHO
MIMAT0004495	-0.745863	4.14719	-4.85014	4.20767e-06	0.00100323	4.05546	2.9986	KIRP	LGHO
MIMAT0004589	-0.745274	2.34656	-5.30233	6.19523e-07	0.000516992	5.82539	3.28652	KIRP	LGHO
MIMAT0000764	-0.719098	4.63328	-3.89861	0.000169039	0.0117552	0.67262	1.92977	KIRP	LGHO
MIMAT0000244	-0.712625	10.3661	-4.93647	2.94011e-06	0.000981407	4.38609	3.00815	KIRP	LGHO
MIMAT0026480	0.711156	1.52205	3.62099	0.000457068	0.0206965	-0.217083	1.6841	KIRP	HGLO
MIMAT0004683	-0.699621	1.80897	-5.05181	1.81136e-06	0.000981407	4.83328	3.00815	KIRP	LGHO
MIMAT0009198	0.654156	0.992023	3.71256	0.000367874	0.0191869	0.0269141	1.71699	KIRP	HGLO
MIMAT0000737	0.649187	1.40821	3.90295	0.000168887	0.0117552	0.68022	1.92977	KIRP	HGLO
MIMAT0016925	-0.646127	2.51186	-3.97146	0.000129716	0.0112887	0.913237	1.94736	KIRP	LGHO
MIMAT0004773	-0.644567	2.51264	-3.96549	0.000132577	0.0112887	0.893394	1.94736	KIRP	LGHO
MIMAT0004775	-0.643779	3.3542	-4.10471	7.92723e-05	0.00945039	1.36173	2.02455	KIRP	LGHO
MIMAT0002171	0.641221	1.58817	3.81079	0.000235897	0.0140612	0.37983	1.85198	KIRP	HGLO
MIMAT0004511	-0.637716	1.93889	-4.13734	7.05717e-05	0.00906032	1.46975	2.04286	KIRP	LGHO
MIMAT0006789	-0.636979	2.99096	-4.19787	5.58404e-05	0.00776646	1.68155	2.10978	KIRP	LGHO
MIMAT0004978	0.618418	1.13438	3.68653	0.000390205	0.0197349	-0.039008	1.70476	KIRP	HGLO
MIMAT0010195	0.572514	1.40672	3.28479	0.00139102	0.0440385	-1.21677	1.35617	KIRP	HGLO
MIMAT0005458	0.518185	0.703036	3.47557	0.000879087	0.0333454	-0.707022	1.47696	KIRP	HGLO
MIMAT0000074	-0.516313	6.09167	-3.6088	0.000469361	0.0206965	-0.251409	1.6841	KIRP	LGHO
MIMAT0016888	-0.515539	1.85829	-3.29723	0.00139847	0.0440385	-1.1776	1.35617	KIRP	LGHO
MIMAT0004799	-0.503349	6.01416	-3.94732	0.00014166	0.0112887	0.833152	1.94736	KIRP	LGHO
MIMAT0015050	1.08994	3.6311	4.5419	9.85757e-06	0.00162204	3.20012	2.78994	LGG	HGLO
MIMAT0004604	1.03799	7.59759	4.67359	5.55955e-06	0.00130094	3.73129	2.88574	LGG	HGLO
MIMAT0000722	1.01296	3.56407	4.97928	1.41596e-06	0.000530135	5.00642	3.27561	LGG	HGLO
MIMAT0000447	0.985222	7.59238	4.46585	1.35882e-05	0.00178638	2.90115	2.74803	LGG	HGLO
MIMAT0001639	0.964285	3.35265	5.41764	1.79379e-07	0.000111932	6.94098	3.95104	LGG	HGLO
MIMAT0000733	0.885213	9.50893	3.84865	0.000161604	0.0108044	0.618386	1.9664	LGG	HGLO
MIMAT0002814	0.871642	3.57605	4.45353	1.4314e-05	0.00178638	2.8529	2.74803	LGG	HGLO
MIMAT0000446	0.855743	8.69903	3.89297	0.000136529	0.0102233	0.772847	1.99041	LGG	HGLO
MIMAT0000737	0.848863	4.1681	4.31265	2.57675e-05	0.00283745	2.30851	2.54707	LGG	HGLO
MIMAT0002171	0.847723	4.93131	3.48535	0.000609561	0.0278316	-0.589304	1.55546	LGG	HGLO
MIMAT0000448	0.844741	4.50511	4.23209	3.58388e-05	0.00353106	2.00361	2.45209	LGG	HGLO
MIMAT0003879	0.80046	4.2962	3.97881	9.80895e-05	0.00834653	1.07624	2.07849	LGG	HGLO
MIMAT0003163	0.785675	3.35755	3.58456	0.000428601	0.0229241	-0.269797	1.63971	LGG	HGLO
MIMAT0004809	0.785078	4.30685	5.60104	7.29763e-08	6.83058e-05	7.78557	4.16554	LGG	HGLO
MIMAT0001638	0.778617	3.9486	3.96306	0.000104445	0.00850091	1.02007	2.07053	LGG	HGLO
MIMAT0022929	0.751634	4.86968	3.2545	0.00134231	0.0448714	-1.3033	1.34803	LGG	HGLO
MIMAT0004814	0.751407	3.93426	3.86028	0.000154633	0.0108044	0.65876	1.9664	LGG	HGLO
MIMAT0026483	0.738884	2.72266	4.62027	7.03333e-06	0.00145659	3.5137	2.83666	LGG	HGLO
MIMAT0004921	0.72164	4.48234	3.24899	0.00136719	0.0449013	-1.3198	1.34774	LGG	HGLO
MIMAT0000736	0.715545	4.56171	3.46094	0.00066327	0.0282191	-0.667525	1.54946	LGG	HGLO
MIMAT0000760	0.701788	3.87559	4.928	1.78878e-06	0.0005581	4.78816	3.25329	LGG	HGLO
MIMAT0000756	0.639419	2.48215	3.33351	0.00102892	0.0385227	-1.06408	1.41428	LGG	HGLO
MIMAT0003329	0.607434	2.98329	3.41196	0.000787169	0.0313528	-0.820659	1.50372	LGG	HGLO
MIMAT0026481	0.603303	1.6929	4.50504	1.16326e-05	0.00167509	3.04998	2.77596	LGG	HGLO
MIMAT0000420	-0.602427	7.89532	-5.98308	1.05255e-08	1.97038e-05	9.60793	4.70545	LGG	LGHO
MIMAT0000428	-0.574612	4.95057	-3.43137	0.000735235	0.0299208	-0.760716	1.52403	LGG	LGHO
MIMAT0002818	0.573772	1.86874	3.4626	0.000662265	0.0282191	-0.659164	1.54946	LGG	HGLO
MIMAT0000269	0.544187	2.58874	3.29904	0.00115616	0.0408364	-1.16908	1.38895	LGG	HGLO
MIMAT0000705	-0.541598	3.11368	-4.7269	4.39947e-06	0.00117654	3.94911	2.92939	LGG	LGHO
MIMAT0003888	0.512888	2.26872	3.46252	0.000659607	0.0282191	-0.662511	1.54946	LGG	HGLO
MIMAT0000762	0.505622	4.2408	4.23985	3.47236e-05	0.00353106	2.0328	2.45209	LGG	HGLO
MIMAT0006790	1.82433	5.57745	4.8777	2.69323e-06	0.00249663	4.4003	2.60265	LIHC	HGLO
MIMAT0000617	1.27023	5.38767	4.08428	7.14596e-05	0.0331215	1.46014	1.47989	LIHC	HGLO
MIMAT0003393	0.578895	7.37768	3.82697	0.000189418	0.0399247	0.593886	1.39876	LIHC	HGLO
MIMAT0000100	-0.535813	9.10904	-3.66345	0.000343661	0.0424765	0.0671565	1.37185	LIHC	LGHO
MIMAT0004502	0.533153	11.8928	4.63767	7.56974e-06	0.0046781	3.47004	2.32993	LIHC	HGLO
MIMAT0000682	-1.34626	7.82125	-6.92222	7.96636e-11	1.53352e-07	14.207	6.81431	LUAD	LGHO
MIMAT0000728	-1.26831	13.7043	-4.7163	4.86811e-06	0.000569577	3.86926	3.24445	LUAD	LGHO
MIMAT0000733	1.15542	8.57013	5.82661	2.63529e-08	1.26823e-05	8.74567	4.8968	LUAD	HGLO
MIMAT0000758	-1.05154	5.47235	-4.93946	1.81071e-06	0.000268124	4.78898	3.57166	LUAD	LGHO
MIMAT0000447	1.04058	7.0018	4.76456	3.94154e-06	0.00050583	4.06539	3.296	LUAD	HGLO
MIMAT0000446	1.0154	8.38515	5.33747	2.87367e-07	6.14647e-05	6.50692	4.21137	LUAD	HGLO
MIMAT0022929	0.998019	2.25312	5.63854	6.70953e-08	2.58317e-05	7.86898	4.58785	LUAD	HGLO
MIMAT0001536	-0.964515	6.36773	-5.15578	6.73828e-07	0.000127142	5.71066	3.89571	LUAD	LGHO
MIMAT0000318	-0.947359	9.02349	-5.52095	1.19153e-07	3.82283e-05	7.33083	4.41761	LUAD	LGHO
MIMAT0000763	-0.917769	8.60612	-3.98672	9.8018e-05	0.00419299	1.09752	2.37748	LUAD	LGHO
MIMAT0000432	-0.903356	9.48391	-5.13952	7.26526e-07	0.000127142	5.64038	3.89571	LUAD	LGHO
MIMAT0001639	0.898913	3.41529	4.65809	6.26784e-06	0.000635032	3.63468	3.1972	LUAD	HGLO
MIMAT0000420	-0.895835	8.7698	-6.22553	3.41123e-09	2.18887e-06	10.6671	5.65978	LUAD	LGHO
MIMAT0004604	0.889482	6.65331	3.92672	0.000123422	0.00484871	0.88645	2.31437	LUAD	HGLO
MIMAT0000460	-0.869051	7.55916	-3.46443	0.000667245	0.0167951	-0.64867	1.77482	LUAD	LGHO
MIMAT0004814	0.823637	3.9002	4.42517	1.68978e-05	0.00116173	2.7174	2.9349	LUAD	HGLO
MIMAT0000737	0.795594	3.30627	4.45061	1.51496e-05	0.00116173	2.81711	2.9349	LUAD	HGLO
MIMAT0000736	0.79494	4.85993	4.26371	3.28116e-05	0.00195557	2.10492	2.70873	LUAD	HGLO
MIMAT0002171	0.771486	3.1847	3.84785	0.000166432	0.00604495	0.613075	2.21861	LUAD	HGLO
MIMAT0003879	0.771187	2.82078	4.06935	7.12185e-05	0.0033438	1.39206	2.47576	LUAD	HGLO
MIMAT0000272	-0.745547	2.57208	-3.05661	0.00258727	0.0452773	-1.86363	1.34412	LUAD	LGHO
MIMAT0027592	-0.72468	0.3709	-5.76962	0.00197343	0.0365275	-3.71055	1.43738	LUAD	LGHO
MIMAT0004568	0.704426	2.07712	4.00575	9.12491e-05	0.00399215	1.1647	2.39879	LUAD	HGLO
MIMAT0003329	0.697098	2.21629	4.44438	1.56446e-05	0.00116173	2.7899	2.9349	LUAD	HGLO
MIMAT0002813	0.69644	2.62132	4.14566	5.25766e-05	0.00273541	1.6694	2.56298	LUAD	HGLO
MIMAT0004921	0.694502	3.31029	3.53027	0.000529783	0.0143638	-0.440065	1.84273	LUAD	HGLO
MIMAT0004515	-0.692589	4.74727	-4.59315	8.28736e-06	0.000797658	3.37566	3.09818	LUAD	LGHO
MIMAT0000722	0.692214	2.10591	3.61102	0.000398056	0.0121192	-0.179109	1.91652	LUAD	HGLO
MIMAT0015378	-0.691665	6.13755	-3.06746	0.00249977	0.0441474	-1.83304	1.3551	LUAD	LGHO
MIMAT0000244	-0.681341	8.48397	-5.38582	2.28302e-07	5.49351e-05	6.72213	4.26015	LUAD	LGHO
MIMAT0000258	-0.679451	5.7076	-5.01054	1.31275e-06	0.000210587	5.08859	3.67657	LUAD	LGHO
MIMAT0022727	-0.644739	8.12057	-3.61493	0.000391943	0.0121192	-0.16691	1.91652	LUAD	LGHO
MIMAT0000705	-0.639353	2.95251	-4.16076	4.95105e-05	0.00264744	1.72467	2.57717	LUAD	LGHO
MIMAT0000754	0.632616	3.83635	3.55746	0.000481194	0.013622	-0.352947	1.86576	LUAD	HGLO
MIMAT0004614	0.631731	7.51256	5.47867	1.46206e-07	4.02067e-05	7.13923	4.3957	LUAD	HGLO
MIMAT0000098	0.626265	12.721	3.6357	0.000363708	0.011669	-0.0990321	1.93297	LUAD	HGLO
MIMAT0001620	-0.6159	8.68207	-3.6029	0.000409221	0.0121192	-0.206057	1.91652	LUAD	LGHO
MIMAT0000245	-0.606288	13.2422	-4.47012	1.39601e-05	0.00116173	2.89275	2.9349	LUAD	LGHO
MIMAT0015066	-0.595858	2.4652	-3.21798	0.00153816	0.0299087	-1.3979	1.5242	LUAD	LGHO
MIMAT0001638	0.585493	2.3911	3.19098	0.00168214	0.0320606	-1.47586	1.49403	LUAD	HGLO
MIMAT0004673	-0.58509	4.42001	-4.43819	1.59567e-05	0.00116173	2.76911	2.9349	LUAD	LGHO
MIMAT0002814	0.580534	2.37766	3.03323	0.00278543	0.0483058	-1.92918	1.316	LUAD	HGLO
MIMAT0026483	0.575641	1.5342	4.12816	5.67575e-05	0.00280149	1.60358	2.55261	LUAD	HGLO
MIMAT0000072	-0.573866	3.37836	-3.78078	0.000213855	0.00735126	0.38426	2.13364	LUAD	LGHO
MIMAT0000095	-0.571198	4.48184	-3.9151	0.000129013	0.00496701	0.845903	2.3039	LUAD	LGHO
MIMAT0003338	-0.569516	5.35051	-4.3778	2.0509e-05	0.00136137	2.53715	2.86602	LUAD	LGHO
MIMAT0000428	-0.564568	1.09406	-3.93333	0.000131666	0.00496973	0.885937	2.30367	LUAD	LGHO
MIMAT0004773	-0.563771	2.23465	-4.69823	5.26676e-06	0.000569577	3.79618	3.24445	LUAD	LGHO
MIMAT0016925	-0.563485	2.23521	-4.69566	5.32592e-06	0.000569577	3.78581	3.24445	LUAD	LGHO
MIMAT0004571	-0.556636	4.05233	-3.82133	0.000184172	0.00644602	0.522147	2.19071	LUAD	LGHO
MIMAT0003161	0.556341	2.15204	3.25739	0.00135032	0.0279501	-1.28105	1.55362	LUAD	HGLO
MIMAT0000074	-0.556141	6.51241	-4.13565	5.47096e-05	0.00277147	1.63283	2.55729	LUAD	LGHO
MIMAT0000761	-0.549948	4.40812	-3.87098	0.000152533	0.00564667	0.692756	2.24821	LUAD	LGHO
MIMAT0000073	-0.548822	4.12907	-3.20228	0.00161801	0.0311468	-1.44506	1.50659	LUAD	LGHO
MIMAT0000269	0.546766	3.04158	4.25777	3.35241e-05	0.00195557	2.08373	2.70873	LUAD	HGLO
MIMAT0002821	-0.543159	4.53389	-4.21348	4.0088e-05	0.00220484	1.91898	2.65662	LUAD	LGHO
MIMAT0000103	-0.539208	3.325	-3.10916	0.00218838	0.0395367	-1.71463	1.403	LUAD	LGHO
MIMAT0004501	0.525224	3.4163	3.2929	0.00119835	0.0262641	-1.176	1.58064	LUAD	HGLO
MIMAT0000075	-0.523768	7.64247	-3.55802	0.000480233	0.013622	-0.351135	1.86576	LUAD	LGHO
MIMAT0000094	-0.520822	1.88342	-4.00899	9.03004e-05	0.00399215	1.17588	2.39879	LUAD	LGHO
MIMAT0000100	-0.518063	9.59365	-3.36258	0.000947206	0.0223988	-0.964587	1.64978	LUAD	LGHO
MIMAT0000426	0.513885	6.72696	6.34142	1.85522e-09	1.78565e-06	11.2403	5.7482	LUAD	HGLO
MIMAT0002890	0.512587	1.42324	4.01314	8.98429e-05	0.00399215	1.18845	2.39879	LUAD	HGLO
MIMAT0000090	-0.510959	4.90449	-4.49983	1.23198e-05	0.00112931	3.00842	2.94719	LUAD	LGHO
MIMAT0004683	-0.510538	1.67295	-4.85204	2.69996e-06	0.000371244	4.41889	3.43034	LUAD	LGHO
MIMAT0000682	-1.07228	8.14793	-5.96619	1.66948e-08	7.50408e-06	9.19212	5.1247	LUSC	LGHO
MIMAT0000705	-1.06517	3.62516	-5.96025	1.71926e-08	7.50408e-06	9.16446	5.1247	LUSC	LGHO
MIMAT0000264	-1.05276	14.3911	-3.57629	0.000469079	0.0139698	-0.33751	1.85481	LUSC	LGHO
MIMAT0000072	-0.968183	4.60612	-5.72736	5.37359e-08	1.48075e-05	8.09235	4.82952	LUSC	LGHO
MIMAT0001413	-0.941751	4.54175	-3.21479	0.00159769	0.0346045	-1.44473	1.46087	LUSC	LGHO
MIMAT0000103	-0.920461	4.15866	-5.18658	6.81166e-07	9.98694e-05	5.70974	4.00057	LUSC	LGHO
MIMAT0001536	-0.92024	6.93223	-5.19361	6.59725e-07	9.98694e-05	5.73967	4.00057	LUSC	LGHO
MIMAT0019814	-0.89483	6.47751	-3.3542	0.00100733	0.0243035	-1.0297	1.61433	LUSC	LGHO
MIMAT0000281	-0.856511	6.88651	-3.27598	0.00130718	0.0293115	-1.26443	1.53296	LUSC	LGHO
MIMAT0000420	-0.837406	8.33944	-5.96046	1.71747e-08	7.50408e-06	9.16544	5.1247	LUSC	LGHO
MIMAT0000318	-0.830861	9.47257	-5.06417	1.18409e-06	0.000132757	5.19258	3.87694	LUSC	LGHO
MIMAT0000075	-0.810695	8.84415	-4.72037	5.34242e-06	0.000457102	3.78701	3.33999	LUSC	LGHO
MIMAT0000432	-0.76874	10.1521	-4.45714	1.61363e-05	0.00109842	2.76	2.95923	LUSC	LGHO
MIMAT0000732	-0.742466	8.85248	-5.23767	5.39451e-07	9.98694e-05	5.9281	4.00057	LUSC	LGHO
MIMAT0017985	-0.729878	4.91891	-3.52673	0.000558031	0.0157274	-0.495214	1.80334	LUSC	LGHO
MIMAT0018071	-0.724576	1.60135	-5.95413	1.96854e-08	7.50408e-06	9.03696	5.1247	LUSC	LGHO
MIMAT0000095	-0.724248	4.88193	-4.072	7.51026e-05	0.00321681	1.339	2.49257	LUSC	LGHO
MIMAT0000417	-0.703106	8.00717	-5.51247	1.50157e-07	3.57749e-05	7.12707	4.44642	LUSC	LGHO
MIMAT0000070	-0.685814	9.40694	-4.60408	8.75209e-06	0.00066726	3.32791	3.17571	LUSC	LGHO
MIMAT0003393	-0.676648	7.54946	-4.21104	4.35931e-05	0.00207721	1.84046	2.68252	LUSC	LGHO
MIMAT0004518	-0.668756	3.82496	-5.11102	9.59198e-07	0.000114264	5.38951	3.94209	LUSC	LGHO
MIMAT0000731	-0.667565	6.87962	-4.66701	6.70733e-06	0.000532674	3.5753	3.27354	LUSC	LGHO
MIMAT0003338	-0.659386	5.84099	-4.7129	5.51592e-06	0.000457102	3.75727	3.33999	LUSC	LGHO
MIMAT0000460	-0.657151	7.17853	-5.16914	7.37392e-07	0.000100391	5.63552	3.99831	LUSC	LGHO
MIMAT0005900	-0.656586	1.00877	-5.39918	2.88552e-07	6.1109e-05	6.52295	4.2139	LUSC	LGHO
MIMAT0000222	-0.650341	8.54811	-4.0691	7.59479e-05	0.00321681	1.32869	2.49257	LUSC	LGHO
MIMAT0000093	-0.637019	13.0887	-4.21374	4.31293e-05	0.00207721	1.85034	2.68252	LUSC	LGHO
MIMAT0000073	-0.636958	5.2249	-3.51657	0.000578137	0.0157418	-0.527331	1.80294	LUSC	LGHO
MIMAT0000090	-0.636713	4.73703	-5.11378	9.47335e-07	0.000114264	5.40115	3.94209	LUSC	LGHO
MIMAT0000068	-0.63311	7.34323	-6.65183	5.03946e-10	9.60521e-07	12.493	6.01749	LUSC	LGHO
MIMAT0004678	0.6278	6.17	3.60769	0.000419833	0.0129065	-0.236651	1.88919	LUSC	HGLO
MIMAT0004571	-0.624249	4.38675	-4.24682	3.78199e-05	0.00194823	1.97166	2.71036	LUSC	LGHO
MIMAT0000244	-0.623028	8.74782	-4.50585	1.3194e-05	0.000931397	2.94673	3.03086	LUSC	LGHO
MIMAT0000074	-0.622319	7.26853	-4.12118	6.20493e-05	0.00288453	1.51485	2.53992	LUSC	LGHO
MIMAT0000680	-0.60969	8.36892	-4.99442	1.6165e-06	0.00017117	4.90172	3.76657	LUSC	LGHO
MIMAT0001620	-0.608222	9.37939	-3.62861	0.000389776	0.0125917	-0.169046	1.89991	LUSC	LGHO
MIMAT0000457	-0.605036	1.9498	-4.37071	2.3066e-05	0.00137387	2.4307	2.86205	LUSC	LGHO
MIMAT0003885	-0.603962	3.09142	-4.75016	4.70158e-06	0.000426725	3.90598	3.36985	LUSC	LGHO
MIMAT0000689	0.596232	14.2635	4.083	7.1972e-05	0.0031902	1.3782	2.49618	LUSC	HGLO
MIMAT0016925	-0.595583	2.57428	-4.43278	1.78351e-05	0.0011722	2.66721	2.931	LUSC	LGHO
MIMAT0004773	-0.594831	2.57389	-4.42305	1.85611e-05	0.00117925	2.63023	2.92839	LUSC	LGHO
MIMAT0002873	-0.581715	1.34214	-4.9523	2.06026e-06	0.000196343	4.68534	3.70698	LUSC	LGHO
MIMAT0000449	-0.555331	7.04041	-3.47293	0.000672446	0.01732	-0.664322	1.76145	LUSC	LGHO
MIMAT0018073	-0.540831	2.87811	-3.70815	0.000293015	0.0105375	0.0910193	1.97726	LUSC	LGHO
MIMAT0004505	-0.540828	1.15234	-5.75596	5.43822e-08	1.48075e-05	8.0834	4.82952	LUSC	LGHO
MIMAT0004485	0.532869	3.54816	3.91581	0.00013624	0.00552496	0.79169	2.25767	LUSC	HGLO
MIMAT0026483	0.532488	1.91583	3.12699	0.00212304	0.0425949	-1.69705	1.37064	LUSC	HGLO
MIMAT0004683	-0.532425	1.72278	-5.21405	6.14035e-07	9.98694e-05	5.80951	4.00057	LUSC	LGHO
MIMAT0000278	-0.531065	8.36003	-4.30509	2.99552e-05	0.00167925	2.18714	2.77488	LUSC	LGHO
MIMAT0000764	-0.529824	5.49298	-3.67436	0.000330962	0.0114693	-0.0200442	1.94046	LUSC	LGHO
MIMAT0002872	-0.527742	2.31713	-4.09111	6.99569e-05	0.00317471	1.40631	2.4983	LUSC	LGHO
MIMAT0000753	-0.5048	7.38333	-3.96223	0.000114334	0.00473739	0.952579	2.32446	LUSC	LGHO
MIMAT0000069	-0.502252	9.03618	-4.98196	1.70838e-06	0.000171377	4.85009	3.76605	LUSC	LGHO
MIMAT0002173	2.04707	6.44514	3.44272	0.000767356	0.0486723	-0.64199	1.31272	OV	HGLO
MIMAT0004761	2.04057	5.36255	3.73554	0.000275504	0.0244648	0.263332	1.61146	OV	HGLO
MIMAT0002814	1.1759	4.17449	4.38193	2.33402e-05	0.00789144	2.4693	2.10284	OV	HGLO
MIMAT0017985	-1.17529	4.01009	-4.60033	9.66789e-06	0.00429254	3.26248	2.36729	OV	LGHO
MIMAT0004814	1.14068	4.60838	4.61296	9.07217e-06	0.00429254	3.32055	2.36729	OV	HGLO
MIMAT0002176	1.09432	5.03791	3.86896	0.000168909	0.0230756	0.697299	1.63685	OV	HGLO
MIMAT0004757	1.07734	4.61994	3.68804	0.000326611	0.0264364	0.112434	1.5778	OV	HGLO
MIMAT0002171	1.03233	3.9226	3.84634	0.000184132	0.0231194	0.621367	1.63602	OV	HGLO
MIMAT0000733	1.02081	6.53138	4.17963	5.19765e-05	0.0102567	1.75046	1.98899	OV	HGLO
MIMAT0001639	1.00519	5.11655	4.0046	0.000101753	0.0150595	1.14935	1.82219	OV	HGLO
MIMAT0000446	0.996716	10.7874	3.82954	0.000195266	0.0231194	0.568218	1.63602	OV	HGLO
MIMAT0000731	-0.98989	9.32804	-5.23293	6.17493e-07	0.000777608	5.75332	3.10924	OV	LGHO
MIMAT0016847	-0.982289	4.35537	-5.15682	8.75685e-07	0.000777608	5.43493	3.10924	OV	LGHO
MIMAT0000447	0.938104	8.15452	3.65176	0.000370659	0.0286213	-0.000810037	1.54331	OV	HGLO
MIMAT0015085	0.927837	5.52146	3.76631	0.000245865	0.0244648	0.363346	1.61146	OV	HGLO
MIMAT0000722	0.923934	4.22581	3.44397	0.000764121	0.0486723	-0.638273	1.31272	OV	HGLO
MIMAT0026483	0.902174	2.7866	4.2273	4.38696e-05	0.00973905	1.90359	2.01148	OV	HGLO
MIMAT0002813	0.870256	3.61641	3.74257	0.000268609	0.0244648	0.285823	1.61146	OV	HGLO
MIMAT0000732	-0.855733	11.3635	-4.34877	2.66603e-05	0.00789144	2.34972	2.10284	OV	LGHO
MIMAT0003879	0.846028	2.83996	3.74806	0.000266302	0.0244648	0.29763	1.61146	OV	HGLO
MIMAT0000754	0.834332	2.88291	4.09266	7.30181e-05	0.0117891	1.44656	1.92852	OV	HGLO
MIMAT0002890	0.822983	2.79517	4.13457	6.28766e-05	0.0111669	1.58159	1.95207	OV	HGLO
MIMAT0000736	0.817585	3.57752	3.68658	0.000327478	0.0264364	0.108951	1.5778	OV	HGLO
MIMAT0022929	0.809208	2.69776	3.76923	0.000246026	0.0244648	0.366721	1.61146	OV	HGLO
MIMAT0028109	-0.621091	0.3717	-4.23859	0.000838459	0.0496368	-2.31979	1.3042	OV	LGHO
MIMAT0000691	0.601996	3.78624	3.51195	0.000604262	0.0429268	-0.432838	1.36727	OV	HGLO
MIMAT0004673	-0.534837	3.88327	-3.56673	0.00049977	0.0369829	-0.265213	1.432	OV	LGHO
MIMAT0004494	1.36418	10.3213	4.82296	6.96816e-06	0.00264448	3.62481	2.57766	PAAD	HGLO
MIMAT0004766	1.1703	6.56196	5.22993	1.41215e-06	0.00228628	5.09384	2.64087	PAAD	HGLO
MIMAT0000094	-1.10436	2.91721	-3.87063	0.000225646	0.0214895	0.448149	1.66777	PAAD	LGHO
MIMAT0005824	-0.97953	1.18946	-3.63263	0.000558813	0.0374437	-0.321903	1.42662	PAAD	LGHO
MIMAT0002808	0.965854	3.19747	4.12153	9.39175e-05	0.0108609	1.2444	1.96413	PAAD	HGLO
MIMAT0015378	-0.952965	5.29081	-3.4886	0.000805465	0.0434683	-0.699523	1.36183	PAAD	LGHO
MIMAT0004558	0.921095	9.09027	4.69352	1.14338e-05	0.00264448	3.17007	2.57766	PAAD	HGLO
MIMAT0023712	0.88392	1.44742	4.19618	7.3582e-05	0.00922857	1.47204	2.03487	PAAD	HGLO
MIMAT0004767	0.813983	2.1894	4.2923	5.20929e-05	0.00843384	1.78671	2.07397	PAAD	HGLO
MIMAT0022692	0.804144	2.95268	5.05432	2.83167e-06	0.00229223	4.453	2.63974	PAAD	HGLO
MIMAT0000088	0.78278	11.5002	3.715	0.000382506	0.0308911	-0.0292172	1.51017	PAAD	HGLO
MIMAT0004692	-0.7729	3.45726	-4.77609	8.34285e-06	0.00264448	3.45941	2.57766	PAAD	LGHO
MIMAT0010195	0.756868	2.94438	4.21372	6.75425e-05	0.00922857	1.5448	2.03487	PAAD	HGLO
MIMAT0016895	0.71434	4.86518	4.72941	9.97331e-06	0.00264448	3.2955	2.57766	PAAD	HGLO
MIMAT0000073	-0.663577	3.96462	-3.53259	0.000698495	0.0389953	-0.57159	1.40899	PAAD	LGHO
MIMAT0000765	-0.660572	3.88293	-3.54841	0.000663449	0.0389953	-0.525334	1.40899	PAAD	LGHO
MIMAT0017990	-0.654106	2.72097	-3.93326	0.00018183	0.0183989	0.643901	1.73521	PAAD	LGHO
MIMAT0000063	0.651564	14.124	4.46899	2.65738e-05	0.00537787	2.39712	2.26939	PAAD	HGLO
MIMAT0000420	-0.62899	8.16408	-3.70113	0.000400688	0.0308911	-0.0711355	1.51017	PAAD	LGHO
MIMAT0001341	0.599996	6.37294	3.60535	0.000550546	0.0374437	-0.357532	1.42662	PAAD	HGLO
MIMAT0000067	-0.593715	12.7864	-3.5419	0.000677653	0.0389953	-0.544372	1.40899	PAAD	LGHO
MIMAT0004749	0.565925	1.72405	4.81484	7.18948e-06	0.00264448	3.59608	2.57766	PAAD	HGLO
MIMAT0004699	-0.552695	1.30021	-3.63453	0.000500012	0.0367963	-0.270824	1.4342	PAAD	LGHO
MIMAT0000727	-0.548459	4.64996	-4.30719	4.81596e-05	0.00843384	1.85348	2.07397	PAAD	LGHO
MIMAT0000096	-0.527309	5.57356	-4.18791	7.41021e-05	0.00922857	1.4603	2.03487	PAAD	LGHO
MIMAT0004810	0.509643	5.96544	3.59045	0.000578192	0.0374437	-0.401632	1.42662	PAAD	HGLO
MIMAT0000267	1.4181	8.30091	5.04976	2.78065e-06	0.00466036	4.40882	2.33158	PCPG	HGLO
MIMAT0022272	-0.69999	3.35787	-4.84874	6.11215e-06	0.00512198	3.70165	2.29056	PCPG	LGHO
MIMAT0005949	-0.585931	6.8222	-4.40313	3.31195e-05	0.0185028	2.18811	1.73276	PCPG	LGHO
MIMAT0000763	-1.09341	7.95502	-8.30257	7.5181e-15	6.35655e-12	23.115	11.1968	PRAD	LGHO
MIMAT0022721	0.970186	4.21717	7.24001	6.1368e-12	2.59433e-09	16.6943	8.58597	PRAD	HGLO
MIMAT0000441	-0.864536	9.06864	-4.61912	6.2947e-06	0.000367046	3.55523	3.43528	PRAD	LGHO
MIMAT0000756	0.724584	1.65056	8.88984	1.59976e-16	2.70519e-13	26.8017	12.5678	PRAD	HGLO
MIMAT0004501	0.693905	2.53574	4.20739	3.65422e-05	0.00150714	1.91362	2.82184	PRAD	HGLO
MIMAT0000075	-0.685521	7.64768	-5.33035	2.26314e-07	2.55131e-05	6.68538	4.59324	PRAD	LGHO
MIMAT0004657	0.669523	4.14982	6.37633	9.25462e-10	3.12991e-07	11.9062	6.50447	PRAD	HGLO
MIMAT0000432	-0.660204	9.57671	-5.11271	6.49992e-07	6.46551e-05	5.6894	4.1894	PRAD	LGHO
MIMAT0004568	0.62997	1.195	7.37156	3.74946e-12	2.11345e-09	17.1481	8.67501	PRAD	HGLO
MIMAT0000274	-0.614712	4.1462	-3.93684	0.000108274	0.00345454	0.906654	2.46161	PRAD	LGHO
MIMAT0000103	-0.600635	6.15843	-4.36103	1.92387e-05	0.000856122	2.51101	3.06746	PRAD	LGHO
MIMAT0000263	-0.596417	7.14772	-4.99812	1.11812e-06	9.95131e-05	5.17827	4.00212	PRAD	LGHO
MIMAT0000074	-0.589326	7.02819	-4.69899	4.41086e-06	0.000278852	3.88853	3.55463	PRAD	LGHO
MIMAT0000705	-0.585774	2.71452	-5.41674	1.47563e-07	2.05204e-05	7.08975	4.68781	PRAD	LGHO
MIMAT0003338	-0.567515	5.61381	-5.81451	1.93355e-08	4.08704e-06	9.01563	5.38859	PRAD	LGHO
MIMAT0000070	-0.552558	7.91681	-4.7075	4.24573e-06	0.000278852	3.92432	3.55463	PRAD	LGHO
MIMAT0004494	0.550038	8.75538	4.39318	1.67837e-05	0.000767063	2.63836	3.11517	PRAD	HGLO
MIMAT0000420	-0.539402	8.96068	-5.47668	1.09354e-07	1.68107e-05	7.3733	4.77441	PRAD	LGHO
MIMAT0000231	-0.530221	8.93611	-5.54761	7.64749e-08	1.29319e-05	7.71189	4.88834	PRAD	LGHO
MIMAT0000073	-0.529077	4.00813	-3.70527	0.000262276	0.00642766	0.0914435	2.19195	PRAD	LGHO
MIMAT0000244	-0.521312	8.95052	-6.15196	3.18767e-09	8.98392e-07	10.7287	6.04653	PRAD	LGHO
MIMAT0001413	-0.51673	7.14106	-3.19017	0.00161186	0.0272622	-1.56259	1.56444	PRAD	LGHO
MIMAT0014995	0.507918	1.711	5.4143	1.57756e-07	2.05204e-05	7.03841	4.68781	PRAD	HGLO
MIMAT0000068	-0.506629	6.61407	-5.95878	9.02382e-09	2.1799e-06	9.73936	5.66156	PRAD	LGHO
MIMAT0000681	-1.51632	8.03134	-5.97885	2.61867e-08	2.18921e-05	8.66685	4.65971	SARC	LGHO
MIMAT0004673	-1.00541	3.31864	-5.221	8.06139e-07	0.000336966	5.53808	3.47241	SARC	LGHO
MIMAT0000099	-0.916675	12.5449	-6.7238	7.32178e-10	1.2242e-06	11.9392	5.91215	SARC	LGHO
MIMAT0016847	-0.867184	2.79442	-4.57022	1.23986e-05	0.0041461	3.05486	2.38236	SARC	LGHO
MIMAT0004513	-0.860774	2.47413	-5.89123	4.15084e-08	2.3134e-05	8.23607	4.63575	SARC	LGHO
MIMAT0004515	-0.781305	3.40405	-4.33397	3.16536e-05	0.0088208	2.2076	2.05449	SARC	LGHO
MIMAT0004678	0.738928	5.65247	4.11686	7.28311e-05	0.0173962	1.45696	1.75954	SARC	HGLO
MIMAT0000728	3.89401	9.40356	3.97065	0.000260677	0.0122793	0.393041	1.91083	TGCT	HGLO
MIMAT0001080	3.10844	6.65136	3.88408	0.000340172	0.0148514	0.151336	1.82823	TGCT	HGLO
MIMAT0005923	3.06053	5.01586	4.15654	0.000146128	0.00897455	0.919747	2.04699	TGCT	HGLO
MIMAT0005800	2.61092	2.48833	3.29743	0.00204836	0.0357027	-1.43308	1.4473	TGCT	HGLO
MIMAT0003883	-2.44388	4.40258	-3.13851	0.00302336	0.0439984	-1.81441	1.35656	TGCT	LGHO
MIMAT0002171	2.43993	7.49802	4.82882	1.68202e-05	0.00349036	2.89606	2.45713	TGCT	HGLO
MIMAT0002810	-2.42968	3.99193	-3.22069	0.00240178	0.0386425	-1.60932	1.41294	TGCT	LGHO
MIMAT0001620	2.41973	3.7187	3.52262	0.00100676	0.0265015	-0.829727	1.57673	TGCT	HGLO
MIMAT0006790	2.40426	6.79544	3.38682	0.00149523	0.0314878	-1.18525	1.50186	TGCT	HGLO
MIMAT0026641	2.39911	2.19316	3.42233	0.00144065	0.0306996	-1.11734	1.51287	TGCT	HGLO
MIMAT0002818	2.32314	4.18549	4.4359	6.02114e-05	0.00567255	1.7289	2.24622	TGCT	HGLO
MIMAT0000451	-2.30671	10.5829	-4.56086	4.02666e-05	0.00440019	2.09679	2.35653	TGCT	LGHO
MIMAT0002814	2.23572	6.99773	4.69169	2.63361e-05	0.00349036	2.48538	2.45713	TGCT	HGLO
MIMAT0015050	2.20707	5.16788	4.20347	0.000126077	0.00897455	1.05427	2.04699	TGCT	HGLO
MIMAT0000226	2.14873	4.2839	3.49082	0.00110516	0.0269105	-0.913663	1.57008	TGCT	HGLO
MIMAT0004703	2.14872	8.97066	5.43814	2.22095e-06	0.00218632	4.75259	2.66029	TGCT	HGLO
MIMAT0004920	2.134	3.10682	4.70267	2.54105e-05	0.00349036	2.51814	2.45713	TGCT	HGLO
MIMAT0022721	2.09948	5.04787	3.37767	0.00153523	0.0319542	-1.20893	1.49547	TGCT	HGLO
MIMAT0026557	2.09884	4.90501	3.78648	0.000457944	0.0174409	-0.118199	1.75843	TGCT	HGLO
MIMAT0001627	2.08953	3.50883	4.17657	0.000137217	0.00897455	0.977085	2.04699	TGCT	HGLO
MIMAT0004757	2.08416	7.47233	4.38445	7.09902e-05	0.00635362	1.57843	2.19698	TGCT	HGLO
MIMAT0000617	2.06353	11.0487	4.18068	0.000135455	0.00897455	0.988866	2.04699	TGCT	HGLO
MIMAT0005899	1.97124	4.61352	3.21257	0.00245732	0.0389257	-1.62972	1.40976	TGCT	HGLO
MIMAT0000416	1.9414	3.73581	3.50329	0.00106554	0.0269105	-0.880807	1.57008	TGCT	HGLO
MIMAT0002173	1.94025	1.7807	3.51302	0.00120961	0.0281194	-0.931603	1.55099	TGCT	HGLO
MIMAT0000449	-1.92046	8.51979	-4.54938	4.17895e-05	0.00440019	2.06283	2.35653	TGCT	LGHO
MIMAT0000716	1.89991	3.97202	3.48669	0.00115651	0.027239	-0.939096	1.56481	TGCT	HGLO
MIMAT0004608	-1.89166	2.17573	-3.79341	0.00079336	0.0238928	-0.487519	1.62173	TGCT	LGHO
MIMAT0004921	1.87779	7.83558	4.02981	0.000217055	0.0111008	0.559537	1.95464	TGCT	HGLO
MIMAT0004752	1.86932	3.1602	3.31983	0.00181258	0.0343375	-1.35774	1.46423	TGCT	HGLO
MIMAT0000433	-1.82987	7.40141	-5.2388	4.32828e-06	0.00218632	4.14059	2.66029	TGCT	LGHO
MIMAT0000765	1.78181	5.21243	4.6921	2.63014e-05	0.00349036	2.48659	2.45713	TGCT	HGLO
MIMAT0001625	1.7613	4.71563	3.69145	0.000609858	0.0214048	-0.377439	1.66949	TGCT	HGLO
MIMAT0000434	-1.74753	12.0762	-5.34659	3.01878e-06	0.00218632	4.47108	2.66029	TGCT	LGHO
MIMAT0004657	1.74444	4.64743	3.50376	0.00106406	0.0269105	-0.879562	1.57008	TGCT	HGLO
MIMAT0003233	1.73916	2.4416	3.48828	0.00113176	0.0270114	-0.927501	1.56845	TGCT	HGLO
MIMAT0001639	1.71044	7.48654	4.06326	0.000195614	0.0106106	0.654161	1.97426	TGCT	HGLO
MIMAT0000461	-1.70898	4.69416	-5.05583	7.95475e-06	0.00237317	3.58245	2.62467	TGCT	LGHO
MIMAT0000428	1.70608	2.39156	3.0763	0.00367311	0.0498097	-1.97015	1.30269	TGCT	HGLO
MIMAT0004595	1.68789	1.78529	3.21921	0.00299982	0.0439984	-1.68497	1.35656	TGCT	HGLO
MIMAT0026483	1.63845	5.66656	3.99021	0.000245388	0.0118715	0.447978	1.9255	TGCT	HGLO
MIMAT0000432	1.59343	8.70479	3.10858	0.00328522	0.0455856	-1.88827	1.34117	TGCT	HGLO
MIMAT0000681	-1.57646	10.1389	-4.73513	2.28571e-05	0.00349036	2.61512	2.45713	TGCT	LGHO
MIMAT0000722	1.56969	7.27219	3.67715	0.000636564	0.021499	-0.416178	1.66758	TGCT	HGLO
MIMAT0019927	-1.54669	4.09903	-3.99693	0.000240341	0.0118715	0.466867	1.9255	TGCT	LGHO
MIMAT0026558	1.52029	2.41772	3.83275	0.000406716	0.0173339	-0.00374337	1.7611	TGCT	HGLO
MIMAT0000100	-1.51229	9.47857	-4.76321	2.08528e-05	0.00349036	2.69918	2.45713	TGCT	LGHO
MIMAT0004600	1.51167	6.60885	3.25058	0.00220733	0.0368847	-1.53395	1.43315	TGCT	HGLO
MIMAT0004558	1.49638	8.3067	3.23341	0.00231711	0.0380516	-1.57729	1.41963	TGCT	HGLO
MIMAT0004761	1.48763	1.73226	3.15745	0.00315442	0.0450222	-1.79024	1.34657	TGCT	HGLO
MIMAT0000086	-1.47429	11.7196	-5.13107	6.19648e-06	0.00221834	3.81151	2.65397	TGCT	LGHO
MIMAT0003180	1.46459	6.17411	3.58957	0.000826279	0.0238928	-0.651686	1.62173	TGCT	HGLO
MIMAT0019814	1.46128	2.25155	3.12451	0.0031798	0.0450222	-1.85044	1.34657	TGCT	HGLO
MIMAT0000734	1.45157	4.02393	3.57777	0.000855649	0.0239314	-0.683184	1.62103	TGCT	HGLO
MIMAT0003163	1.4307	6.4487	3.61574	0.00076453	0.0238928	-0.58161	1.62173	TGCT	HGLO
MIMAT0003879	1.42244	7.7531	3.16756	0.00278804	0.0415883	-1.74228	1.38103	TGCT	HGLO
MIMAT0015085	1.3911	2.15914	3.56059	0.00091608	0.0244744	-0.737313	1.61129	TGCT	HGLO
MIMAT0030017	-1.3844	2.74384	-3.43933	0.00128425	0.0290989	-1.04869	1.53612	TGCT	LGHO
MIMAT0002820	-1.37926	3.9003	-5.20248	4.88563e-06	0.00218632	4.02949	2.66029	TGCT	LGHO
MIMAT0000438	1.36042	7.83443	3.55893	0.000904644	0.0244744	-0.733379	1.61129	TGCT	HGLO
MIMAT0004603	1.34634	4.42817	3.25199	0.00219852	0.0368847	-1.53037	1.43315	TGCT	HGLO
MIMAT0004610	-1.34174	2.57098	-4.38998	7.73248e-05	0.00659102	1.51485	2.18105	TGCT	LGHO
MIMAT0022838	1.31433	1.9688	4.19491	0.000129522	0.00897455	1.02969	2.04699	TGCT	HGLO
MIMAT0004946	1.31399	3.83516	4.15998	0.000144558	0.00897455	0.929589	2.04699	TGCT	HGLO
MIMAT0003881	1.29645	1.39101	3.65581	0.000879227	0.0242126	-0.620295	1.61596	TGCT	HGLO
MIMAT0022697	1.28216	4.9198	3.35536	0.00163703	0.0325588	-1.26649	1.48733	TGCT	HGLO
MIMAT0026554	1.27521	1.27341	3.38467	0.00205165	0.0357027	-1.33749	1.4473	TGCT	HGLO
MIMAT0003330	1.26482	4.38127	3.19377	0.00259067	0.0403243	-1.67685	1.39443	TGCT	HGLO
MIMAT0026559	1.26151	3.25381	3.40548	0.00141674	0.0306996	-1.13686	1.51287	TGCT	HGLO
MIMAT0000735	1.2439	3.11273	3.36566	0.00158925	0.0323268	-1.23994	1.49044	TGCT	HGLO
MIMAT0001629	1.22856	3.73743	3.12787	0.00311409	0.0449533	-1.84071	1.34724	TGCT	HGLO
MIMAT0022287	-1.20397	3.1816	-4.49036	5.05491e-05	0.00502682	1.88879	2.29871	TGCT	LGHO
MIMAT0026481	1.18965	2.36538	3.90623	0.000317851	0.0142238	0.212933	1.84698	TGCT	HGLO
MIMAT0000646	-1.18409	9.4913	-3.44862	0.00125003	0.0286865	-1.02442	1.54232	TGCT	LGHO
MIMAT0022696	1.16694	3.64383	3.48856	0.0011125	0.0269105	-0.919618	1.57008	TGCT	HGLO
MIMAT0004567	1.15662	2.99396	3.40248	0.00142911	0.0306996	-1.14466	1.51287	TGCT	HGLO
MIMAT0000448	1.14768	8.02005	3.19916	0.00255175	0.040067	-1.66335	1.39721	TGCT	HGLO
MIMAT0004606	1.13962	6.60036	3.16099	0.00283968	0.0420085	-1.75862	1.37666	TGCT	HGLO
MIMAT0004680	1.12394	5.62185	3.80102	0.000438191	0.0174409	-0.0782546	1.75843	TGCT	HGLO
MIMAT0000688	1.11952	4.22272	3.30132	0.00191098	0.0348501	-1.40506	1.4578	TGCT	HGLO
MIMAT0004678	1.06298	7.00579	4.61931	3.33233e-05	0.00397658	2.26997	2.40049	TGCT	HGLO
MIMAT0000753	-1.03891	8.50614	-4.10464	0.000171922	0.00992713	0.771679	2.00318	TGCT	LGHO
MIMAT0000066	1.03111	9.58714	3.1906	0.00261385	0.0403345	-1.68479	1.39432	TGCT	HGLO
MIMAT0002808	-1.00194	3.96721	-3.58497	0.00083762	0.0238928	-0.663981	1.62173	TGCT	LGHO
MIMAT0003150	0.984904	5.43553	3.49576	0.00108929	0.0269105	-0.900648	1.57008	TGCT	HGLO
MIMAT0017985	-0.975914	5.4183	-3.33817	0.00171983	0.0338296	-1.3107	1.4707	TGCT	LGHO
MIMAT0026479	0.973653	1.41987	4.08626	0.000187008	0.0104607	0.701211	1.98044	TGCT	HGLO
MIMAT0000762	0.973333	4.64732	3.59178	0.000820879	0.0238928	-0.645772	1.62173	TGCT	HGLO
MIMAT0004673	-0.970361	4.11551	-4.68067	2.72989e-05	0.00349036	2.45251	2.45713	TGCT	LGHO
MIMAT0005914	0.963589	1.28939	3.95718	0.000293044	0.01345	0.305853	1.87128	TGCT	HGLO
MIMAT0022924	0.96094	2.14938	3.30402	0.00192263	0.0348501	-1.40206	1.4578	TGCT	HGLO
MIMAT0003214	0.956467	1.1308	3.29956	0.00222545	0.0368847	-1.46384	1.43315	TGCT	HGLO
MIMAT0004503	-0.947488	2.86084	-4.93288	1.19443e-05	0.00305433	3.20978	2.51508	TGCT	LGHO
MIMAT0005577	0.937231	1.31052	4.05008	0.000203801	0.0107295	0.616853	1.96942	TGCT	HGLO
MIMAT0009451	-0.911569	3.58482	-4.20454	0.000125651	0.00897455	1.05735	2.04699	TGCT	LGHO
MIMAT0018119	-0.894943	1.72531	-3.33288	0.0017974	0.0343375	-1.33406	1.46423	TGCT	LGHO
MIMAT0000689	0.88628	14.7653	3.65062	0.000689091	0.0224268	-0.487814	1.64923	TGCT	HGLO
MIMAT0005955	0.875108	1.27671	3.70681	0.00063344	0.021499	-0.382293	1.66758	TGCT	HGLO
MIMAT0017992	-0.861309	2.31344	-3.27575	0.00205527	0.0357027	-1.47016	1.4473	TGCT	LGHO
MIMAT0004945	0.858149	5.27043	3.78844	0.00045523	0.0174409	-0.112814	1.75843	TGCT	HGLO
MIMAT0019926	-0.849573	1.67064	-3.37661	0.0016127	0.0324351	-1.22864	1.48898	TGCT	LGHO
MIMAT0004980	0.828171	1.71301	3.27173	0.00207885	0.0357027	-1.48036	1.4473	TGCT	HGLO
MIMAT0000257	0.826434	8.92144	3.26913	0.00209429	0.0357027	-1.48697	1.4473	TGCT	HGLO
MIMAT0004517	0.805843	1.021	3.53604	0.00137919	0.0306996	-0.99125	1.51287	TGCT	HGLO
MIMAT0000267	0.799605	9.77315	3.30157	0.0019096	0.0348501	-1.40441	1.4578	TGCT	HGLO
MIMAT0000280	-0.793943	7.92338	-3.32304	0.001796	0.0343375	-1.34951	1.46423	TGCT	LGHO
MIMAT0005825	0.788816	5.1337	3.28339	0.00201111	0.0357027	-1.45074	1.4473	TGCT	HGLO
MIMAT0025848	0.782401	1.99362	3.60502	0.000803728	0.0238928	-0.61908	1.62173	TGCT	HGLO
MIMAT0026606	-0.768614	1.41068	-4.16571	0.000150411	0.00897455	0.904794	2.04699	TGCT	LGHO
MIMAT0000414	-0.741156	9.20881	-3.79295	0.000449042	0.0174409	-0.100416	1.75843	TGCT	LGHO
MIMAT0005893	0.736385	0.987741	3.63329	0.000840921	0.0238928	-0.611906	1.62173	TGCT	HGLO
MIMAT0019738	0.726949	0.86185	3.49571	0.00158559	0.0323268	-1.10369	1.49044	TGCT	HGLO
MIMAT0030021	0.720963	2.16621	3.41167	0.00139158	0.0306996	-1.12078	1.51287	TGCT	HGLO
MIMAT0004515	-0.70697	4.66678	-3.69601	0.000601581	0.0214048	-0.365085	1.66949	TGCT	LGHO
MIMAT0004801	-0.692606	3.67154	-3.66847	0.000653309	0.021656	-0.439642	1.66442	TGCT	LGHO
MIMAT0019047	0.674234	0.877965	3.1954	0.00352462	0.0483606	-1.79099	1.31551	TGCT	HGLO
MIMAT0022713	0.623954	0.92123	3.21027	0.00273435	0.0411301	-1.66393	1.38584	TGCT	HGLO
MIMAT0017990	-0.595826	4.02444	-4.24253	0.000111454	0.00897455	1.16669	2.04699	TGCT	LGHO
MIMAT0004614	0.595773	8.18253	3.22856	0.00234907	0.0382257	-1.58952	1.41764	TGCT	HGLO
MIMAT0027467	0.591564	0.673854	3.18686	0.00319432	0.0450222	-1.75106	1.34657	TGCT	HGLO
MIMAT0000099	-0.587588	13.73	-3.18138	0.0026823	0.0410369	-1.70783	1.38683	TGCT	LGHO
MIMAT0026627	0.575644	0.753169	3.67346	0.00108141	0.0269105	-0.757566	1.57008	TGCT	HGLO
MIMAT0003258	-0.572517	5.1943	-3.11525	0.00322511	0.0451011	-1.87186	1.34581	TGCT	LGHO
MIMAT0003884	0.564505	1.42191	3.62315	0.000761769	0.0238928	-0.571113	1.62173	TGCT	HGLO
MIMAT0014979	0.562846	0.807013	3.76647	0.000607129	0.0214048	-0.30821	1.66949	TGCT	HGLO
MIMAT0004570	-0.557394	2.21055	-3.08163	0.00353924	0.0483606	-1.95443	1.31551	TGCT	LGHO
MIMAT0026618	0.552103	0.669744	3.32146	0.00241785	0.0386425	-1.48084	1.41294	TGCT	HGLO
MIMAT0001340	0.515003	7.45111	3.777	0.000471277	0.0175747	-0.144191	1.75511	TGCT	HGLO
MIMAT0000090	-0.511074	4.80753	-3.17724	0.00271354	0.0411301	-1.71815	1.38584	TGCT	LGHO
MIMAT0026610	-3.44931	1.33192	-24.9627	0.000948974	0.0119156	-4.07695	1.92388	THCA	LGHO
MIMAT0000266	1.60546	5.18119	4.56446	8.39789e-06	0.000289498	3.22999	3.53835	THCA	HGLO
MIMAT0000725	-1.27067	0.563	-9.5217	0.0018584	0.0219225	-3.81165	1.65911	THCA	LGHO
MIMAT0000262	1.2323	2.75253	6.45482	7.24518e-10	1.05668e-07	12.1427	6.97606	THCA	HGLO
MIMAT0002809	1.22768	13.4654	3.93213	0.000113243	0.00221349	0.793233	2.65492	THCA	HGLO
MIMAT0004766	1.22384	11.249	3.79264	0.000193204	0.0034558	0.297509	2.46145	THCA	HGLO
MIMAT0004911	-1.13454	6.3347	-9.52523	3.39442e-18	6.43582e-15	30.6264	14.1914	THCA	LGHO
MIMAT0000772	-1.12944	5.62579	-7.7757	2.98075e-13	1.88384e-10	19.6373	9.72496	THCA	LGHO
MIMAT0000451	1.11518	8.18947	5.42945	1.50728e-07	1.36086e-05	7.03649	4.86619	THCA	HGLO
MIMAT0000646	1.07736	7.50745	6.59036	3.27268e-10	5.17084e-08	12.9012	7.28644	THCA	HGLO
MIMAT0004913	-1.06304	1.06286	-3.12278	0.00257762	0.0279266	-1.67097	1.55398	THCA	LGHO
MIMAT0002808	1.03472	3.57551	8.08894	4.21545e-14	3.99625e-11	21.5235	10.3983	THCA	HGLO
MIMAT0004907	-1.03088	1.15846	-3.18473	0.0019211	0.0222097	-1.51857	1.65346	THCA	LGHO
MIMAT0000447	1.00876	5.24152	4.61628	6.69824e-06	0.000244228	3.44297	3.6122	THCA	HGLO
MIMAT0000433	1.00516	5.03511	5.92982	1.18173e-08	1.40035e-06	9.46532	5.85376	THCA	HGLO
MIMAT0004494	0.943269	10.1471	7.22835	8.21325e-12	2.22462e-09	16.4431	8.65274	THCA	HGLO
MIMAT0000733	0.942249	6.59318	4.02211	7.96055e-05	0.00167702	1.12122	2.77546	THCA	HGLO
MIMAT0022721	0.941032	2.66341	3.77465	0.000212521	0.00373092	0.251389	2.42818	THCA	HGLO
MIMAT0000280	0.926723	6.66764	7.22911	8.17627e-12	2.22462e-09	16.4475	8.65274	THCA	HGLO
MIMAT0004501	0.889309	3.54421	5.87876	1.54308e-08	1.62538e-06	9.21033	5.78904	THCA	HGLO
MIMAT0000263	0.887074	5.08305	3.12086	0.00204811	0.0232528	-1.86648	1.63353	THCA	HGLO
MIMAT0005824	-0.882422	1.67998	-5.00737	1.22549e-06	6.11455e-05	5.07822	4.21364	THCA	LGHO
MIMAT0000449	0.879775	6.53096	5.66967	4.52629e-08	4.51676e-06	8.18288	5.34517	THCA	HGLO
MIMAT0000446	0.865001	6.53981	3.59112	0.000407138	0.00617548	-0.390953	2.20933	THCA	HGLO
MIMAT0004814	0.849144	2.7266	4.94885	1.51423e-06	7.17747e-05	4.85177	4.14403	THCA	HGLO
MIMAT0003242	-0.84633	1.9745	-5.20712	4.5232e-07	2.67999e-05	5.9986	4.57187	THCA	LGHO
MIMAT0000434	0.828153	9.95052	4.48512	1.18042e-05	0.000379335	2.90806	3.42098	THCA	HGLO
MIMAT0000089	0.780002	5.53319	3.38186	0.000855743	0.0110373	-1.06687	1.95714	THCA	HGLO
MIMAT0005903	-0.769617	6.87239	-4.45674	1.33291e-05	0.000407613	2.79385	3.38975	THCA	LGHO
MIMAT0004554	-0.750443	1.63705	-3.83358	0.00017184	0.00310295	0.459968	2.50823	THCA	LGHO
MIMAT0001545	-0.74595	4.97435	-4.47094	1.25438e-05	0.000396385	2.85092	3.40188	THCA	LGHO
MIMAT0004909	-0.743131	5.51424	-4.45981	1.31555e-05	0.000407613	2.80617	3.38975	THCA	LGHO
MIMAT0004504	0.736024	4.68633	3.36406	0.000908509	0.0116387	-1.12538	1.93409	THCA	HGLO
MIMAT0004604	0.721872	5.19559	3.0326	0.00271962	0.028992	-2.12251	1.53772	THCA	HGLO
MIMAT0003389	-0.69708	9.76927	-4.09502	5.95651e-05	0.00128336	1.39162	2.89165	THCA	LGHO
MIMAT0004568	0.679922	4.26271	3.60304	0.000390289	0.00606548	-0.350171	2.21713	THCA	HGLO
MIMAT0000244	-0.673906	10.1393	-6.99488	3.23926e-11	7.67705e-09	15.1231	8.11481	THCA	LGHO
MIMAT0000737	0.663163	2.08226	4.30764	2.56794e-05	0.000698654	2.20217	3.15574	THCA	HGLO
MIMAT0000441	0.657642	5.73413	3.42368	0.00073837	0.0098588	-0.937617	2.00618	THCA	HGLO
MIMAT0000087	-0.655795	15.8278	-7.37976	3.32667e-12	1.43732e-09	17.3131	8.84245	THCA	LGHO
MIMAT0000428	-0.651474	8.96835	-4.30709	2.50517e-05	0.000698654	2.20165	3.15574	THCA	LGHO
MIMAT0000076	0.641906	17.3683	5.22035	4.16836e-07	2.55207e-05	6.06925	4.59311	THCA	HGLO
MIMAT0000763	-0.636819	8.64726	-4.22	3.58975e-05	0.000872585	1.8648	3.05919	THCA	LGHO
MIMAT0026718	-0.635062	1.7463	-6.63788	2.52636e-10	4.35452e-08	13.1503	7.36106	THCA	LGHO
MIMAT0000279	0.634604	8.47688	3.33399	0.00100648	0.0124724	-1.22081	1.90405	THCA	HGLO
MIMAT0022727	-0.633483	8.00121	-4.57277	8.08171e-06	0.000283758	3.26453	3.54705	THCA	LGHO
MIMAT0000278	0.624776	10.4435	3.05695	0.00251656	0.0274252	-2.05255	1.56185	THCA	HGLO
MIMAT0004550	-0.619982	7.09035	-5.88324	1.50749e-08	1.62538e-06	9.23263	5.78904	THCA	LGHO
MIMAT0001341	-0.615277	8.4105	-3.52678	0.000513117	0.00742649	-0.603766	2.12922	THCA	LGHO
MIMAT0002881	0.606234	3.16589	3.69136	0.000283006	0.00479088	-0.0500446	2.31958	THCA	HGLO
MIMAT0004610	0.60449	1.47069	4.58096	8.00496e-06	0.000283758	3.29142	3.54705	THCA	HGLO
MIMAT0000250	-0.597108	6.61369	-4.18375	4.16255e-05	0.000974346	1.72634	3.01129	THCA	LGHO
MIMAT0004570	0.581307	1.30147	6.76694	1.34951e-10	2.55866e-08	13.7591	7.59199	THCA	HGLO
MIMAT0003879	0.576117	1.83748	4.32465	2.39814e-05	0.000688921	2.26812	3.16183	THCA	HGLO
MIMAT0003284	-0.565396	1.94672	-5.02079	1.08522e-06	6.02915e-05	5.16721	4.21974	THCA	LGHO
MIMAT0000754	0.561729	2.80308	3.31383	0.00108042	0.0133019	-1.27971	1.87609	THCA	HGLO
MIMAT0000432	-0.55833	10.0777	-5.16794	5.3549e-07	3.07663e-05	5.8314	4.51192	THCA	LGHO
MIMAT0000752	-0.558179	7.02697	-4.95945	1.42445e-06	6.92499e-05	4.90381	4.15958	THCA	LGHO
MIMAT0004673	-0.552763	5.79968	-6.18701	3.01151e-09	4.07845e-07	10.7733	6.3895	THCA	LGHO
MIMAT0001639	0.545348	2.16672	3.59685	0.000400714	0.00617548	-0.366979	2.20933	THCA	HGLO
MIMAT0004513	-0.54485	4.32399	-5.29912	2.85099e-07	2.16219e-05	6.4302	4.66511	THCA	LGHO
MIMAT0003329	0.541934	1.42564	4.26093	3.13851e-05	0.000804137	2.02173	3.09467	THCA	HGLO
MIMAT0022698	-0.540146	1.17014	-5.39616	1.88637e-07	1.6257e-05	6.84156	4.78896	THCA	LGHO
MIMAT0003321	-0.535134	2.18577	-6.82409	8.85271e-11	1.86497e-08	14.158	7.72933	THCA	LGHO
MIMAT0000692	-0.53036	13.4145	-7.35801	3.79041e-12	1.43732e-09	17.1875	8.84245	THCA	LGHO
MIMAT0022287	0.529421	1.63898	5.24861	3.75167e-07	2.54041e-05	6.1801	4.5951	THCA	HGLO
MIMAT0026741	-0.527043	2.14971	-4.00206	8.63985e-05	0.00176141	1.04846	2.75414	THCA	LGHO
MIMAT0001080	0.526057	3.16633	4.01852	8.07443e-05	0.00168232	1.10799	2.77409	THCA	HGLO
MIMAT0003340	-0.523811	3.58803	-3.59274	0.000405133	0.00617548	-0.384548	2.20933	THCA	LGHO
MIMAT0019927	0.523355	1.69544	5.00861	1.14477e-06	6.02915e-05	5.11519	4.21974	THCA	HGLO
MIMAT0022929	0.521737	1.45236	3.89293	0.00013527	0.00251855	0.66298	2.59885	THCA	HGLO
MIMAT0004592	0.517413	2.64276	5.36096	2.10982e-07	1.6716e-05	6.71649	4.77687	THCA	HGLO
MIMAT0000770	0.510014	1.65412	3.61869	0.000372104	0.00592864	-0.288786	2.22704	THCA	HGLO
MIMAT0000438	-0.507103	8.25742	-4.54274	9.20744e-06	0.000306269	3.14177	3.5139	THCA	LGHO
MIMAT0026472	-0.506257	4.43935	-4.86346	2.213e-06	9.51889e-05	4.48691	4.02141	THCA	LGHO
MIMAT0000088	-0.505332	13.895	-4.62159	6.52882e-06	0.000242719	3.46553	3.6149	THCA	LGHO
MIMAT0001541	-1.95161	4.26325	-4.13778	5.52885e-05	0.0100122	1.68437	1.99947	UCEC	LGHO
MIMAT0004677	-1.50581	3.49717	-4.176	4.66804e-05	0.00990438	1.83384	2.00417	UCEC	LGHO
MIMAT0000281	1.43432	3.85153	6.36577	1.61071e-09	3.20852e-06	11.1957	5.49369	UCEC	HGLO
MIMAT0000686	-1.42381	4.18723	-3.67733	0.000312233	0.0296175	0.133461	1.52845	UCEC	LGHO
MIMAT0000685	-1.39015	2.4666	-4.17537	4.97208e-05	0.00990438	1.78185	2.00417	UCEC	LGHO
MIMAT0000089	1.33257	3.79774	3.9541	0.000111997	0.0153531	1.05103	1.8138	UCEC	HGLO
MIMAT0004676	-1.2415	2.60465	-3.82117	0.000186612	0.0195648	0.598412	1.70853	UCEC	LGHO
MIMAT0000442	-1.18046	3.7861	-3.986	9.86565e-05	0.0151172	1.16329	1.82053	UCEC	LGHO
MIMAT0000758	1.16329	6.32487	4.44359	1.55457e-05	0.00424705	2.82412	2.37191	UCEC	HGLO
MIMAT0004504	1.02898	2.98262	3.49425	0.000611049	0.0486884	-0.447721	1.31257	UCEC	HGLO
MIMAT0001635	0.975396	5.05655	5.34743	2.72227e-07	0.000271138	6.49928	3.56681	UCEC	HGLO
MIMAT0000461	-0.837534	5.14292	-4.58537	8.53382e-06	0.00347677	3.36646	2.45882	UCEC	LGHO
MIMAT0003312	-0.778331	1.57987	-4.591	8.72683e-06	0.00347677	3.34303	2.45882	UCEC	LGHO
MIMAT0002820	-0.714725	4.70957	-3.84212	0.000169695	0.0195648	0.67661	1.70853	UCEC	LGHO
MIMAT0001636	0.698152	1.93867	4.49422	1.28105e-05	0.00424705	2.99859	2.37191	UCEC	HGLO
MIMAT0004929	-0.687876	1.43966	-4.05926	7.8911e-05	0.0130992	1.37138	1.88275	UCEC	LGHO
MIMAT0004615	-0.631004	2.19244	-4.42424	1.70564e-05	0.00424705	2.74056	2.37191	UCEC	LGHO
MIMAT0004597	-0.578213	9.04584	-4.61277	7.58811e-06	0.00347677	3.4728	2.45882	UCEC	LGHO
MIMAT0000430	0.574816	0.993981	3.77423	0.000240609	0.0239647	0.392583	1.62043	UCEC	HGLO
MIMAT0004494	0.567964	10.6568	3.5619	0.000472902	0.0392509	-0.234909	1.40615	UCEC	HGLO
MIMAT0009198	0.540354	1.57806	3.948	0.000115611	0.0153531	1.02502	1.8138	UCEC	HGLO
MIMAT0000431	-0.517943	5.30184	-3.82808	0.000178887	0.0195648	0.629527	1.70853	UCEC	LGHO
MIMAT0003328	-1.85763	3.35573	-4.61447	4.51053e-05	0.0223873	2.00968	1.65	UVM	LGHO
MIMAT0000064	1.54887	12.8511	4.18987	0.000163369	0.0369775	0.855623	1.43206	UVM	HGLO
MIMAT0004955	-1.39947	5.7922	-4.16912	0.000173837	0.0369775	0.800011	1.43206	UVM	LGHO
MIMAT0001341	-1.25494	3.64014	-4.17142	0.000172642	0.0369775	0.806188	1.43206	UVM	LGHO
MIMAT0026480	-0.90476	1.48758	-4.37217	0.000119004	0.0369775	1.15118	1.43206	UVM	LGHO
MIMAT0004497	-0.882619	3.90185	-5.04912	1.1782e-05	0.00877171	3.21453	2.05692	UVM	LGHO
MIMAT0003340	-0.662853	0.862545	-7.01747	3.95522e-08	5.88932e-05	8.21441	4.22994	UVM	LGHO
MIMAT0000445	1.63337	13.3677	4.5965	1.89857e-05	0.0119895	2.67547	1.9212	LAML	HGLO
MIMAT0004598	-0.74605	2.22419	-4.22411	7.67264e-05	0.0323018	1.43831	1.49077	LAML	LGHO
MIMAT0000082	0.717887	12.0858	4.89421	6.28052e-06	0.0079323	3.65589	2.1006	LAML	HGLO

## Sheet: Methylation
Supplementary Data 3. Metabolism-associated molecular features across 33 cancer types. (HGLO vs. LGHO)
CpG	logFC	AveExpr	t	P.Value	adj.P.Val	B	HGLO_AVG	LGHO_AVG	deltaBeta	CHR	MAPINFO	Strand	Type	gene	feature	cgi	feat.cgi	UCSC_CpG_Islands_Name	DHS	Enhancer	cancer	group
cg25835733	0.413916	0.490082	-7.93831	6.27239e-09	0.00225609	10.2982	0.69704	0.283124	0.413916	10	26503897	F	II	GAD2	TSS1500	shore	TSS1500-shore	chr10:26504383-26507434	NA	NA	ACC	HGLO
cg25316749	0.512114	0.555098	-7.63344	1.40935e-08	0.00253462	9.48762	0.811155	0.299041	0.512114	11	111169284	F	I	C11orf93	TSS1500	shore	TSS1500-shore	chr11:111169304-111170428	TRUE	NA	ACC	HGLO
cg18959554	0.43085	0.495379	-6.57893	2.51419e-07	0.00799311	6.60603	0.710804	0.279954	0.43085	6	44310345	R	I	SPATS1	TSS200	opensea	TSS200-opensea		NA	NA	ACC	HGLO
cg20250981	0.405798	0.601795	-6.5578	2.6667e-07	0.00799311	6.54722	0.804694	0.398896	0.405798	11	2890644	R	II	KCNQ1DN	TSS1500	island	TSS1500-island	chr11:2890388-2891337	NA	NA	ACC	HGLO
cg04910970	0.420462	0.571775	-6.43878	3.71825e-07	0.00816184	6.21539	0.782006	0.361544	0.420462	6	100053930	F	II	PRDM13	TSS1500	shore	TSS1500-shore	chr6:100054686-100054988	NA	NA	ACC	HGLO
cg12262378	0.329924	0.62547	-6.16049	8.12457e-07	0.0120647	5.43578	0.790432	0.460508	0.329924	17	6899522	R	I	ALOX12	1stExon	island	1stExon-island	chr17:6898820-6900427	TRUE	TRUE	ACC	HGLO
cg24851854	0.497013	0.404135	-6.0657	1.06163e-06	0.0125806	5.16921	0.652642	0.155629	0.497013	1	59042275	R	I	TACSTD2	1stExon	island	1stExon-island	chr1:59042013-59043295	NA	NA	ACC	HGLO
cg00337466	0.358079	0.488837	-6.05823	1.08428e-06	0.0125806	5.14819	0.667877	0.309798	0.358079	10	135090565	R	II	ADAM8	TSS200	shore	TSS200-shore	chr10:135089969-135090491	NA	TRUE	ACC	HGLO
cg05622465	0.385063	0.415108	-5.92419	1.58442e-06	0.0145469	4.77047	0.607639	0.222576	0.385063	1	110613072	R	II	ALX3	1stExon	island	1stExon-island	chr1:110610265-110613303	NA	NA	ACC	HGLO
cg22674613	0.486513	0.469833	-5.92286	1.59042e-06	0.0145469	4.7667	0.71309	0.226577	0.486513	6	44310331	R	I	SPATS1	TSS200	opensea	TSS200-opensea		NA	NA	ACC	HGLO
cg21092808	0.33897	0.663273	-5.90476	1.67412e-06	0.0145469	4.71565	0.832758	0.493788	0.33897	2	177029850	F	II	HOXD3	5'UTR	island	5'UTR-island	chr2:177029413-177029941	NA	NA	ACC	HGLO
cg23586322	0.585019	0.443654	-5.88772	1.757e-06	0.0146702	4.66756	0.736163	0.151145	0.585019	8	121138232	R	I	COL14A1	5'UTR	shore	5'UTR-shore	chr8:121137099-121137778	NA	NA	ACC	HGLO
cg20289949	0.458665	0.391025	-5.88025	1.79459e-06	0.0146702	4.64649	0.620358	0.161693	0.458665	2	43019614	R	II	HAAO	1stExon	shore	1stExon-shore	chr2:43019665-43020509	NA	NA	ACC	HGLO
cg17630392	0.397426	0.456048	-5.8008	2.24847e-06	0.0156172	4.42216	0.654761	0.257335	0.397426	5	32712623	R	II	NPR3	1stExon	island	1stExon-island	chr5:32709910-32714450	NA	NA	ACC	HGLO
cg00143527	0.202373	0.77617	-5.73203	2.73375e-06	0.0158445	4.22783	0.877356	0.674983	0.202373	15	81292171	F	II	MESDC1	TSS1500	shore	TSS1500-shore	chr15:81292793-81295609	NA	NA	ACC	HGLO
cg05256269	0.433529	0.481281	-5.68177	3.15384e-06	0.0160565	4.08574	0.698045	0.264517	0.433529	2	176956841	F	II	HOXD13	TSS1500	shore	TSS1500-shore	chr2:176957054-176958279	NA	NA	ACC	HGLO
cg04067276	0.417873	0.318822	-5.65909	3.36408e-06	0.0165755	4.02161	0.527758	0.109885	0.417873	6	106958303	F	II	AIM1	TSS1500	island	TSS1500-island	chr6:106958232-106958718	NA	NA	ACC	HGLO
cg19358493	0.463647	0.525263	-5.64561	3.49568e-06	0.0167367	3.98347	0.757087	0.29344	0.463647	10	119300942	R	II	EMX2	TSS1500	shore	TSS1500-shore	chr10:119301321-119305368	NA	NA	ACC	HGLO
cg08748948	0.420893	0.252642	-5.63821	3.57008e-06	0.0167367	3.96255	0.463089	0.042196	0.420893	22	20792476	F	I	SCARF2	TSS1500	island	TSS1500-island	chr22:20790638-20792665	NA	NA	ACC	HGLO
cg08862033	-0.202269	0.242763	5.63694	3.58294e-06	0.0167367	3.95898	0.141628	0.343897	-0.202269	2	6120613	F	II	LOC400940	TSS1500	opensea	TSS1500-opensea		NA	NA	ACC	LGHO
cg07354371	0.350425	0.548599	-5.61287	3.83716e-06	0.0170391	3.89088	0.723812	0.373386	0.350425	1	43736391	R	II	TMEM125	5'UTR	shelf	5'UTR-shelf	chr1:43738484-43738829	TRUE	TRUE	ACC	HGLO
cg12420900	0.450946	0.484435	-5.60197	3.95812e-06	0.0170409	3.86005	0.709908	0.258962	0.450946	10	123922863	R	II	TACC2	TSS1500	island	TSS1500-island	chr10:123922850-123923542	NA	TRUE	ACC	HGLO
cg17177660	0.385949	0.433159	-5.56519	4.39524e-06	0.0176715	3.75602	0.626133	0.240184	0.385949	4	177714456	F	II	VEGFC	TSS1500	island	TSS1500-island	chr4:177713243-177714457	NA	NA	ACC	HGLO
cg09829176	0.271205	0.745701	-5.52679	4.90359e-06	0.0176715	3.64735	0.881303	0.610098	0.271205	22	46545347	R	II	PPARA	TSS1500	shore	TSS1500-shore	chr22:46545480-46547412	NA	NA	ACC	HGLO
cg08408303	0.38789	0.683132	-5.50438	5.22695e-06	0.0176715	3.58396	0.877077	0.489187	0.38789	3	37441035	R	II	C3orf35	5'UTR	opensea	5'UTR-opensea		NA	NA	ACC	HGLO
cg03431846	0.333325	0.583707	-5.50282	5.25033e-06	0.0176715	3.57953	0.750369	0.417044	0.333325	14	24641183	R	II	REC8	TSS200	island	TSS200-island	chr14:24641053-24642220	NA	NA	ACC	HGLO
cg22363327	0.288758	0.562767	-5.4905	5.43793e-06	0.0176715	3.54469	0.707146	0.418388	0.288758	6	89828097	F	I	SFRS13B	TSS1500	island	TSS1500-island	chr6:89827134-89828122	TRUE	NA	ACC	HGLO
cg15531930	0.449131	0.583164	-5.47616	5.66491e-06	0.0177916	3.50411	0.807729	0.358599	0.449131	7	108097606	F	II	NRCAM	TSS1500	shore	TSS1500-shore	chr7:108095401-108097206	NA	NA	ACC	HGLO
cg15078681	0.429041	0.387151	-5.46952	5.77317e-06	0.0178766	3.48533	0.601672	0.17263	0.429041	3	49756571	R	I	AMIGO3	1stExon	island	1stExon-island	chr3:49755763-49757317	NA	NA	ACC	HGLO
cg19961480	0.419654	0.407526	-5.43087	6.44603e-06	0.0182378	3.37596	0.617353	0.197699	0.419654	6	88877216	F	I	CNR1	TSS1500	island	TSS1500-island	chr6:88875397-88877449	NA	NA	ACC	HGLO
cg15402210	0.407559	0.550227	-5.37725	7.51149e-06	0.0184809	3.22426	0.754006	0.346447	0.407559	2	63274857	R	I	LOC100132215	TSS200	island	TSS200-island	chr2:63274475-63279430	NA	NA	ACC	HGLO
cg26413174	0.381512	0.428387	-5.37599	7.53837e-06	0.0184809	3.22071	0.619144	0.237631	0.381512	1	55266737	F	II	TTC22	1stExon	island	1stExon-island	chr1:55266277-55267058	TRUE	TRUE	ACC	HGLO
cg23629166	0.320003	0.749436	-5.37181	7.62898e-06	0.0184809	3.20887	0.909437	0.589434	0.320003	1	2345368	F	I	PEX10	TSS1500	shore	TSS1500-shore	chr1:2345891-2346156	NA	NA	ACC	HGLO
cg03437479	0.478691	0.442334	-5.35165	8.08057e-06	0.0184809	3.15186	0.68168	0.202989	0.478691	18	32847251	R	II	ZNF397OS	5'UTR	shore	5'UTR-shore	chr18:32847284-32848130	TRUE	NA	ACC	HGLO
cg27002699	0.32555	0.355733	-5.3294	8.61024e-06	0.0184809	3.08893	0.518508	0.192958	0.32555	19	11689538	R	II	ACP5	TSS1500	island	TSS1500-island	chr19:11689417-11689768	TRUE	TRUE	ACC	HGLO
cg00630164	0.485097	0.641204	-5.29954	9.37634e-06	0.0184809	3.00447	0.883752	0.398656	0.485097	1	41250062	F	I	KCNQ4	1stExon	island	1stExon-island	chr1:41249090-41250161	NA	NA	ACC	HGLO
cg00554413	0.33927	0.370384	-5.29916	9.38642e-06	0.0184809	3.0034	0.540018	0.200749	0.33927	1	59042113	F	II	TACSTD2	1stExon	island	1stExon-island	chr1:59042013-59043295	NA	NA	ACC	HGLO
cg14130977	0.291677	0.62766	-5.28315	9.82532e-06	0.0185385	2.95813	0.773499	0.481822	0.291677	22	19711023	F	I	GP1BB	TSS200	island	TSS200-island	chr22:19709081-19712106	TRUE	NA	ACC	HGLO
cg06746492	-0.291322	0.3962	5.27711	9.99604e-06	0.0185385	2.94106	0.250538	0.541861	-0.291322	2	167344555	F	II	SCN7A	TSS1500	opensea	TSS1500-opensea		NA	NA	ACC	LGHO
cg13077262	0.347642	0.55961	-5.27116	1.01675e-05	0.0185385	2.92422	0.733432	0.385789	0.347642	6	44310350	R	I	SPATS1	TSS200	opensea	TSS200-opensea		NA	NA	ACC	HGLO
cg01456368	0.351276	0.531311	-5.24768	1.08722e-05	0.0185385	2.85784	0.706949	0.355673	0.351276	3	52351859	F	I	DNAH1	5'UTR	opensea	5'UTR-opensea		TRUE	NA	ACC	HGLO
cg00893471	0.37911	0.649176	-5.24593	1.09267e-05	0.0185385	2.8529	0.838731	0.459621	0.37911	2	177029921	R	II	HOXD3	5'UTR	island	5'UTR-island	chr2:177029413-177029941	NA	NA	ACC	HGLO
cg06736785	0.369933	0.527494	-5.23664	1.12203e-05	0.0185574	2.82664	0.71246	0.342527	0.369933	7	132260175	R	I	PLXNA4	5'UTR	shore	5'UTR-shore	chr7:132260474-132262527	NA	NA	ACC	HGLO
cg01294686	0.385032	0.521092	-5.17955	1.32061e-05	0.01948	2.66532	0.713608	0.328576	0.385032	1	26606093	R	II	SH3BGRL3	TSS200	shore	TSS200-shore	chr1:26606362-26606913	NA	NA	ACC	HGLO
cg10591797	0.245909	0.686331	-5.17092	1.35354e-05	0.0197112	2.64095	0.809286	0.563377	0.245909	2	218990598	F	II	CXCR2	TSS200	opensea	TSS200-opensea		NA	TRUE	ACC	HGLO
cg12965599	0.391546	0.378203	-5.16377	1.38142e-05	0.0199909	2.62077	0.573976	0.18243	0.391546	3	147125924	R	II	ZIC1	TSS1500	shore	TSS1500-shore	chr3:147126988-147128999	NA	NA	ACC	HGLO
cg15386773	0.437865	0.324805	-5.14087	1.47475e-05	0.0199909	2.55609	0.543737	0.105872	0.437865	1	75139490	R	I	C1orf173	TSS200	opensea	TSS200-opensea		NA	NA	ACC	HGLO
cg19378036	0.419069	0.601486	-5.13728	1.48993e-05	0.0199909	2.54596	0.811021	0.391952	0.419069	17	36105364	F	I	HNF1B	TSS1500	island	TSS1500-island	chr17:36105334-36105583	NA	NA	ACC	HGLO
cg12955441	0.425469	0.291623	-5.12197	1.55651e-05	0.0201108	2.50272	0.504358	0.0788891	0.425469	18	52626524	R	I	CCDC68	TSS1500	island	TSS1500-island	chr18:52626517-52626849	TRUE	NA	ACC	HGLO
cg11013726	0.394864	0.427046	-5.11821	1.57328e-05	0.0201108	2.49212	0.624478	0.229614	0.394864	15	65116557	F	II	PIF1	5'UTR	island	5'UTR-island	chr15:65116013-65116567	NA	NA	ACC	HGLO
cg24950222	0.296549	0.474242	-5.11402	1.59222e-05	0.0201654	2.48029	0.622516	0.325967	0.296549	19	43969886	F	II	LYPD3	TSS200	shore	TSS200-shore	chr19:43967247-43968625	NA	NA	ACC	HGLO
cg03762994	0.337494	0.718971	-5.10514	1.63307e-05	0.0202471	2.45523	0.887718	0.550223	0.337494	17	6899332	R	I	ALOX12	TSS200	island	TSS200-island	chr17:6898820-6900427	TRUE	TRUE	ACC	HGLO
cg20395892	0.29247	0.53989	-5.09422	1.68476e-05	0.0202471	2.42442	0.686125	0.393655	0.29247	12	66582780	R	II	IRAK3	TSS200	island	TSS200-island	chr12:66582695-66583345	TRUE	NA	ACC	HGLO
cg26149275	0.437479	0.425514	-5.0846	1.73166e-05	0.0202471	2.39727	0.644254	0.206775	0.437479	2	176950007	F	I	EVX2	TSS1500	island	TSS1500-island	chr2:176949993-176950336	NA	NA	ACC	HGLO
cg23068939	0.20199	0.76896	-5.08161	1.74651e-05	0.0203299	2.38883	0.869955	0.667965	0.20199	1	112016586	F	I	C1orf162	TSS200	opensea	TSS200-opensea		NA	NA	ACC	HGLO
cg27416067	0.444765	0.409112	-5.05323	1.89378e-05	0.0210318	2.3088	0.631494	0.186729	0.444765	1	67773128	R	II	IL12RB2	5'UTR	shore	5'UTR-shore	chr1:67773329-67773767	NA	TRUE	ACC	HGLO
cg19713567	0.457516	0.378534	-5.03837	1.97583e-05	0.0210318	2.26689	0.607292	0.149776	0.457516	17	37895429	F	I	GRB7	5'UTR	opensea	5'UTR-opensea		NA	NA	ACC	HGLO
cg21556281	0.251975	0.775901	-5.03733	1.98171e-05	0.0210318	2.26395	0.901888	0.649913	0.251975	7	27154720	F	II	HOXA3	5'UTR	shore	5'UTR-shore	chr7:27154999-27155426	TRUE	NA	ACC	HGLO
cg14597214	0.427524	0.380168	-5.03534	1.99295e-05	0.0210318	2.25836	0.59393	0.166406	0.427524	8	38585937	F	I	TACC1	1stExon	opensea	1stExon-opensea		NA	TRUE	ACC	HGLO
cg26459819	0.478265	0.458023	-5.01634	2.10396e-05	0.0215985	2.2048	0.697155	0.21889	0.478265	11	111169457	R	I	C11orf93	TSS1500	island	TSS1500-island	chr11:111169304-111170428	TRUE	NA	ACC	HGLO
cg08900404	0.313488	0.56415	-5.00824	2.15317e-05	0.0217339	2.18196	0.720894	0.407406	0.313488	7	29605808	R	II	PRR15	5'UTR	shore	5'UTR-shore	chr7:29605827-29606290	NA	NA	ACC	HGLO
cg00201234	0.233128	0.262268	-5.00301	2.18554e-05	0.0217339	2.16722	0.378832	0.145704	0.233128	3	13590968	R	I	FBLN2	5'UTR	island	5'UTR-island	chr3:13590414-13591008	TRUE	TRUE	ACC	HGLO
cg07377422	0.348441	0.753868	-4.9896	2.27071e-05	0.0217339	2.12946	0.928089	0.579648	0.348441	19	46318633	F	I	RSPH6A	TSS200	island	TSS200-island	chr19:46318490-46319266	NA	NA	ACC	HGLO
cg23689219	-0.379292	0.548107	4.98362	2.30976e-05	0.0217339	2.11262	0.358461	0.737753	-0.379292	1	159408079	F	II	OR10J1	TSS1500	opensea	TSS1500-opensea		NA	NA	ACC	LGHO
cg19325985	0.390912	0.600747	-4.98212	2.31964e-05	0.0217339	2.1084	0.796203	0.405292	0.390912	2	176956761	R	II	HOXD13	TSS1500	shore	TSS1500-shore	chr2:176957054-176958279	NA	NA	ACC	HGLO
cg22467567	0.391521	0.650268	-4.97944	2.33745e-05	0.0217339	2.10085	0.846028	0.454507	0.391521	2	217559885	R	II	IGFBP5	5'UTR	shore	5'UTR-shore	chr2:217559039-217559484	NA	NA	ACC	HGLO
cg07855083	0.535507	0.464497	-4.97736	2.35138e-05	0.0217339	2.09498	0.73225	0.196743	0.535507	2	200320871	F	I	SATB2	5'UTR	island	5'UTR-island	chr2:200320502-200329681	NA	NA	ACC	HGLO
cg19909239	0.31491	0.409621	-4.95169	2.52993e-05	0.0221614	2.02272	0.567076	0.252166	0.31491	4	111555503	F	II	PITX2	5'UTR	island	5'UTR-island	chr4:111554965-111555504	NA	NA	ACC	HGLO
cg03263514	0.293051	0.733627	-4.94528	2.57656e-05	0.0221734	2.00469	0.880153	0.587102	0.293051	22	19711036	R	I	GP1BB	TSS200	island	TSS200-island	chr22:19709081-19712106	TRUE	NA	ACC	HGLO
cg07665060	0.304785	0.589573	-4.92124	2.75933e-05	0.0225329	1.93705	0.741965	0.43718	0.304785	19	38794598	F	II	C19orf33	TSS1500	opensea	TSS1500-opensea		TRUE	TRUE	ACC	HGLO
cg04037470	0.381826	0.303193	-4.91738	2.78986e-05	0.0225329	1.92618	0.494106	0.11228	0.381826	22	42196210	F	II	CCDC134	TSS1500	island	TSS1500-island	chr22:42195953-42196961	NA	NA	ACC	HGLO
cg11953311	0.306039	0.512742	-4.91405	2.81647e-05	0.0225329	1.91682	0.665762	0.359723	0.306039	6	31870840	R	II	ZBTB12	TSS1500	shore	TSS1500-shore	chr6:31868781-31870311	NA	NA	ACC	HGLO
cg01014615	0.301147	0.747869	-4.91121	2.83937e-05	0.0225329	1.90883	0.898442	0.597295	0.301147	2	177027621	F	II	HOXD3	TSS1500	island	TSS1500-island	chr2:177027617-177028014	NA	NA	ACC	HGLO
cg00667789	0.445992	0.468087	-4.90549	2.88598e-05	0.0225329	1.89276	0.691083	0.245091	0.445992	1	59042065	R	I	TACSTD2	1stExon	island	1stExon-island	chr1:59042013-59043295	NA	NA	ACC	HGLO
cg02285920	0.315043	0.625133	-4.89286	2.99175e-05	0.0226545	1.85725	0.782654	0.467611	0.315043	19	17958956	F	II	JAK3	TSS200	shore	TSS200-shore	chr19:17958490-17958808	TRUE	TRUE	ACC	HGLO
cg23679615	0.360912	0.594342	-4.88868	3.02761e-05	0.0227977	1.84549	0.774798	0.413886	0.360912	6	31127159	R	II	TCF19	5'UTR	shore	5'UTR-shore	chr6:31125894-31126561	NA	NA	ACC	HGLO
cg18107425	0.304039	0.584137	-4.88406	3.0677e-05	0.0227977	1.83252	0.736157	0.432118	0.304039	15	90319432	R	II	MESP2	TSS200	shore	TSS200-shore	chr15:90319583-90320476	NA	TRUE	ACC	HGLO
cg03314029	0.504849	0.473812	-4.87225	3.17266e-05	0.0229698	1.79933	0.726237	0.221387	0.504849	16	88496788	R	I	ZNF469	1stExon	island	1stExon-island	chr16:88496201-88497763	TRUE	NA	ACC	HGLO
cg10705379	0.414101	0.547077	-4.86619	3.22792e-05	0.0230822	1.7823	0.754128	0.340027	0.414101	10	99080932	R	II	FRAT1	1stExon	island	1stExon-island	chr10:99078811-99081048	NA	TRUE	ACC	HGLO
cg03760483	0.296973	0.623214	-4.85918	3.29306e-05	0.0231022	1.7626	0.771701	0.474728	0.296973	17	6899297	R	II	ALOX12	TSS200	island	TSS200-island	chr17:6898820-6900427	TRUE	TRUE	ACC	HGLO
cg24267699	0.344394	0.475497	-4.85869	3.29764e-05	0.0231022	1.76123	0.647694	0.303299	0.344394	9	136151359	F	II	ABO	TSS1500	island	TSS1500-island	chr9:136150031-136151365	NA	NA	ACC	HGLO
cg09464194	0.415623	0.436838	-4.85749	3.30894e-05	0.0231022	1.75785	0.644649	0.229026	0.415623	19	39522944	F	I	FBXO27	5'UTR	island	5'UTR-island	chr19:39522264-39523227	NA	NA	ACC	HGLO
cg05373723	0.377472	0.363688	-4.84918	3.38817e-05	0.0231022	1.73452	0.552424	0.174952	0.377472	4	141347993	F	II	CLGN	5'UTR	shore	5'UTR-shore	chr4:141348042-141348957	TRUE	NA	ACC	HGLO
cg07237830	0.312896	0.580136	-4.8376	3.50176e-05	0.0232815	1.70201	0.736584	0.423688	0.312896	11	62474725	R	II	BSCL2	5'UTR	shore	5'UTR-shore	chr11:62473453-62474156	NA	NA	ACC	HGLO
cg13792279	-0.323619	0.4613	4.83583	3.51948e-05	0.0233078	1.69703	0.299491	0.62311	-0.323619	21	31538549	R	II	CLDN17	1stExon	opensea	1stExon-opensea		NA	NA	ACC	LGHO
cg07836815	0.31407	0.512005	-4.83004	3.57794e-05	0.0234414	1.68079	0.66904	0.35497	0.31407	17	61778515	F	I	LIMD2	TSS1500	island	TSS1500-island	chr17:61776890-61778733	NA	NA	ACC	HGLO
cg24533097	-0.397803	0.528439	4.82384	3.64163e-05	0.0235133	1.6634	0.329538	0.72734	-0.397803	5	140579046	F	II	PCDHB11	TSS1500	shore	TSS1500-shore	chr5:140580723-140581625	NA	NA	ACC	LGHO
cg25313172	0.34948	0.393981	-4.81972	3.68461e-05	0.0235133	1.65183	0.568722	0.219241	0.34948	12	52627272	F	I	KRT7	1stExon	island	1stExon-island	chr12:52626793-52627577	NA	NA	ACC	HGLO
cg09560979	0.329236	0.344645	-4.81709	3.71227e-05	0.0235133	1.64446	0.509263	0.180028	0.329236	8	38615235	F	II	TACC1	5'UTR	island	5'UTR-island	chr8:38614414-38615236	TRUE	NA	ACC	HGLO
cg07722358	0.365414	0.418918	-4.80662	3.82458e-05	0.0235133	1.61509	0.601625	0.236211	0.365414	6	36808414	F	II	CPNE5	TSS1500	island	TSS1500-island	chr6:36807678-36808808	TRUE	TRUE	ACC	HGLO
cg04809274	0.342749	0.417556	-4.7953	3.94984e-05	0.0235133	1.58333	0.588931	0.246182	0.342749	6	32977254	F	II	HLA-DOA	1stExon	shore	1stExon-shore	chr6:32975684-32975926	TRUE	NA	ACC	HGLO
cg14646075	0.334731	0.351884	-4.78348	4.08492e-05	0.0236144	1.5502	0.519249	0.184518	0.334731	2	228736089	R	II	WDR69	TSS1500	shore	TSS1500-shore	chr2:228736230-228736544	TRUE	TRUE	ACC	HGLO
cg01897496	0.327002	0.267101	-4.76144	4.34916e-05	0.0239218	1.48845	0.430602	0.103601	0.327002	2	182545209	R	II	NEUROD1	1stExon	shelf	1stExon-shelf	chr2:182547873-182549177	NA	TRUE	ACC	HGLO
cg27560864	0.323568	0.464332	-4.76141	4.3496e-05	0.0239218	1.48835	0.626116	0.302548	0.323568	11	118024339	R	II	SCN4B	TSS1500	shore	TSS1500-shore	chr11:118023352-118024194	NA	NA	ACC	HGLO
cg09025501	0.431522	0.345745	-4.75341	4.4497e-05	0.0240684	1.46594	0.561506	0.129985	0.431522	16	88717472	F	I	CYBA	TSS200	island	TSS200-island	chr16:88716989-88717606	NA	NA	ACC	HGLO
cg14097440	0.298125	0.285426	-4.74823	4.51571e-05	0.0240684	1.45144	0.434488	0.136363	0.298125	14	74251018	F	II	C14orf43	5'UTR	shelf	5'UTR-shelf	chr14:74253387-74254188	NA	TRUE	ACC	HGLO
cg09513259	0.316541	0.496831	-4.7479	4.5199e-05	0.0240684	1.45053	0.655102	0.338561	0.316541	9	136039474	F	II	GBGT1	TSS200	island	TSS200-island	chr9:136038416-136039577	NA	NA	ACC	HGLO
cg20087093	0.360743	0.359117	-4.74725	4.52829e-05	0.0240684	1.4487	0.539489	0.178745	0.360743	7	27142799	R	II	HOXA2	TSS1500	shore	TSS1500-shore	chr7:27143181-27143479	NA	NA	ACC	HGLO
cg22103164	0.244566	0.76329	-4.73448	4.69565e-05	0.0240684	1.41297	0.885573	0.641007	0.244566	4	155702409	R	I	RBM46	TSS200	island	TSS200-island	chr4:155702340-155703328	NA	NA	ACC	HGLO
cg23565942	0.42857	0.503156	-4.7335	4.7088e-05	0.0240684	1.41021	0.717441	0.288871	0.42857	10	21463485	R	I	NEBL	TSS1500	island	TSS1500-island	chr10:21462128-21463808	TRUE	NA	ACC	HGLO
cg16328007	0.427908	0.582054	-4.73074	4.7458e-05	0.0240684	1.40251	0.796009	0.3681	0.427908	1	41119988	F	II	RIMS3	5'UTR	island	5'UTR-island	chr1:41119852-41120136	NA	NA	ACC	HGLO
cg18748499	0.333164	0.363129	-4.73042	4.75018e-05	0.0240684	1.4016	0.529712	0.196547	0.333164	17	38517641	R	II	GJD3	1stExon	shore	1stExon-shore	chr17:38518965-38520264	NA	NA	ACC	HGLO
cg24922596	-0.208513	0.264993	4.7303	4.75185e-05	0.0240684	1.40125	0.160737	0.369249	-0.208513	18	13915573	F	II	MC2R	TSS200	opensea	TSS200-opensea		NA	NA	ACC	LGHO
cg03840504	0.368768	0.455251	-4.72587	4.81203e-05	0.0240684	1.38886	0.639635	0.270867	0.368768	3	122296369	F	II	PARP15	TSS200	shore	TSS200-shore	chr3:122296612-122296828	NA	NA	ACC	HGLO
cg00030422	0.304349	0.487573	-4.72471	4.82786e-05	0.0240684	1.38563	0.639748	0.335399	0.304349	3	38080704	F	I	DLEC1	5'UTR	island	5'UTR-island	chr3:38080628-38081187	TRUE	TRUE	ACC	HGLO
cg02331784	-0.202629	0.232359	4.7245	4.8308e-05	0.0240684	1.38503	0.131044	0.333674	-0.202629	3	114082760	R	II	ZBTB20	5'UTR	opensea	5'UTR-opensea		NA	TRUE	ACC	LGHO
cg03573679	0.231781	0.718022	-4.72427	4.83393e-05	0.0240684	1.38439	0.833913	0.602131	0.231781	7	2445727	F	I	CHST12	5'UTR	shore	5'UTR-shore	chr7:2442792-2444011	NA	NA	ACC	HGLO
cg26222247	0.284317	0.64395	-4.72425	4.8342e-05	0.0240684	1.38434	0.786108	0.501791	0.284317	15	90357521	F	II	ANPEP	5'UTR	island	5'UTR-island	chr15:90357402-90358573	NA	NA	ACC	HGLO
cg19198568	0.369699	0.327059	-4.69695	5.22407e-05	0.0247712	1.30799	0.511908	0.142209	0.369699	7	28997866	F	II	TRIL	5'UTR	island	5'UTR-island	chr7:28995305-28998541	NA	NA	ACC	HGLO
cg09453076	0.293253	0.388289	-4.68813	5.35668e-05	0.0247994	1.28333	0.534915	0.241662	0.293253	2	235406275	F	I	ARL4C	TSS1500	island	TSS1500-island	chr2:235404502-235406541	NA	NA	ACC	HGLO
cg25020286	0.45438	0.603873	-4.68506	5.40354e-05	0.0247994	1.27476	0.831063	0.376683	0.45438	1	18956947	F	I	PAX7	TSS1500	island	TSS1500-island	chr1:18956895-18959829	NA	TRUE	ACC	HGLO
cg00835279	0.372468	0.437288	-4.68414	5.4177e-05	0.0247994	1.27218	0.623522	0.251054	0.372468	2	3642710	R	II	COLEC11	1stExon	island	1stExon-island	chr2:3642547-3642751	NA	TRUE	ACC	HGLO
cg12664038	0.408051	0.59372	-4.68187	5.4528e-05	0.0247994	1.26583	0.797745	0.389694	0.408051	1	156611194	F	II	BCAN	TSS1500	shore	TSS1500-shore	chr1:156611639-156612447	TRUE	TRUE	ACC	HGLO
cg23953831	0.230565	0.747676	-4.67765	5.51848e-05	0.0247994	1.25405	0.862959	0.632393	0.230565	1	117544416	F	II	CD101	5'UTR	opensea	5'UTR-opensea		NA	NA	ACC	HGLO
cg22973789	0.485751	0.400529	-4.67519	5.55716e-05	0.0247994	1.24718	0.643405	0.157654	0.485751	2	200321011	F	I	SATB2	5'UTR	island	5'UTR-island	chr2:200320502-200329681	NA	NA	ACC	HGLO
cg23547017	0.200263	0.687414	-4.67362	5.58194e-05	0.0247994	1.2428	0.787545	0.587282	0.200263	2	177030171	F	I	HOXD3	5'UTR	shore	5'UTR-shore	chr2:177029413-177029941	NA	NA	ACC	HGLO
cg05339727	0.43375	0.480655	-4.67125	5.61963e-05	0.0247994	1.23618	0.69753	0.26378	0.43375	2	165812079	F	II	SLC38A11	TSS200	opensea	TSS200-opensea		NA	NA	ACC	HGLO
cg15815827	0.257213	0.569643	-4.66888	5.65765e-05	0.0247994	1.22955	0.69825	0.441036	0.257213	20	61546407	R	II	DIDO1	5'UTR	shelf	5'UTR-shelf	chr20:61542354-61542877	TRUE	NA	ACC	HGLO
cg04259907	0.295941	0.535016	-4.6654	5.71372e-05	0.0247994	1.21985	0.682987	0.387045	0.295941	19	43969884	F	I	LYPD3	TSS200	shore	TSS200-shore	chr19:43967247-43968625	TRUE	NA	ACC	HGLO
cg03438490	-0.233498	0.420918	4.66422	5.73303e-05	0.0247994	1.21653	0.304169	0.537667	-0.233498	17	61515010	F	II	CYB561	5'UTR	island	5'UTR-island	chr17:61514752-61515386	NA	TRUE	ACC	LGHO
cg09076720	0.244621	0.648345	-4.65976	5.80602e-05	0.0247994	1.20408	0.770655	0.526035	0.244621	2	207082565	F	II	GPR1	1stExon	opensea	1stExon-opensea		NA	NA	ACC	HGLO
cg10862535	0.312572	0.601921	-4.65743	5.84458e-05	0.0248138	1.19757	0.758207	0.445635	0.312572	19	46526483	R	II	PGLYRP1	TSS200	shore	TSS200-shore	chr19:46526046-46526334	NA	NA	ACC	HGLO
cg23241781	0.447919	0.658568	-4.65616	5.86567e-05	0.0248138	1.19403	0.882527	0.434608	0.447919	14	70653964	R	I	SLC8A3	5'UTR	shore	5'UTR-shore	chr14:70655095-70656077	TRUE	NA	ACC	HGLO
cg25534244	0.383257	0.532433	-4.65405	5.9008e-05	0.0248138	1.18816	0.724062	0.340805	0.383257	17	53341098	R	I	HLF	TSS1500	shore	TSS1500-shore	chr17:53342198-53343061	NA	NA	ACC	HGLO
cg20727217	0.275424	0.648553	-4.65231	5.93013e-05	0.0248599	1.18328	0.786265	0.510841	0.275424	4	154711280	R	II	SFRP2	TSS1500	shore	TSS1500-shore	chr4:154712073-154712706	NA	NA	ACC	HGLO
cg07841477	0.262909	0.738419	-4.64568	6.04267e-05	0.0250774	1.16479	0.869873	0.606964	0.262909	16	23724901	F	I	ERN2	TSS200	shore	TSS200-shore	chr16:23724270-23724775	NA	NA	ACC	HGLO
cg04823311	0.502316	0.375091	-4.64297	6.08929e-05	0.025175	1.15724	0.626249	0.123933	0.502316	7	28997485	R	I	TRIL	1stExon	island	1stExon-island	chr7:28995305-28998541	NA	NA	ACC	HGLO
cg00743929	0.260137	0.294531	-4.64191	6.10773e-05	0.0251933	1.15426	0.4246	0.164463	0.260137	3	50375535	F	II	RASSF1	TSS1500	island	TSS1500-island	chr3:50374264-50375629	NA	NA	ACC	HGLO
cg04918402	0.345625	0.39448	-4.63857	6.1659e-05	0.0253242	1.14494	0.567292	0.221667	0.345625	17	61778550	F	II	LIMD2	TSS1500	island	TSS1500-island	chr17:61776890-61778733	NA	NA	ACC	HGLO
cg15802555	0.324816	0.466828	-4.63579	6.21464e-05	0.0254247	1.1372	0.629236	0.30442	0.324816	17	41984994	F	I	MPP2	5'UTR	island	5'UTR-island	chr17:41984148-41985012	TRUE	NA	ACC	HGLO
cg17204275	0.476285	0.440017	-4.63386	6.24876e-05	0.0254522	1.13182	0.67816	0.201874	0.476285	2	200321136	R	II	SATB2	5'UTR	island	5'UTR-island	chr2:200320502-200329681	NA	NA	ACC	HGLO
cg04379348	0.319548	0.591235	-4.62556	6.39773e-05	0.0254957	1.10865	0.751009	0.431461	0.319548	19	46318762	R	II	RSPH6A	TSS200	island	TSS200-island	chr19:46318490-46319266	NA	NA	ACC	HGLO
cg19056418	0.260945	0.709354	-4.62391	6.4277e-05	0.0254957	1.10406	0.839826	0.578881	0.260945	17	76127217	R	II	TMC8	5'UTR	shore	5'UTR-shore	chr17:76127521-76128406	NA	NA	ACC	HGLO
cg04282594	0.397826	0.413444	-4.62313	6.44187e-05	0.0254957	1.10189	0.612356	0.214531	0.397826	21	44073246	R	I	PDE9A	TSS1500	island	TSS1500-island	chr21:44073201-44074650	NA	NA	ACC	HGLO
cg12140975	0.342183	0.313772	-4.62173	6.46748e-05	0.0254957	1.09799	0.484864	0.142681	0.342183	1	33351568	F	II	HPCA	TSS1500	shore	TSS1500-shore	chr1:33351686-33352397	TRUE	NA	ACC	HGLO
cg11915388	0.335942	0.309357	-4.62113	6.47853e-05	0.0254957	1.09632	0.477328	0.141386	0.335942	22	42470451	F	I	FAM109B	5'UTR	island	5'UTR-island	chr22:42470035-42470669	TRUE	NA	ACC	HGLO
cg17496659	0.370845	0.33862	-4.62035	6.49293e-05	0.0254957	1.09413	0.524042	0.153197	0.370845	1	3568245	F	I	TP73	TSS1500	island	TSS1500-island	chr1:3566445-3569636	NA	NA	ACC	HGLO
cg18702197	0.361543	0.560882	-4.61297	6.63026e-05	0.0256706	1.07356	0.741653	0.38011	0.361543	2	177027641	F	II	HOXD3	TSS1500	island	TSS1500-island	chr2:177027617-177028014	NA	NA	ACC	HGLO
cg02197293	0.378424	0.719819	-4.61034	6.67982e-05	0.0257126	1.06624	0.909031	0.530607	0.378424	19	39523158	F	I	FBXO27	5'UTR	island	5'UTR-island	chr19:39522264-39523227	NA	NA	ACC	HGLO
cg19858576	0.225624	0.607983	-4.61012	6.68398e-05	0.0257126	1.06563	0.720795	0.495171	0.225624	5	191806	R	I	LRRC14B	1stExon	island	1stExon-island	chr5:191792-192544	TRUE	NA	ACC	HGLO
cg22287064	0.476233	0.602036	-4.59901	6.89788e-05	0.025777	1.03467	0.840153	0.363919	0.476233	17	73584070	R	I	MYO15B	TSS200	island	TSS200-island	chr17:73583838-73586337	NA	NA	ACC	HGLO
cg00808740	0.347605	0.257747	-4.59822	6.91336e-05	0.025777	1.03246	0.431549	0.0839443	0.347605	12	46661305	R	II	SLC38A1	5'UTR	island	5'UTR-island	chr12:46661054-46663408	NA	NA	ACC	HGLO
cg17372806	0.351721	0.508792	-4.5943	6.99064e-05	0.0258112	1.02154	0.684652	0.332931	0.351721	11	63448356	F	II	RTN3	TSS1500	shore	TSS1500-shore	chr11:63448704-63449386	NA	NA	ACC	HGLO
cg11314292	0.354474	0.354115	-4.59281	7.02011e-05	0.0258146	1.01741	0.531352	0.176878	0.354474	18	29598433	R	II	RNF125	TSS200	shore	TSS200-shore	chr18:29598566-29599460	NA	NA	ACC	HGLO
cg13438961	0.44189	0.57889	-4.5919	7.03828e-05	0.0258146	1.01487	0.799835	0.357945	0.44189	1	41250071	F	I	KCNQ4	1stExon	island	1stExon-island	chr1:41249090-41250161	NA	NA	ACC	HGLO
cg24302235	0.438618	0.629189	-4.58204	7.23778e-05	0.0260332	0.987404	0.848498	0.40988	0.438618	3	170746073	R	II	SLC2A2	TSS1500	island	TSS1500-island	chr3:170746072-170746292	TRUE	TRUE	ACC	HGLO
cg26176204	0.34548	0.678516	-4.58024	7.27479e-05	0.0260441	0.982393	0.851256	0.505777	0.34548	2	236401677	R	II	AGAP1	TSS1500	shore	TSS1500-shore	chr2:236401799-236403946	NA	NA	ACC	HGLO
cg21485895	0.519098	0.439964	-4.578	7.32103e-05	0.0260441	0.976168	0.699514	0.180415	0.519098	2	200321016	F	I	SATB2	5'UTR	island	5'UTR-island	chr2:200320502-200329681	NA	NA	ACC	HGLO
cg11145632	0.335002	0.631576	-4.57148	7.45751e-05	0.0262976	0.958023	0.799077	0.464075	0.335002	22	29781841	R	II	AP1B1	5'UTR	shelf	5'UTR-shelf	chr22:29784169-29784779	NA	NA	ACC	HGLO
cg16210718	0.287947	0.661719	-4.57025	7.48357e-05	0.0263636	0.954597	0.805693	0.517745	0.287947	22	19711007	R	I	GP1BB	TSS200	island	TSS200-island	chr22:19709081-19712106	TRUE	NA	ACC	HGLO
cg13495205	0.501994	0.459887	-4.56654	7.56256e-05	0.0264117	0.944282	0.710885	0.20889	0.501994	1	4714033	R	I	AJAP1	TSS1500	island	TSS1500-island	chr1:4713989-4716555	NA	NA	ACC	HGLO
cg08662052	0.376053	0.67982	-4.56451	7.60615e-05	0.0264117	0.938637	0.867846	0.491793	0.376053	19	44764603	R	II	ZNF233	5'UTR	shore	5'UTR-shore	chr19:44763978-44764312	NA	NA	ACC	HGLO
cg23130254	0.362521	0.298305	-4.55136	7.89482e-05	0.0267206	0.902053	0.479565	0.117044	0.362521	2	176964588	R	II	HOXD12	1stExon	island	1stExon-island	chr2:176964062-176965509	NA	NA	ACC	HGLO
cg02043679	0.210602	0.766454	-4.54917	7.94395e-05	0.0267657	0.895961	0.871755	0.661153	0.210602	11	124767840	F	II	ROBO4	TSS200	opensea	TSS200-opensea		NA	NA	ACC	HGLO
cg15500865	0.287465	0.581275	-4.54807	7.96873e-05	0.0267683	0.892903	0.725007	0.437543	0.287465	7	95025924	F	II	PON3	TSS1500	island	TSS1500-island	chr7:95025559-95026122	NA	NA	ACC	HGLO
cg04504066	0.348447	0.285732	-4.54271	8.09044e-05	0.0267771	0.878019	0.459956	0.111508	0.348447	11	31827998	F	II	PAX6	5'UTR	shore	5'UTR-shore	chr11:31825743-31826967	NA	NA	ACC	HGLO
cg11787167	0.413909	0.559668	-4.53704	8.22139e-05	0.0267771	0.862254	0.766622	0.352713	0.413909	14	33407370	R	II	NPAS3	TSS1500	shelf	TSS1500-shelf	chr14:33402094-33404079	TRUE	NA	ACC	HGLO
cg03944843	0.400576	0.459342	-4.53494	8.27046e-05	0.0267771	0.856411	0.659631	0.259054	0.400576	1	24307429	F	II	SFRS13A	TSS1500	shore	TSS1500-shore	chr1:24306363-24307017	NA	NA	ACC	HGLO
cg03546977	0.291019	0.529038	-4.53403	8.29187e-05	0.0267771	0.853872	0.674548	0.383529	0.291019	5	78985489	R	II	CMYA5	TSS200	opensea	TSS200-opensea		NA	TRUE	ACC	HGLO
cg22995959	0.263571	0.493669	-4.53396	8.2934e-05	0.0267771	0.853691	0.625454	0.361883	0.263571	14	59931024	F	I	GPR135	1stExon	island	1stExon-island	chr14:59930634-59932251	TRUE	TRUE	ACC	HGLO
cg03732545	0.298646	0.526577	-4.53268	8.32361e-05	0.0267771	0.850121	0.6759	0.377255	0.298646	1	205012130	F	II	CNTN2	TSS1500	opensea	TSS1500-opensea		TRUE	NA	ACC	HGLO
cg26654286	0.409976	0.345988	-4.52997	8.38756e-05	0.0267771	0.842607	0.550976	0.141	0.409976	17	38465510	F	II	RARA	5'UTR	opensea	5'UTR-opensea		NA	NA	ACC	HGLO
cg00869330	-0.209567	0.231846	4.52718	8.45403e-05	0.0267771	0.834859	0.127062	0.336629	-0.209567	10	35621144	R	II	CCNY	5'UTR	shelf	5'UTR-shelf	chr10:35625049-35626540	TRUE	NA	ACC	LGHO
cg12966367	0.284479	0.520016	-4.52715	8.45474e-05	0.0267771	0.834776	0.662255	0.377776	0.284479	3	50378407	R	II	RASSF1	TSS200	island	TSS200-island	chr3:50377803-50378540	TRUE	NA	ACC	HGLO
cg26558287	0.25137	0.618537	-4.52079	8.60827e-05	0.0270215	0.817111	0.744222	0.492852	0.25137	16	67428155	R	II	TPPP3	TSS1500	island	TSS1500-island	chr16:67427284-67428950	NA	NA	ACC	HGLO
cg03108070	0.318271	0.717309	-4.51679	8.70636e-05	0.02716	0.80599	0.876445	0.558173	0.318271	6	33245490	R	I	B3GALT4	1stExon	island	1stExon-island	chr6:33244677-33245554	TRUE	TRUE	ACC	HGLO
cg10984625	0.201993	0.771877	-4.50031	9.12158e-05	0.0273428	0.760267	0.872874	0.67088	0.201993	2	238599858	R	II	LRRFIP1	TSS1500	island	TSS1500-island	chr2:238599857-238601430	NA	NA	ACC	HGLO
cg02317299	0.308002	0.613156	-4.49594	9.23487e-05	0.0274927	0.748156	0.767157	0.459154	0.308002	17	1390182	F	I	MYO1C	5'UTR	shore	5'UTR-shore	chr17:1390456-1390786	TRUE	NA	ACC	HGLO
cg24296452	0.33413	0.278895	-4.48888	9.42106e-05	0.0277439	0.728571	0.44596	0.11183	0.33413	19	50666538	F	I	C19orf41	TSS200	shore	TSS200-shore	chr19:50666147-50666514	NA	NA	ACC	HGLO
cg04187121	0.365199	0.57925	-4.47981	9.66567e-05	0.0279469	0.703425	0.76185	0.396651	0.365199	6	1388858	F	II	FOXF2	TSS1500	shore	TSS1500-shore	chr6:1389139-1391393	TRUE	NA	ACC	HGLO
cg00384205	0.326811	0.586493	-4.47212	9.87811e-05	0.0280764	0.682099	0.749899	0.423088	0.326811	3	128713392	F	II	KIAA1257	TSS1500	shore	TSS1500-shore	chr3:128712404-128713058	NA	TRUE	ACC	HGLO
cg08533783	0.374065	0.342565	-4.47102	9.9087e-05	0.0280764	0.679066	0.529598	0.155533	0.374065	11	111385338	R	II	C11orf88	TSS200	island	TSS200-island	chr11:111385337-111385712	NA	NA	ACC	HGLO
cg23967742	0.356873	0.264152	-4.46758	0.000100055	0.0281593	0.66953	0.442588	0.0857156	0.356873	10	90966701	R	II	CH25H	1stExon	shore	1stExon-shore	chr10:90967555-90967900	TRUE	TRUE	ACC	HGLO
cg26920327	0.257275	0.698428	-4.46731	0.000100131	0.0281593	0.668784	0.827066	0.569791	0.257275	19	41035836	R	II	SPTBN4	TSS1500	shore	TSS1500-shore	chr19:41035100-41035440	NA	TRUE	ACC	HGLO
cg27118825	0.26605	0.368262	-4.46632	0.000100411	0.0282062	0.666044	0.501287	0.235237	0.26605	19	46318748	R	II	RSPH6A	TSS200	island	TSS200-island	chr19:46318490-46319266	NA	NA	ACC	HGLO
cg15982700	0.334128	0.706365	-4.46508	0.000100766	0.0282401	0.662591	0.873429	0.539301	0.334128	7	27154911	F	II	HOXA3	5'UTR	shore	5'UTR-shore	chr7:27154999-27155426	TRUE	NA	ACC	HGLO
cg01579024	-0.223915	0.358226	4.46451	0.000100928	0.0282401	0.661016	0.246269	0.470184	-0.223915	5	170288757	R	II	RANBP17	TSS1500	shore	TSS1500-shore	chr5:170288879-170289737	TRUE	NA	ACC	LGHO
cg09739536	-0.343502	0.668038	4.45678	0.000103154	0.0284597	0.639614	0.496287	0.839789	-0.343502	5	178339445	R	II	ZFP2	5'UTR	opensea	5'UTR-opensea		NA	NA	ACC	LGHO
cg11152364	0.379067	0.240837	-4.45534	0.000103573	0.0284597	0.63564	0.430371	0.0513041	0.379067	17	16257010	F	I	CENPV	TSS200	island	TSS200-island	chr17:16255618-16257148	TRUE	NA	ACC	HGLO
cg00054210	0.399111	0.625452	-4.45126	0.000104774	0.028589	0.624339	0.825008	0.425897	0.399111	8	65711644	R	I	CYP7B1	TSS1500	island	TSS1500-island	chr8:65710990-65711722	NA	NA	ACC	HGLO
cg02147764	0.417138	0.351787	-4.45067	0.00010495	0.028589	0.622696	0.560356	0.143218	0.417138	2	45169681	F	II	SIX3	1stExon	island	1stExon-island	chr2:45169505-45171884	NA	NA	ACC	HGLO
cg06909469	0.319778	0.533426	-4.44456	0.000106774	0.0287466	0.605798	0.693315	0.373538	0.319778	2	96990800	F	II	ITPRIPL1	TSS1500	shore	TSS1500-shore	chr2:96990857-96991283	NA	NA	ACC	HGLO
cg12244647	0.249957	0.664058	-4.44455	0.000106777	0.0287466	0.60577	0.789037	0.539079	0.249957	22	50737978	R	II	PLXNB2	5'UTR	island	5'UTR-island	chr22:50737809-50738961	TRUE	TRUE	ACC	HGLO
cg07172334	-0.291422	0.261171	4.44246	0.000107411	0.0287466	0.599965	0.11546	0.406882	-0.291422	21	31655261	R	II	KRTAP24-1	1stExon	opensea	1stExon-opensea		NA	NA	ACC	LGHO
cg16290689	0.217603	0.682867	-4.44023	0.000108087	0.0288172	0.593816	0.791668	0.574065	0.217603	13	31506685	R	II	C13orf26	TSS200	opensea	TSS200-opensea		NA	NA	ACC	HGLO
cg13011388	0.383186	0.429551	-4.43607	0.000109365	0.0288452	0.582291	0.621144	0.237958	0.383186	14	23834909	R	I	EFS	TSS200	island	TSS200-island	chr14:23834435-23835947	NA	NA	ACC	HGLO
cg14703002	0.300916	0.634715	-4.43599	0.000109391	0.0288452	0.582065	0.785174	0.484257	0.300916	6	26018058	F	I	HIST1H1A	TSS200	shelf	TSS200-shelf	chr6:26020671-26021125	TRUE	NA	ACC	HGLO
cg14615768	0.363433	0.511291	-4.43248	0.000110478	0.0289	0.572365	0.693007	0.329574	0.363433	17	8924093	R	II	NTN1	TSS1500	shore	TSS1500-shore	chr17:8924167-8926920	NA	NA	ACC	HGLO
cg06955484	0.28202	0.723185	-4.42869	0.000111666	0.0290628	0.561881	0.864195	0.582175	0.28202	1	47695408	R	I	TAL1	5'UTR	shore	5'UTR-shore	chr1:47696504-47698197	NA	NA	ACC	HGLO
cg26265787	0.330057	0.628787	-4.42694	0.000112219	0.0290802	0.557047	0.793816	0.463759	0.330057	19	10491889	F	II	TYK2	TSS1500	shore	TSS1500-shore	chr19:10491019-10491720	NA	NA	ACC	HGLO
cg21964551	0.325231	0.284065	-4.42456	0.000112975	0.0291087	0.550462	0.44668	0.12145	0.325231	1	201368791	R	I	LAD1	TSS200	island	TSS200-island	chr1:201368560-201369032	TRUE	TRUE	ACC	HGLO
cg16473141	0.249201	0.726909	-4.4149	0.000116096	0.0293863	0.523759	0.85151	0.602309	0.249201	14	24641501	R	II	REC8	1stExon	island	1stExon-island	chr14:24641053-24642220	TRUE	TRUE	ACC	HGLO
cg24853724	0.39233	0.395939	-4.41339	0.000116591	0.0294105	0.519588	0.592104	0.199774	0.39233	7	28997403	R	II	TRIL	1stExon	island	1stExon-island	chr7:28995305-28998541	NA	NA	ACC	HGLO
cg09217215	0.386019	0.359704	-4.40941	0.000117907	0.0294306	0.508587	0.552713	0.166694	0.386019	11	31829582	F	II	PAX6	5'UTR	shore	5'UTR-shore	chr11:31827696-31827921	NA	NA	ACC	HGLO
cg14196225	0.429101	0.595205	-4.40628	0.000118951	0.0296067	0.499952	0.809755	0.380655	0.429101	4	57522762	F	I	HOPX	5'UTR	shore	5'UTR-shore	chr4:57521621-57522703	TRUE	NA	ACC	HGLO
cg23817893	0.415409	0.482342	-4.40483	0.000119438	0.0296212	0.495949	0.690047	0.274637	0.415409	11	86085932	R	I	CCDC81	1stExon	island	1stExon-island	chr11:86085693-86086006	NA	TRUE	ACC	HGLO
cg21872037	0.374884	0.494391	-4.40355	0.000119872	0.0296616	0.492398	0.681833	0.306949	0.374884	17	6617470	F	II	SLC13A5	TSS1500	island	TSS1500-island	chr17:6616422-6617471	TRUE	NA	ACC	HGLO
cg26435178	0.287302	0.592693	-4.4032	0.000119987	0.0296616	0.491453	0.736344	0.449042	0.287302	10	73848458	F	I	SPOCK2	5'UTR	shore	5'UTR-shore	chr10:73846806-73848233	TRUE	TRUE	ACC	HGLO
cg03826976	0.338793	0.559982	-4.39404	0.000123125	0.0298903	0.466162	0.729378	0.390585	0.338793	11	7695433	F	II	CYB5R2	TSS1500	island	TSS1500-island	chr11:7694711-7695685	TRUE	NA	ACC	HGLO
cg01392313	0.295695	0.685646	-4.39206	0.000123814	0.0299383	0.460699	0.833493	0.537798	0.295695	6	33561181	F	I	C6orf227	TSS200	island	TSS200-island	chr6:33560892-33561189	NA	NA	ACC	HGLO
cg01089498	0.412689	0.634231	-4.39167	0.000123953	0.0299383	0.459598	0.840575	0.427886	0.412689	4	11428985	R	I	HS3ST1	5'UTR	shore	5'UTR-shore	chr4:11429414-11429633	NA	NA	ACC	HGLO
cg17736230	0.407578	0.58218	-4.39044	0.000124383	0.0299383	0.456203	0.785969	0.378391	0.407578	2	25391720	R	II	POMC	TSS200	island	TSS200-island	chr2:25391072-25391875	NA	NA	ACC	HGLO
cg10418524	0.439022	0.354451	-4.38911	0.000124851	0.0299692	0.452531	0.573962	0.13494	0.439022	2	176956678	R	I	HOXD13	TSS1500	island	TSS1500-island	chr2:176956504-176956707	NA	NA	ACC	HGLO
cg14666564	0.360094	0.663997	-4.38725	0.000125505	0.0300548	0.447409	0.844045	0.48395	0.360094	2	177030228	R	I	HOXD3	5'UTR	shore	5'UTR-shore	chr2:177029413-177029941	NA	NA	ACC	HGLO
cg02788731	-0.362526	0.467445	4.38458	0.000126453	0.0300616	0.440043	0.286181	0.648708	-0.362526	1	247751498	F	II	OR2G2	TSS200	opensea	TSS200-opensea		NA	NA	ACC	LGHO
cg05058167	0.41869	0.336733	-4.38213	0.000127327	0.0301697	0.433294	0.546078	0.127388	0.41869	17	37895424	F	I	GRB7	5'UTR	opensea	5'UTR-opensea		NA	NA	ACC	HGLO
cg05635754	0.430162	0.473274	-4.38113	0.000127689	0.0301958	0.430515	0.688356	0.258193	0.430162	19	17958736	F	I	JAK3	5'UTR	island	5'UTR-island	chr19:17958490-17958808	TRUE	TRUE	ACC	HGLO
cg23889730	0.221767	0.676785	-4.37718	0.000129116	0.0302992	0.419632	0.787669	0.565902	0.221767	14	94254131	R	II	PRIMA1	5'UTR	island	5'UTR-island	chr14:94253952-94255733	TRUE	NA	ACC	HGLO
cg03491584	0.306901	0.489285	-4.37582	0.000129611	0.0303312	0.415885	0.642736	0.335835	0.306901	19	17958961	F	II	JAK3	TSS200	shore	TSS200-shore	chr19:17958490-17958808	NA	TRUE	ACC	HGLO
cg26477573	0.415453	0.413283	-4.3742	0.000130204	0.030391	0.411409	0.621009	0.205556	0.415453	19	15342915	F	I	EPHX3	1stExon	island	1stExon-island	chr19:15342626-15343181	NA	NA	ACC	HGLO
cg10248878	0.361416	0.604082	-4.37388	0.000130323	0.030399	0.410516	0.784791	0.423374	0.361416	4	54965109	F	II	GSX2	TSS1500	shore	TSS1500-shore	chr4:54966163-54968063	NA	NA	ACC	HGLO
cg16748008	0.287943	0.646563	-4.37272	0.00013075	0.0304735	0.407318	0.790534	0.502591	0.287943	7	27155002	F	I	HOXA3	5'UTR	island	5'UTR-island	chr7:27154999-27155426	TRUE	NA	ACC	HGLO
cg16042149	0.347707	0.624302	-4.36571	0.000133354	0.0306684	0.388005	0.798155	0.450449	0.347707	22	29875947	F	II	NEFH	TSS1500	island	TSS1500-island	chr22:29875919-29877242	NA	NA	ACC	HGLO
cg04519487	0.314999	0.543284	-4.36518	0.000133553	0.0306749	0.386549	0.700783	0.385784	0.314999	15	52404977	F	I	BCL2L10	TSS200	island	TSS200-island	chr15:52404191-52404978	TRUE	NA	ACC	HGLO
cg09649610	0.41605	0.488855	-4.36235	0.000134621	0.030735	0.37875	0.69688	0.28083	0.41605	1	235814039	F	II	GNG4	TSS1500	island	TSS1500-island	chr1:235811841-235814066	NA	NA	ACC	HGLO
cg08282428	0.261966	0.742152	-4.36181	0.000134827	0.0307452	0.377248	0.873135	0.611169	0.261966	4	155702411	R	I	RBM46	TSS200	island	TSS200-island	chr4:155702340-155703328	NA	NA	ACC	HGLO
cg19241689	0.333462	0.562257	-4.36143	0.00013497	0.0307452	0.376214	0.728988	0.395526	0.333462	6	33245516	R	I	B3GALT4	1stExon	island	1stExon-island	chr6:33244677-33245554	TRUE	TRUE	ACC	HGLO
cg20277159	-0.35358	0.515491	4.35866	0.000136028	0.0308181	0.368571	0.338701	0.692281	-0.35358	14	63515904	R	II	KCNH5	5'UTR	shelf	5'UTR-shelf	chr14:63512022-63512996	NA	NA	ACC	LGHO
cg20617583	0.226717	0.584871	-4.35775	0.000136376	0.0308312	0.366066	0.69823	0.471512	0.226717	11	124609317	F	II	NRGN	TSS1500	shore	TSS1500-shore	chr11:124609552-124610471	NA	NA	ACC	HGLO
cg26704078	0.300653	0.726628	-4.35707	0.000136639	0.030839	0.364177	0.876954	0.576301	0.300653	18	24131115	F	II	KCTD1	5'UTR	island	5'UTR-island	chr18:24126780-24131138	NA	NA	ACC	HGLO
cg26467536	-0.239392	0.353489	4.35407	0.000137796	0.03092	0.355924	0.233792	0.473185	-0.239392	6	32096686	F	II	ATF6B	TSS1500	shore	TSS1500-shore	chr6:32097820-32098086	NA	NA	ACC	LGHO
cg27610821	0.310083	0.801162	-4.35358	0.000137985	0.03092	0.354584	0.956203	0.64612	0.310083	22	39097732	R	I	JOSD1	TSS1500	island	TSS1500-island	chr22:39096373-39097754	NA	NA	ACC	HGLO
cg25524962	0.434677	0.302775	-4.34737	0.00014042	0.0310801	0.33746	0.520114	0.085437	0.434677	13	20735819	R	I	GJA3	TSS1500	island	TSS1500-island	chr13:20735043-20736157	TRUE	NA	ACC	HGLO
cg04582938	0.25137	0.54467	-4.3469	0.000140605	0.031084	0.33617	0.670355	0.418985	0.25137	9	139971429	R	II	UAP1L1	TSS1500	shore	TSS1500-shore	chr9:139971499-139973965	NA	NA	ACC	HGLO
cg09045681	0.346769	0.59479	-4.34662	0.000140715	0.0310868	0.335407	0.768175	0.421406	0.346769	6	31127178	R	II	TCF19	5'UTR	shore	5'UTR-shore	chr6:31125894-31126561	NA	NA	ACC	HGLO
cg16265348	0.323137	0.330904	-4.34643	0.000140791	0.0310868	0.33488	0.492472	0.169335	0.323137	20	25129542	F	II	LOC284798	TSS1500	island	TSS1500-island	chr20:25128764-25129610	TRUE	TRUE	ACC	HGLO
cg07815799	0.409709	0.514537	-4.34573	0.000141066	0.0311284	0.332968	0.719391	0.309683	0.409709	2	131674140	R	I	ARHGEF4	TSS200	island	TSS200-island	chr2:131673686-131674150	NA	NA	ACC	HGLO
cg02718966	0.285874	0.494685	-4.34479	0.000141442	0.031135	0.330363	0.637622	0.351748	0.285874	3	42846970	F	II	HIGD1A	TSS1500	shore	TSS1500-shore	chr3:42845436-42846355	NA	NA	ACC	HGLO
cg17816394	0.43072	0.411492	-4.34284	0.000142219	0.0311914	0.325004	0.626852	0.196132	0.43072	1	235814009	F	I	GNG4	TSS1500	island	TSS1500-island	chr1:235811841-235814066	TRUE	NA	ACC	HGLO
cg16626067	0.440049	0.564294	-4.34242	0.000142387	0.0311961	0.323844	0.784319	0.344269	0.440049	16	66613266	R	I	CMTM2	TSS200	island	TSS200-island	chr16:66612749-66613412	NA	NA	ACC	HGLO
cg27035251	0.378934	0.518339	-4.34046	0.000143174	0.0312675	0.318452	0.707806	0.328872	0.378934	19	17958825	F	II	JAK3	5'UTR	shore	5'UTR-shore	chr19:17958490-17958808	TRUE	TRUE	ACC	HGLO
cg26953749	0.317282	0.250267	-4.33971	0.000143478	0.031277	0.316373	0.408908	0.0916257	0.317282	12	122667956	R	II	LRRC43	5'UTR	island	5'UTR-island	chr12:122667648-122668038	TRUE	NA	ACC	HGLO
cg21678388	0.314523	0.259831	-4.3387	0.000143885	0.0313454	0.313605	0.417093	0.102569	0.314523	5	178286735	R	II	ZNF354B	TSS1500	shore	TSS1500-shore	chr5:178286874-178287942	NA	NA	ACC	HGLO
cg22507639	0.347624	0.442151	-4.33703	0.000144562	0.0313802	0.309008	0.615963	0.268338	0.347624	19	45580011	F	II	ZNF296	TSS1500	island	TSS1500-island	chr19:45579321-45580018	NA	NA	ACC	HGLO
cg14904908	0.347215	0.420992	-4.33677	0.000144669	0.0313825	0.308285	0.594599	0.247385	0.347215	8	41167660	R	II	SFRP1	TSS1500	shore	TSS1500-shore	chr8:41165852-41167140	NA	NA	ACC	HGLO
cg23027574	0.444541	0.418165	-4.33449	0.000145598	0.0313861	0.30202	0.640436	0.195895	0.444541	6	30043194	R	I	RNF39	1stExon	island	1stExon-island	chr6:30042918-30043500	NA	NA	ACC	HGLO
cg17476026	0.308172	0.376757	-4.3344	0.000145635	0.0313861	0.301776	0.530843	0.222671	0.308172	19	15343235	R	II	EPHX3	5'UTR	shore	5'UTR-shore	chr19:15344091-15344419	NA	NA	ACC	HGLO
cg09828634	-0.346466	0.560126	4.3338	0.000145883	0.0313861	0.300107	0.386893	0.733359	-0.346466	21	31859610	F	II	KRTAP19-2	1stExon	opensea	1stExon-opensea		NA	NA	ACC	LGHO
cg03650946	0.267836	0.782564	-4.33298	0.000146217	0.0313861	0.29787	0.916482	0.648647	0.267836	7	27154562	F	II	HOXA3	5'UTR	shore	5'UTR-shore	chr7:27154999-27155426	NA	NA	ACC	HGLO
cg14375499	0.257701	0.676927	-4.33206	0.000146597	0.0313861	0.295333	0.805777	0.548076	0.257701	17	6899207	F	II	ALOX12	TSS200	island	TSS200-island	chr17:6898820-6900427	TRUE	TRUE	ACC	HGLO
cg13975098	0.28903	0.627036	-4.32979	0.000147536	0.0314154	0.289084	0.771551	0.482521	0.28903	10	121303635	R	I	RGS10	TSS1500	shore	TSS1500-shore	chr10:121301478-121303169	NA	NA	ACC	HGLO
cg20120491	0.29203	0.400651	-4.3292	0.000147782	0.0314154	0.287454	0.546666	0.254636	0.29203	22	38965934	F	II	DMC1	5'UTR	island	5'UTR-island	chr22:38965733-38966196	NA	NA	ACC	HGLO
cg13702629	0.403083	0.493352	-4.32612	0.000149067	0.0314471	0.278978	0.694893	0.29181	0.403083	15	66546648	R	II	MEGF11	TSS1500	shore	TSS1500-shore	chr15:66544432-66546134	NA	NA	ACC	HGLO
cg18306943	0.287097	0.282249	-4.32499	0.000149541	0.031449	0.275873	0.425798	0.1387	0.287097	3	40428807	F	II	ENTPD3	5'UTR	island	5'UTR-island	chr3:40428651-40429015	TRUE	TRUE	ACC	HGLO
cg03189210	0.317212	0.587252	-4.32387	0.000150013	0.0314724	0.272789	0.745858	0.428646	0.317212	6	33245474	R	I	B3GALT4	1stExon	island	1stExon-island	chr6:33244677-33245554	TRUE	TRUE	ACC	HGLO
cg25800765	0.356711	0.407658	-4.32045	0.000151459	0.0315291	0.263403	0.586013	0.229302	0.356711	12	85673347	F	II	ALX1	TSS1500	shore	TSS1500-shore	chr12:85673878-85674700	NA	NA	ACC	HGLO
cg10593400	0.293096	0.768091	-4.31424	0.000154129	0.0316789	0.246308	0.914639	0.621543	0.293096	1	86044176	F	II	DDAH1	TSS200	shore	TSS200-shore	chr1:86042229-86042935	TRUE	TRUE	ACC	HGLO
cg22665383	-0.277075	0.350639	4.31245	0.000154907	0.0316955	0.241386	0.212102	0.489176	-0.277075	11	55339961	R	II	OR4C16	1stExon	opensea	1stExon-opensea		NA	NA	ACC	LGHO
cg27438889	0.260719	0.723403	-4.31227	0.000154986	0.0316955	0.240889	0.853763	0.593044	0.260719	10	123922704	F	I	TACC2	TSS1500	shore	TSS1500-shore	chr10:123922850-123923542	NA	TRUE	ACC	HGLO
cg02780849	0.372101	0.668335	-4.31188	0.000155154	0.0317082	0.239829	0.854386	0.482284	0.372101	1	235814163	F	II	GNG4	TSS1500	shore	TSS1500-shore	chr1:235814280-235814488	NA	NA	ACC	HGLO
cg07139301	0.45559	0.440365	-4.30849	0.000156638	0.0318667	0.230516	0.66816	0.21257	0.45559	3	170746207	R	I	SLC2A2	TSS1500	island	TSS1500-island	chr3:170746072-170746292	TRUE	TRUE	ACC	HGLO
cg09628707	0.282107	0.549619	-4.30687	0.000157352	0.0319398	0.226064	0.690672	0.408566	0.282107	20	43729410	R	II	KCNS1	5'UTR	shore	5'UTR-shore	chr20:43729515-43729791	TRUE	NA	ACC	HGLO
cg04856858	0.298839	0.301929	-4.30545	0.000157984	0.0320022	0.222147	0.451348	0.152509	0.298839	2	236402015	F	II	AGAP1	TSS1500	island	TSS1500-island	chr2:236401799-236403946	NA	NA	ACC	HGLO
cg07039560	0.235893	0.762001	-4.30301	0.000159069	0.0321431	0.215453	0.879947	0.644054	0.235893	5	140683681	F	I	SLC25A2	TSS200	island	TSS200-island	chr5:140683195-140683773	NA	NA	ACC	HGLO
cg00609473	0.336454	0.519056	-4.30242	0.000159334	0.0321605	0.213825	0.687283	0.350829	0.336454	14	23351842	R	II	REM2	TSS1500	shelf	TSS1500-shelf	chr14:23355738-23356402	NA	NA	ACC	HGLO
cg10441379	0.357296	0.435847	-4.29957	0.000160613	0.0322863	0.206007	0.614495	0.2572	0.357296	5	72793693	R	II	BTF3	TSS1500	shore	TSS1500-shore	chr5:72794040-72794641	NA	NA	ACC	HGLO
cg21134096	0.365003	0.465997	-4.29639	0.000162055	0.0322974	0.197263	0.648498	0.283496	0.365003	7	151217883	R	II	RHEB	TSS1500	island	TSS1500-island	chr7:151216068-151217901	NA	NA	ACC	HGLO
cg11109027	-0.357119	0.485899	4.29089	0.000164578	0.0323734	0.182158	0.307339	0.664459	-0.357119	1	207991720	F	II	LOC148696	TSS200	opensea	TSS200-opensea		NA	NA	ACC	LGHO
cg00005847	0.261222	0.797036	-4.28981	0.000165077	0.0323734	0.179195	0.927647	0.666425	0.261222	2	177029073	F	II	HOXD3	5'UTR	shore	5'UTR-shore	chr2:177029413-177029941	NA	TRUE	ACC	HGLO
cg09871315	0.365059	0.467955	-4.28864	0.000165618	0.0324104	0.175997	0.650484	0.285425	0.365059	7	27142682	F	II	HOXA2	TSS1500	shore	TSS1500-shore	chr7:27143181-27143479	NA	NA	ACC	HGLO
cg04044664	0.289558	0.424459	-4.28414	0.000167722	0.0326269	0.163653	0.569238	0.27968	0.289558	5	132150117	R	II	ANKRD43	1stExon	island	1stExon-island	chr5:132148854-132150918	NA	NA	ACC	HGLO
cg06616077	0.36323	0.424327	-4.28318	0.000168179	0.0326368	0.160995	0.605942	0.242712	0.36323	20	4130531	R	II	SMOX	5'UTR	shore	5'UTR-shore	chr20:4129482-4130412	NA	NA	ACC	HGLO
cg18097281	0.346096	0.206957	-4.2825	0.000168497	0.0326368	0.159146	0.380005	0.0339088	0.346096	15	40545145	R	I	PAK6	5'UTR	island	5'UTR-island	chr15:40544352-40545512	TRUE	TRUE	ACC	HGLO
cg03407747	0.321181	0.592685	-4.2773	0.000170973	0.0327981	0.144885	0.753276	0.432094	0.321181	17	6899364	R	I	ALOX12	TSS200	island	TSS200-island	chr17:6898820-6900427	TRUE	TRUE	ACC	HGLO
cg18192417	0.382933	0.713353	-4.27417	0.000172482	0.0328598	0.136294	0.904819	0.521886	0.382933	10	21463756	F	II	NEBL	TSS1500	island	TSS1500-island	chr10:21462128-21463808	NA	NA	ACC	HGLO
cg02773086	0.333898	0.744774	-4.27034	0.000174345	0.0329593	0.125796	0.911724	0.577825	0.333898	2	177027440	F	I	HOXD3	TSS1500	shore	TSS1500-shore	chr2:177027617-177028014	NA	NA	ACC	HGLO
cg03507241	0.432731	0.479573	-4.26959	0.000174714	0.0329593	0.123724	0.695938	0.263207	0.432731	18	12307649	F	II	TUBB6	TSS1500	island	TSS1500-island	chr18:12307554-12309043	NA	NA	ACC	HGLO
cg10406124	0.250741	0.22579	-4.26538	0.00017679	0.0329817	0.11218	0.351161	0.10042	0.250741	12	128751042	R	II	TMEM132C	TSS1500	island	TSS1500-island	chr12:128751041-128753151	NA	NA	ACC	HGLO
cg06289138	0.271914	0.708001	-4.26178	0.000178583	0.0330531	0.102317	0.843959	0.572044	0.271914	6	33561186	F	II	C6orf227	TSS200	island	TSS200-island	chr6:33560892-33561189	NA	NA	ACC	HGLO
cg00179374	0.321409	0.703881	-4.2571	0.000180944	0.0332238	0.0894812	0.864586	0.543177	0.321409	7	132259150	R	II	PLXNA4	5'UTR	shore	5'UTR-shore	chr7:132260474-132262527	NA	NA	ACC	HGLO
cg23179456	0.437493	0.515351	-4.25667	0.000181158	0.0332242	0.088328	0.734097	0.296604	0.437493	14	24803873	R	I	ADCY4	TSS200	island	TSS200-island	chr14:24803678-24804353	NA	NA	ACC	HGLO
cg20181079	-0.35264	0.563817	4.25429	0.000182373	0.0332293	0.0817973	0.387497	0.740138	-0.35264	11	59270409	F	II	OR4D11	TSS1500	opensea	TSS1500-opensea		NA	NA	ACC	LGHO
cg23973429	0.302403	0.49765	-4.25397	0.000182539	0.0332293	0.0809053	0.648852	0.346449	0.302403	8	102504746	R	I	GRHL2	1stExon	island	1stExon-island	chr8:102504478-102504841	TRUE	NA	ACC	HGLO
cg15812753	0.219871	0.711245	-4.25371	0.000182669	0.0332293	0.0802131	0.821181	0.601309	0.219871	2	177029813	F	I	HOXD3	5'UTR	island	5'UTR-island	chr2:177029413-177029941	NA	NA	ACC	HGLO
cg15547534	0.320242	0.585155	-4.25045	0.000184348	0.0333248	0.0712695	0.745276	0.425034	0.320242	7	100034410	R	II	C7orf47	TSS1500	shore	TSS1500-shore	chr7:100033262-100034253	NA	NA	ACC	HGLO
cg06212224	0.452845	0.51964	-4.24928	0.000184951	0.0333621	0.0680818	0.746063	0.293218	0.452845	2	175198768	F	II	SP9	TSS1500	shore	TSS1500-shore	chr2:175199463-175202639	NA	TRUE	ACC	HGLO
cg18587340	0.344855	0.420776	-4.24777	0.000185736	0.0334534	0.0639426	0.593204	0.248349	0.344855	20	39995654	F	I	EMILIN3	TSS200	island	TSS200-island	chr20:39994545-39995810	NA	NA	ACC	HGLO
cg09655403	0.310683	0.755857	-4.24324	0.000188111	0.0334607	0.0515298	0.911198	0.600515	0.310683	5	78985495	R	I	CMYA5	TSS200	opensea	TSS200-opensea		NA	TRUE	ACC	HGLO
cg24694480	0.213349	0.437699	-4.2414	0.000189084	0.0334607	0.0464894	0.544374	0.331025	0.213349	11	118024341	R	II	SCN4B	TSS1500	shore	TSS1500-shore	chr11:118023352-118024194	TRUE	NA	ACC	HGLO
cg15513620	0.236346	0.575495	-4.24023	0.000189703	0.0334607	0.0432929	0.693668	0.457323	0.236346	1	120174873	R	II	ZNF697	5'UTR	opensea	5'UTR-opensea		NA	TRUE	ACC	HGLO
cg18725867	0.430644	0.350211	-4.2386	0.000190573	0.0334607	0.0388235	0.565533	0.134889	0.430644	5	37834958	F	I	GDNF	5'UTR	island	5'UTR-island	chr5:37834671-37835128	NA	NA	ACC	HGLO
cg19962750	0.322842	0.758302	-4.23734	0.000191248	0.0334607	0.0353715	0.919723	0.596881	0.322842	7	96655444	R	II	DLX5	TSS1500	shore	TSS1500-shore	chr7:96653467-96654199	NA	TRUE	ACC	HGLO
cg05555207	0.430323	0.581118	-4.23564	0.00019216	0.0334607	0.0307243	0.796279	0.365956	0.430323	12	114847641	F	I	TBX5	TSS1500	island	TSS1500-island	chr12:114845861-114847650	NA	NA	ACC	HGLO
cg19024632	0.282132	0.646685	-4.23316	0.000193499	0.0334607	0.0239387	0.787751	0.505619	0.282132	2	18059103	R	II	KCNS3	TSS1500	island	TSS1500-island	chr2:18059038-18059245	NA	NA	ACC	HGLO
cg20383508	-0.261336	0.702405	4.23272	0.000193735	0.0334607	0.0227524	0.571737	0.833073	-0.261336	15	78219423	F	I	LOC645752	TSS1500	opensea	TSS1500-opensea		NA	NA	ACC	LGHO
cg12232903	0.25207	0.37395	-4.23184	0.000194217	0.0334607	0.0203215	0.499985	0.247914	0.25207	4	10686413	F	II	CLNK	TSS200	opensea	TSS200-opensea		NA	NA	ACC	HGLO
cg27366766	0.284478	0.82313	-4.23078	0.000194793	0.0335215	0.0174289	0.965369	0.680891	0.284478	17	56565286	R	I	HSF5	1stExon	island	1stExon-island	chr17:56564854-56565891	NA	NA	ACC	HGLO
cg19624849	0.400807	0.496991	-4.23001	0.000195213	0.0335215	0.0153255	0.697395	0.296588	0.400807	1	145415412	F	I	HFE2	5'UTR	island	5'UTR-island	chr1:145415411-145415708	NA	TRUE	ACC	HGLO
cg11764177	0.339644	0.434206	-4.22974	0.000195361	0.0335215	0.0145887	0.604028	0.264384	0.339644	1	6266416	F	II	RNF207	5'UTR	island	5'UTR-island	chr1:6265825-6266778	NA	NA	ACC	HGLO
cg12265829	0.325212	0.505362	-4.2297	0.000195381	0.0335215	0.0144845	0.667968	0.342756	0.325212	14	24804022	F	II	ADCY4	TSS200	island	TSS200-island	chr14:24803678-24804353	NA	NA	ACC	HGLO
cg08081778	0.248012	0.536331	-4.22935	0.000195573	0.0335215	0.0135273	0.660337	0.412325	0.248012	10	129845766	F	II	PTPRE	TSS200	opensea	TSS200-opensea		NA	TRUE	ACC	HGLO
cg21838334	0.391396	0.450584	-4.22746	0.000196611	0.0335634	0.00835587	0.646282	0.254886	0.391396	1	156646653	F	II	NES	1stExon	island	1stExon-island	chr1:156646292-156647260	NA	NA	ACC	HGLO
cg08663159	0.437563	0.59471	-4.22712	0.000196797	0.0335792	0.00743268	0.813491	0.375929	0.437563	4	101111872	F	I	DDIT4L	TSS1500	shore	TSS1500-shore	chr4:101111146-101111497	TRUE	NA	ACC	HGLO
cg27403810	0.41568	0.35211	-4.22436	0.000198329	0.0336155	-0.000139117	0.559949	0.14427	0.41568	17	48585974	R	I	MYCBPAP	1stExon	island	1stExon-island	chr17:48585385-48586167	TRUE	NA	ACC	HGLO
cg01510388	0.363305	0.686314	-4.22021	0.000200644	0.0337394	-0.0114711	0.867967	0.504661	0.363305	8	65711658	R	I	CYP7B1	TSS1500	island	TSS1500-island	chr8:65710990-65711722	NA	NA	ACC	HGLO
cg07307078	0.395076	0.501528	-4.21694	0.000202489	0.0339228	-0.0204116	0.699066	0.30399	0.395076	18	12307630	F	II	TUBB6	TSS1500	island	TSS1500-island	chr18:12307554-12309043	NA	NA	ACC	HGLO
cg14001023	0.361966	0.649508	-4.21551	0.000203304	0.0339644	-0.0243322	0.830491	0.468525	0.361966	19	46526321	R	I	PGLYRP1	1stExon	island	1stExon-island	chr19:46526046-46526334	NA	NA	ACC	HGLO
cg16823083	0.420911	0.39552	-4.20989	0.000206527	0.034145	-0.039691	0.605976	0.185064	0.420911	1	3567412	F	I	WDR8	TSS1500	island	TSS1500-island	chr1:3566445-3569636	NA	NA	ACC	HGLO
cg07609788	0.271471	0.414835	-4.20828	0.000207457	0.0341969	-0.0440803	0.55057	0.279099	0.271471	20	39995652	R	II	EMILIN3	TSS200	island	TSS200-island	chr20:39994545-39995810	NA	NA	ACC	HGLO
cg23741520	0.234933	0.73462	-4.20785	0.000207705	0.0341989	-0.0452443	0.852087	0.617154	0.234933	15	83954231	R	II	BNC1	TSS1500	shore	TSS1500-shore	chr15:83951980-83953930	NA	NA	ACC	HGLO
cg04436255	0.341565	0.544363	-4.20695	0.000208229	0.0341989	-0.0477051	0.715145	0.37358	0.341565	16	56672184	R	I	MT1A	TSS1500	island	TSS1500-island	chr16:56671937-56672530	TRUE	NA	ACC	HGLO
cg17836145	0.395944	0.554185	-4.20631	0.000208606	0.0341989	-0.0494688	0.752157	0.356213	0.395944	6	133084642	R	II	VNN2	TSS200	opensea	TSS200-opensea		NA	NA	ACC	HGLO
cg24700222	0.387143	0.27843	-4.19895	0.00021294	0.0344652	-0.0695467	0.472001	0.0848587	0.387143	1	86622682	F	I	COL24A1	TSS1500	island	TSS1500-island	chr1:86621278-86622871	TRUE	NA	ACC	HGLO
cg23281803	0.356892	0.628391	-4.19807	0.000213468	0.0344652	-0.0719608	0.806837	0.449946	0.356892	8	121138317	R	II	COL14A1	5'UTR	shore	5'UTR-shore	chr8:121137099-121137778	NA	NA	ACC	HGLO
cg09892262	-0.240539	0.270969	4.19805	0.000213481	0.0344652	-0.0720241	0.150699	0.391238	-0.240539	21	31655654	R	II	KRTAP24-1	TSS1500	opensea	TSS1500-opensea		NA	NA	ACC	LGHO
cg24439334	0.284841	0.773711	-4.19592	0.000214757	0.0345615	-0.0778381	0.916131	0.63129	0.284841	1	2345374	F	I	PEX10	TSS1500	shore	TSS1500-shore	chr1:2345891-2346156	NA	NA	ACC	HGLO
cg26700716	0.350522	0.596707	-4.19087	0.000217807	0.0348034	-0.0916028	0.771968	0.421446	0.350522	2	183730940	R	I	FRZB	1stExon	island	1stExon-island	chr2:183730808-183731357	NA	TRUE	ACC	HGLO
cg03557733	0.316434	0.537576	-4.19087	0.000217808	0.0348034	-0.0916095	0.695793	0.379358	0.316434	17	41985183	F	II	MPP2	TSS200	shore	TSS200-shore	chr17:41984148-41985012	NA	NA	ACC	HGLO
cg26272623	0.312172	0.52199	-4.18502	0.000221399	0.0351459	-0.107568	0.678076	0.365905	0.312172	1	119532320	F	II	TBX15	TSS200	shore	TSS200-shore	chr1:119529819-119530712	NA	TRUE	ACC	HGLO
cg17916835	0.334273	0.745391	-4.18444	0.000221762	0.0351459	-0.109164	0.912528	0.578255	0.334273	7	96655044	R	II	DLX5	TSS1500	shore	TSS1500-shore	chr7:96653467-96654199	NA	NA	ACC	HGLO
cg15188182	0.267436	0.499374	-4.18385	0.000222124	0.0351459	-0.110757	0.633092	0.365656	0.267436	15	62457647	F	II	C2CD4B	TSS200	island	TSS200-island	chr15:62456015-62457648	NA	NA	ACC	HGLO
cg13383058	0.303815	0.388435	-4.18367	0.000222236	0.0351459	-0.11125	0.540343	0.236527	0.303815	11	66084660	R	II	CD248	TSS200	shore	TSS200-shore	chr11:66083572-66083782	TRUE	TRUE	ACC	HGLO
cg06251395	0.293419	0.490564	-4.18357	0.000222297	0.0351459	-0.111518	0.637273	0.343854	0.293419	20	3663186	F	II	ADAM33	TSS1500	island	TSS1500-island	chr20:3662310-3663187	TRUE	NA	ACC	HGLO
cg13935558	0.257364	0.798085	-4.18167	0.000223481	0.035163	-0.116701	0.926767	0.669404	0.257364	7	138144067	R	II	TRIM24	TSS1500	shore	TSS1500-shore	chr7:138144667-138146023	NA	NA	ACC	HGLO
cg13081720	0.341117	0.678678	-4.18101	0.000223893	0.035196	-0.1185	0.849237	0.50812	0.341117	5	150399890	R	II	GPX3	TSS200	shore	TSS200-shore	chr5:150400000-150400490	NA	NA	ACC	HGLO
cg21237687	0.33208	0.501311	-4.17787	0.000225871	0.0353844	-0.127082	0.667351	0.335271	0.33208	17	6899380	F	I	ALOX12	TSS200	island	TSS200-island	chr17:6898820-6900427	TRUE	TRUE	ACC	HGLO
cg26331172	0.321235	0.72128	-4.1776	0.000226037	0.0353949	-0.127799	0.881897	0.560662	0.321235	1	151118299	R	I	SEMA6C	5'UTR	island	5'UTR-island	chr1:151118049-151119373	NA	NA	ACC	HGLO
cg14373018	0.315321	0.545991	-4.17538	0.000227445	0.0354952	-0.133858	0.703651	0.38833	0.315321	11	64981297	F	II	SLC22A20	TSS200	opensea	TSS200-opensea		NA	NA	ACC	HGLO
cg04916091	0.385702	0.428822	-4.17375	0.000228486	0.0355227	-0.138313	0.621673	0.235972	0.385702	19	17958647	F	II	JAK3	5'UTR	island	5'UTR-island	chr19:17958490-17958808	NA	NA	ACC	HGLO
cg22675801	0.266814	0.49672	-4.17366	0.00022854	0.0355227	-0.138543	0.630127	0.363313	0.266814	7	28998346	F	I	TRIL	TSS1500	island	TSS1500-island	chr7:28995305-28998541	NA	NA	ACC	HGLO
cg07215504	0.370693	0.347337	-4.17316	0.000228859	0.0355227	-0.139903	0.532684	0.161991	0.370693	16	88497007	F	I	ZNF469	1stExon	island	1stExon-island	chr16:88496201-88497763	TRUE	NA	ACC	HGLO
cg03014326	0.350247	0.313741	-4.17234	0.000229388	0.0355227	-0.142156	0.488864	0.138617	0.350247	18	14748285	R	I	ANKRD30B	1stExon	shore	1stExon-shore	chr18:14747516-14748231	NA	NA	ACC	HGLO
cg18255595	0.383354	0.440202	-4.1716	0.000229861	0.0355227	-0.144169	0.631879	0.248525	0.383354	13	20735871	F	II	GJA3	TSS1500	island	TSS1500-island	chr13:20735043-20736157	NA	NA	ACC	HGLO
cg15822982	0.260635	0.325668	-4.16983	0.000231002	0.0355381	-0.149	0.455985	0.19535	0.260635	10	95517895	F	II	LGI1	5'UTR	opensea	5'UTR-opensea		NA	NA	ACC	HGLO
cg16325502	0.298111	0.340211	-4.16873	0.000231712	0.035581	-0.151992	0.489267	0.191156	0.298111	2	223166435	F	II	CCDC140	5'UTR	shore	5'UTR-shore	chr2:223167205-223167560	NA	NA	ACC	HGLO
cg06188545	0.275792	0.741786	-4.16863	0.000231776	0.035581	-0.15226	0.879682	0.60389	0.275792	1	156863643	R	I	PEAR1	5'UTR	island	5'UTR-island	chr1:156863415-156863711	NA	NA	ACC	HGLO
cg03312716	0.215178	0.663508	-4.16762	0.000232433	0.0356059	-0.155023	0.771097	0.555919	0.215178	12	110271581	R	II	TRPV4	TSS1500	island	TSS1500-island	chr12:110271000-110271582	TRUE	NA	ACC	HGLO
cg21595709	0.298455	0.429443	-4.16324	0.000235289	0.0357391	-0.166938	0.578671	0.280215	0.298455	19	15344186	F	II	EPHX3	TSS1500	island	TSS1500-island	chr19:15344091-15344419	TRUE	NA	ACC	HGLO
cg00290086	0.335375	0.677691	-4.16182	0.000236228	0.0357503	-0.170821	0.845379	0.510004	0.335375	9	1050903	R	II	DMRT2	5'UTR	shore	5'UTR-shore	chr9:1051819-1052240	NA	NA	ACC	HGLO
cg10093648	0.268516	0.540129	-4.16137	0.000236525	0.0357503	-0.172045	0.674387	0.405871	0.268516	16	29912700	R	I	ASPHD1	1stExon	shore	1stExon-shore	chr16:29912896-29913203	NA	NA	ACC	HGLO
cg09908750	0.21066	0.681563	-4.16131	0.000236561	0.0357503	-0.172197	0.786893	0.576233	0.21066	7	27143585	R	II	HOXA2	TSS1500	shore	TSS1500-shore	chr7:27143181-27143479	NA	TRUE	ACC	HGLO
cg05958050	0.278667	0.705957	-4.1565	0.000239764	0.03596	-0.185313	0.845291	0.566623	0.278667	16	56703400	R	II	MT1G	TSS1500	island	TSS1500-island	chr16:56703387-56703648	NA	NA	ACC	HGLO
cg12177220	0.306803	0.496134	-4.15428	0.000241252	0.0360344	-0.191349	0.649535	0.342733	0.306803	3	38080925	F	I	DLEC1	1stExon	island	1stExon-island	chr3:38080628-38081187	TRUE	TRUE	ACC	HGLO
cg09467501	0.333198	0.598966	-4.15088	0.000243553	0.0361753	-0.200606	0.765565	0.432367	0.333198	17	42083193	R	II	PYY	TSS1500	island	TSS1500-island	chr17:42082027-42084972	NA	TRUE	ACC	HGLO
cg08886823	0.345728	0.729014	-4.14667	0.000246428	0.0364184	-0.212052	0.901878	0.55615	0.345728	16	68270882	R	I	ESRP2	TSS1500	island	TSS1500-island	chr16:68269010-68272143	NA	NA	ACC	HGLO
cg08301503	0.28542	0.677724	-4.1429	0.000249039	0.036474	-0.222328	0.820434	0.535014	0.28542	6	33561188	F	II	C6orf227	TSS200	island	TSS200-island	chr6:33560892-33561189	NA	NA	ACC	HGLO
cg12552165	0.291647	0.626049	-4.14051	0.000250701	0.03655	-0.228814	0.771873	0.480226	0.291647	1	183154981	R	II	LAMC2	TSS200	opensea	TSS200-opensea		NA	NA	ACC	HGLO
cg25299750	0.344933	0.41466	-4.14039	0.00025079	0.03655	-0.229159	0.587126	0.242193	0.344933	6	35109124	R	I	TCP11	5'UTR	island	5'UTR-island	chr6:35108801-35109499	NA	TRUE	ACC	HGLO
cg22991101	0.378403	0.500662	-4.13854	0.000252085	0.0366095	-0.23418	0.689863	0.31146	0.378403	13	96294468	F	I	DZIP1	5'UTR	island	5'UTR-island	chr13:96293606-96294603	NA	TRUE	ACC	HGLO
cg20380689	0.392541	0.389216	-4.13805	0.000252431	0.0366095	-0.235517	0.585487	0.192946	0.392541	5	37836392	R	II	GDNF	TSS1500	shore	TSS1500-shore	chr5:37836747-37840726	NA	NA	ACC	HGLO
cg00082497	0.322739	0.317695	-4.13771	0.000252668	0.0366095	-0.236433	0.479065	0.156326	0.322739	1	32802133	F	I	MARCKSL1	TSS1500	island	TSS1500-island	chr1:32800859-32802229	TRUE	NA	ACC	HGLO
cg14075221	0.388039	0.267748	-4.1374	0.00025289	0.0366095	-0.237291	0.461768	0.0737285	0.388039	1	244213451	R	I	ZNF238	TSS1500	island	TSS1500-island	chr1:244213397-244213619	NA	NA	ACC	HGLO
cg11754318	0.331022	0.476384	-4.13666	0.000253407	0.0366445	-0.239279	0.641895	0.310873	0.331022	2	176964506	R	II	HOXD12	TSS200	island	TSS200-island	chr2:176964062-176965509	NA	NA	ACC	HGLO
cg01966091	0.343465	0.412838	-4.1358	0.000254017	0.0366551	-0.241623	0.58457	0.241106	0.343465	16	69141478	R	I	HAS3	5'UTR	island	5'UTR-island	chr16:69139628-69141900	NA	NA	ACC	HGLO
cg00797651	0.337825	0.564514	-4.13572	0.000254076	0.0366551	-0.241851	0.733426	0.395602	0.337825	1	207494336	R	II	CD55	TSS1500	shore	TSS1500-shore	chr1:207494543-207495364	NA	NA	ACC	HGLO
cg02780919	0.277777	0.754048	-4.13266	0.00025625	0.0367287	-0.250157	0.892936	0.615159	0.277777	11	9026308	F	II	NRIP3	TSS1500	island	TSS1500-island	chr11:9025095-9026315	NA	NA	ACC	HGLO
cg12556555	0.397061	0.377756	-4.13266	0.00025625	0.0367287	-0.250158	0.576286	0.179225	0.397061	15	48484060	R	II	CTXN2	5'UTR	opensea	5'UTR-opensea		NA	NA	ACC	HGLO
cg02335804	0.406368	0.343794	-4.13085	0.00025755	0.0367696	-0.255089	0.546978	0.14061	0.406368	17	36105239	R	II	HNF1B	TSS200	shore	TSS200-shore	chr17:36105334-36105583	NA	NA	ACC	HGLO
cg06952660	0.35074	0.709453	-4.12995	0.000258192	0.0368231	-0.257519	0.884823	0.534083	0.35074	1	67773044	R	II	IL12RB2	TSS200	shore	TSS200-shore	chr1:67773329-67773767	NA	TRUE	ACC	HGLO
cg00960395	0.345425	0.354961	-4.12491	0.000261852	0.0369775	-0.271238	0.527673	0.182248	0.345425	17	46799948	R	II	PRAC	TSS200	shore	TSS200-shore	chr17:46800533-46800746	NA	NA	ACC	HGLO
cg04737131	0.392734	0.350983	-4.11909	0.000266135	0.037218	-0.287052	0.54735	0.154616	0.392734	7	27142708	F	I	HOXA2	TSS1500	shore	TSS1500-shore	chr7:27143181-27143479	NA	NA	ACC	HGLO
cg14202757	0.25896	0.637754	-4.11643	0.000268113	0.0373438	-0.294269	0.767234	0.508274	0.25896	1	10056846	F	II	RBP7	TSS1500	shore	TSS1500-shore	chr1:10057121-10058108	TRUE	NA	ACC	HGLO
cg21109744	0.335881	0.366299	-4.11428	0.000269719	0.0373561	-0.300088	0.53424	0.198359	0.335881	3	126113743	R	II	CCDC37	TSS200	island	TSS200-island	chr3:126113547-126113967	NA	TRUE	ACC	HGLO
cg05546863	0.326795	0.476826	-4.1127	0.000270914	0.0373629	-0.304398	0.640224	0.313429	0.326795	16	66613220	R	I	CMTM2	TSS200	island	TSS200-island	chr16:66612749-66613412	NA	NA	ACC	HGLO
cg11713658	0.359952	0.721916	-4.11267	0.000270933	0.0373629	-0.304466	0.901892	0.54194	0.359952	4	148652434	R	II	ARHGAP10	TSS1500	shore	TSS1500-shore	chr4:148652848-148653918	NA	NA	ACC	HGLO
cg13848598	0.267594	0.580332	-4.11149	0.000271824	0.0373649	-0.307665	0.714129	0.446534	0.267594	10	115804578	F	II	ADRB1	1stExon	island	1stExon-island	chr10:115803358-115805468	TRUE	NA	ACC	HGLO
cg16811108	0.332942	0.629457	-4.11146	0.000271849	0.0373649	-0.307755	0.795928	0.462987	0.332942	17	7905840	R	II	GUCY2D	TSS200	shore	TSS200-shore	chr17:7905927-7907445	NA	NA	ACC	HGLO
cg23429042	0.377337	0.368556	-4.11139	0.000271906	0.0373649	-0.30796	0.557224	0.179888	0.377337	3	32023402	F	II	ZNF860	5'UTR	shore	5'UTR-shore	chr3:32021969-32023364	TRUE	NA	ACC	HGLO
cg26014796	0.238965	0.193092	-4.11137	0.000271919	0.0373649	-0.308007	0.312574	0.0736093	0.238965	6	30043597	F	II	RNF39	1stExon	shore	1stExon-shore	chr6:30042918-30043500	TRUE	NA	ACC	HGLO
cg01697163	0.217424	0.72116	-4.1112	0.000272048	0.0373649	-0.308469	0.829873	0.612448	0.217424	22	38035301	R	II	SH3BP1	TSS1500	shore	TSS1500-shore	chr22:38035350-38035928	NA	NA	ACC	HGLO
cg23829024	0.355475	0.599593	-4.11058	0.00027252	0.0373649	-0.310157	0.777331	0.421856	0.355475	6	26018074	R	I	HIST1H1A	TSS200	shelf	TSS200-shelf	chr6:26020671-26021125	TRUE	NA	ACC	HGLO
cg01665555	0.378399	0.678054	-4.10998	0.00027297	0.0373696	-0.311765	0.867254	0.488855	0.378399	11	31834174	R	I	PAX6	TSS1500	island	TSS1500-island	chr11:31831620-31839038	NA	NA	ACC	HGLO
cg10492953	0.354432	0.519912	-4.10703	0.000275227	0.0374413	-0.319787	0.697129	0.342696	0.354432	4	55097420	R	II	PDGFRA	5'UTR	island	5'UTR-island	chr4:55096185-55100331	TRUE	TRUE	ACC	HGLO
cg02586182	0.247755	0.457911	-4.10685	0.000275361	0.0374454	-0.320261	0.581789	0.334034	0.247755	10	102883550	F	II	TLX1NB	5'UTR	island	5'UTR-island	chr10:102882977-102883551	NA	NA	ACC	HGLO
cg09608652	0.260584	0.572074	-4.10314	0.000278222	0.037607	-0.330334	0.702366	0.441782	0.260584	16	53105688	F	II	CHD9	5'UTR	opensea	5'UTR-opensea		NA	TRUE	ACC	HGLO
cg10848272	0.307692	0.614131	-4.10264	0.000278608	0.0376142	-0.331686	0.767977	0.460285	0.307692	14	70653719	R	I	SLC8A3	5'UTR	shore	5'UTR-shore	chr14:70655095-70656077	NA	NA	ACC	HGLO
cg10917619	-0.204716	0.226533	4.09812	0.00028214	0.0378663	-0.343958	0.124175	0.32889	-0.204716	2	51255627	F	II	NRXN1	5'UTR	shore	5'UTR-shore	chr2:51254522-51255498	NA	NA	ACC	LGHO
cg13873269	0.20502	0.65338	-4.0978	0.000282391	0.0378858	-0.344824	0.75589	0.55087	0.20502	9	114938015	F	II	SUSD1	TSS1500	shore	TSS1500-shore	chr9:114937020-114937824	NA	NA	ACC	HGLO
cg21645554	0.40212	0.44419	-4.09541	0.000284275	0.0379633	-0.351302	0.64525	0.24313	0.40212	11	111169473	R	I	C11orf93	TSS1500	island	TSS1500-island	chr11:111169304-111170428	TRUE	NA	ACC	HGLO
cg24575083	0.36609	0.481044	-4.09424	0.0002852	0.0379633	-0.354467	0.664089	0.297999	0.36609	11	7695485	R	I	CYB5R2	TSS1500	island	TSS1500-island	chr11:7694711-7695685	TRUE	NA	ACC	HGLO
cg05908371	0.242389	0.270834	-4.09393	0.00028545	0.0379647	-0.355319	0.392028	0.149639	0.242389	20	25129529	F	II	LOC284798	TSS1500	island	TSS1500-island	chr20:25128764-25129610	TRUE	TRUE	ACC	HGLO
cg13892980	0.354479	0.233319	-4.09381	0.00028554	0.0379647	-0.355627	0.410559	0.0560798	0.354479	15	40545143	R	I	PAK6	5'UTR	island	5'UTR-island	chr15:40544352-40545512	TRUE	TRUE	ACC	HGLO
cg03893150	0.309633	0.522113	-4.092	0.000286987	0.0379972	-0.360551	0.676929	0.367296	0.309633	1	6526325	F	II	TNFRSF25	TSS200	shore	TSS200-shore	chr1:6525996-6526228	TRUE	NA	ACC	HGLO
cg18628371	0.28752	0.528068	-4.09094	0.000287835	0.0380345	-0.363425	0.671828	0.384308	0.28752	14	24641189	R	II	REC8	TSS200	island	TSS200-island	chr14:24641053-24642220	TRUE	NA	ACC	HGLO
cg19808825	0.420346	0.342913	-4.0907	0.000288025	0.0380457	-0.364069	0.553086	0.132741	0.420346	1	55267006	F	I	TTC22	TSS200	island	TSS200-island	chr1:55266277-55267058	TRUE	TRUE	ACC	HGLO
cg09788492	0.334723	0.296034	-4.08385	0.000293569	0.0384611	-0.382638	0.463395	0.128672	0.334723	10	101292477	R	II	NKX2-3	TSS1500	island	TSS1500-island	chr10:101292436-101292851	TRUE	NA	ACC	HGLO
cg06749213	-0.30328	0.473906	4.07984	0.000296864	0.0386735	-0.393507	0.322266	0.625546	-0.30328	14	20387292	F	II	OR4K5	TSS1500	opensea	TSS1500-opensea		NA	NA	ACC	LGHO
cg09502866	0.263217	0.592702	-4.07678	0.000299395	0.0388205	-0.401775	0.724311	0.461093	0.263217	11	2890473	F	II	KCNQ1DN	TSS1500	island	TSS1500-island	chr11:2890388-2891337	NA	NA	ACC	HGLO
cg19805953	0.32911	0.235791	-4.07247	0.00030301	0.0390219	-0.413461	0.400346	0.0712365	0.32911	19	48828412	R	I	EMP3	TSS1500	shelf	TSS1500-shelf	chr19:48824529-48825493	TRUE	NA	ACC	HGLO
cg22348673	0.350662	0.316674	-4.07095	0.000304291	0.0390889	-0.417569	0.492005	0.141343	0.350662	7	28997925	R	II	TRIL	5'UTR	island	5'UTR-island	chr7:28995305-28998541	NA	NA	ACC	HGLO
cg00293644	0.341786	0.418814	-4.06828	0.000306556	0.0392511	-0.424788	0.589707	0.247921	0.341786	1	32674341	R	II	DCDC2B	TSS1500	shelf	TSS1500-shelf	chr1:32670569-32671885	NA	NA	ACC	HGLO
cg17326769	0.347888	0.539184	-4.06815	0.00030667	0.0392511	-0.425151	0.713128	0.365239	0.347888	20	30639705	R	I	HCK	TSS1500	shore	TSS1500-shore	chr20:30639908-30640786	NA	NA	ACC	HGLO
cg19929126	0.440279	0.47892	-4.06805	0.000306754	0.0392511	-0.425419	0.699059	0.25878	0.440279	7	28998195	R	I	TRIL	TSS200	island	TSS200-island	chr7:28995305-28998541	NA	NA	ACC	HGLO
cg13570101	0.346197	0.341622	-4.06503	0.000309343	0.0393082	-0.433599	0.514721	0.168524	0.346197	5	172661859	R	I	NKX2-5	1stExon	island	1stExon-island	chr5:172661486-172662228	TRUE	NA	ACC	HGLO
cg03811260	0.315106	0.408161	-4.06352	0.000310637	0.0393627	-0.437665	0.565714	0.250608	0.315106	16	67198215	R	II	HSF4	5'UTR	island	5'UTR-island	chr16:67196792-67199988	TRUE	TRUE	ACC	HGLO
cg05671386	0.272747	0.315305	-4.06346	0.00031069	0.0393627	-0.437831	0.451678	0.178931	0.272747	16	3550239	F	I	CLUAP1	TSS1500	island	TSS1500-island	chr16:3550108-3550346	NA	NA	ACC	HGLO
cg01507200	-0.362168	0.546736	4.06162	0.000312289	0.0394377	-0.442826	0.365652	0.72782	-0.362168	1	247877066	R	II	OR6F1	TSS1500	opensea	TSS1500-opensea		NA	NA	ACC	LGHO
cg26360792	0.368476	0.347034	-4.06052	0.000313244	0.0394377	-0.4458	0.531273	0.162796	0.368476	2	43019997	F	I	HAAO	TSS1500	island	TSS1500-island	chr2:43019665-43020509	TRUE	NA	ACC	HGLO
cg00993824	0.380156	0.468628	-4.06035	0.000313391	0.0394377	-0.446257	0.658706	0.27855	0.380156	1	67773175	R	I	IL12RB2	5'UTR	shore	5'UTR-shore	chr1:67773329-67773767	NA	TRUE	ACC	HGLO
cg24960947	0.463423	0.530505	-4.06022	0.000313503	0.0394377	-0.446605	0.762217	0.298794	0.463423	11	65816463	F	I	GAL3ST3	5'UTR	island	5'UTR-island	chr11:65816404-65816665	NA	NA	ACC	HGLO
cg25383699	0.390042	0.400702	-4.05833	0.000315158	0.0395663	-0.451728	0.595723	0.20568	0.390042	6	56111908	F	II	COL21A1	5'UTR	shore	5'UTR-shore	chr6:56112188-56112444	NA	TRUE	ACC	HGLO
cg24344394	-0.25009	0.4444	4.05803	0.000315413	0.0395667	-0.452516	0.319355	0.569445	-0.25009	1	157790434	R	II	FCRL1	TSS1500	opensea	TSS1500-opensea		NA	NA	ACC	LGHO
cg04195127	0.316843	0.245899	-4.05738	0.00031599	0.0395972	-0.454295	0.404321	0.0874778	0.316843	16	84328719	R	II	WFDC1	1stExon	island	1stExon-island	chr16:84328519-84328720	NA	TRUE	ACC	HGLO
cg19414598	0.380113	0.586469	-4.05729	0.000316064	0.0395972	-0.454523	0.776525	0.396412	0.380113	22	38965745	R	I	DMC1	5'UTR	island	5'UTR-island	chr22:38965733-38966196	NA	NA	ACC	HGLO
cg22993195	0.356451	0.692671	-4.05663	0.000316648	0.0396086	-0.456321	0.870896	0.514445	0.356451	3	49756301	R	I	AMIGO3	1stExon	island	1stExon-island	chr3:49755763-49757317	NA	TRUE	ACC	HGLO
cg21227610	0.371505	0.388329	-4.05444	0.000318578	0.0396444	-0.462234	0.574081	0.202576	0.371505	7	87936078	F	I	STEAP4	5'UTR	opensea	5'UTR-opensea		NA	NA	ACC	HGLO
cg00666422	-0.246406	0.318737	4.05423	0.000318763	0.0396444	-0.462799	0.195534	0.44194	-0.246406	7	127881440	R	II	LEP	5'UTR	shore	5'UTR-shore	chr7:127880750-127881375	NA	NA	ACC	LGHO
cg04682133	0.307678	0.368475	-4.05284	0.000319995	0.0396946	-0.466555	0.522314	0.214636	0.307678	1	55681841	R	II	USP24	TSS1500	shore	TSS1500-shore	chr1:55680465-55681708	NA	NA	ACC	HGLO
cg11724135	0.335956	0.40341	-4.05145	0.000321231	0.0397939	-0.470306	0.571388	0.235432	0.335956	20	25129507	F	I	LOC284798	TSS1500	island	TSS1500-island	chr20:25128764-25129610	TRUE	TRUE	ACC	HGLO
cg24382527	0.405787	0.286562	-4.04854	0.000323838	0.0399499	-0.478172	0.489456	0.083669	0.405787	10	135090367	R	I	ADAM8	1stExon	island	1stExon-island	chr10:135089969-135090491	NA	TRUE	ACC	HGLO
cg11045814	0.2565	0.198603	-4.04745	0.000324826	0.0399813	-0.481138	0.326853	0.070353	0.2565	5	150461165	R	II	TNIP1	TSS200	shore	TSS200-shore	chr5:150460086-150460864	NA	NA	ACC	HGLO
cg27043188	0.295975	0.500781	-4.04734	0.000324919	0.0399813	-0.481417	0.648768	0.352793	0.295975	12	58013414	R	I	SLC26A10	TSS1500	island	TSS1500-island	chr12:58013171-58013652	NA	NA	ACC	HGLO
cg16027403	-0.357852	0.619773	4.04717	0.000325077	0.0399813	-0.481889	0.440847	0.798699	-0.357852	1	247978791	F	II	OR14A16	1stExon	opensea	1stExon-opensea		NA	NA	ACC	LGHO
cg17217059	0.332513	0.538603	-4.04499	0.000327052	0.0400802	-0.487783	0.704859	0.372346	0.332513	4	152329364	F	II	FAM160A1	TSS1500	shore	TSS1500-shore	chr4:152329824-152330873	NA	NA	ACC	HGLO
cg02399524	0.346055	0.254352	-4.04462	0.000327389	0.0400943	-0.488787	0.42738	0.0813243	0.346055	11	63258509	F	I	HRASLS5	1stExon	island	1stExon-island	chr11:63258378-63258804	NA	TRUE	ACC	HGLO
cg22427475	0.227786	0.217464	-4.04373	0.000328197	0.0401296	-0.491185	0.331357	0.103571	0.227786	1	75139470	F	II	C1orf173	TSS200	opensea	TSS200-opensea		NA	NA	ACC	HGLO
cg18661868	0.264579	0.635571	-4.0428	0.000329044	0.0401573	-0.493693	0.76786	0.503282	0.264579	15	91427965	R	II	FES	5'UTR	shore	5'UTR-shore	chr15:91427540-91427905	NA	NA	ACC	HGLO
cg07153665	0.308055	0.366942	-4.04261	0.000329215	0.0401573	-0.494198	0.520969	0.212914	0.308055	16	66613206	R	I	CMTM2	TSS200	island	TSS200-island	chr16:66612749-66613412	NA	NA	ACC	HGLO
cg16425038	0.355863	0.696679	-4.04234	0.000329467	0.0401573	-0.494943	0.87461	0.518747	0.355863	14	24641194	F	I	REC8	TSS200	island	TSS200-island	chr14:24641053-24642220	TRUE	NA	ACC	HGLO
cg06949812	0.226397	0.5452	-4.04079	0.000330889	0.040167	-0.499133	0.658399	0.432001	0.226397	17	38517993	F	II	GJD3	1stExon	shore	1stExon-shore	chr17:38518965-38520264	NA	NA	ACC	HGLO
cg04879832	0.416152	0.449066	-4.04058	0.000331081	0.040167	-0.499697	0.657142	0.24099	0.416152	16	88717456	F	I	CYBA	1stExon	island	1stExon-island	chr16:88716989-88717606	NA	NA	ACC	HGLO
cg20099830	0.249488	0.739974	-4.03869	0.00033282	0.0402523	-0.504797	0.864718	0.615229	0.249488	12	114842031	F	II	TBX5	5'UTR	shore	5'UTR-shore	chr12:114843022-114843610	NA	NA	ACC	HGLO
cg13360230	0.36933	0.310706	-4.03754	0.000333883	0.0403056	-0.5079	0.495371	0.126042	0.36933	1	244214206	F	II	ZNF238	TSS1500	shore	TSS1500-shore	chr1:244213397-244213619	NA	TRUE	ACC	HGLO
cg23451023	0.25779	0.502163	-4.03701	0.000334373	0.0403452	-0.509326	0.631058	0.373268	0.25779	15	66546713	F	II	MEGF11	TSS1500	shore	TSS1500-shore	chr15:66544432-66546134	NA	NA	ACC	HGLO
cg16642716	0.342057	0.393476	-4.03513	0.000336123	0.0404194	-0.514403	0.564504	0.222447	0.342057	7	155605493	F	II	SHH	TSS1500	shore	TSS1500-shore	chr7:155604725-155605095	NA	TRUE	ACC	HGLO
cg13775316	0.470401	0.531043	-4.03457	0.000336647	0.0404312	-0.515919	0.766244	0.295843	0.470401	4	109093218	F	I	LOC641518	TSS200	island	TSS200-island	chr4:109093038-109094546	NA	TRUE	ACC	HGLO
cg14274989	0.298242	0.319332	-4.03271	0.000338384	0.0404865	-0.520925	0.468453	0.170211	0.298242	2	119606302	R	I	EN1	TSS1500	island	TSS1500-island	chr2:119606038-119606313	NA	NA	ACC	HGLO
cg10908953	0.207856	0.66961	-4.03198	0.000339076	0.040505	-0.522914	0.773538	0.565682	0.207856	11	121322456	F	II	SORL1	TSS1500	shore	TSS1500-shore	chr11:121322538-121323302	NA	NA	ACC	HGLO
cg21863888	0.305434	0.620284	-4.03152	0.000339507	0.0405296	-0.52415	0.773001	0.467567	0.305434	6	31127173	R	II	TCF19	5'UTR	shore	5'UTR-shore	chr6:31125894-31126561	NA	NA	ACC	HGLO
cg12067522	0.35969	0.402451	-4.03017	0.000340777	0.0406407	-0.527781	0.582296	0.222606	0.35969	15	52405000	F	I	BCL2L10	TSS200	shore	TSS200-shore	chr15:52404191-52404978	NA	NA	ACC	HGLO
cg17800654	0.421375	0.424932	-4.02763	0.000343189	0.0407998	-0.534644	0.63562	0.214244	0.421375	1	50888590	F	I	DMRTA2	5'UTR	island	5'UTR-island	chr1:50884228-50891471	NA	NA	ACC	HGLO
cg08690876	0.31329	0.341921	-4.02692	0.000343865	0.0408196	-0.536558	0.498566	0.185276	0.31329	22	43040721	F	II	CYB5R3	5'UTR	opensea	5'UTR-opensea		TRUE	TRUE	ACC	HGLO
cg23623860	0.244875	0.417177	-4.02653	0.000344238	0.0408368	-0.537611	0.539615	0.29474	0.244875	15	74423449	F	II	ISLR2	5'UTR	shore	5'UTR-shore	chr15:74425091-74428821	NA	NA	ACC	HGLO
cg01456571	0.387715	0.470337	-4.02619	0.000344564	0.040858	-0.538532	0.664195	0.276479	0.387715	8	23021325	F	I	TNFRSF10D	1stExon	island	1stExon-island	chr8:23021056-23021588	NA	NA	ACC	HGLO
cg12635019	0.350974	0.222366	-4.02462	0.00034607	0.040858	-0.542776	0.397852	0.0468786	0.350974	15	40545175	R	I	PAK6	5'UTR	island	5'UTR-island	chr15:40544352-40545512	TRUE	TRUE	ACC	HGLO
cg18422371	-0.291344	0.598293	4.02407	0.000346596	0.0408739	-0.544253	0.452621	0.743965	-0.291344	11	36593664	F	II	RAG1	5'UTR	opensea	5'UTR-opensea		NA	NA	ACC	LGHO
cg06237983	0.299616	0.384023	-4.02215	0.000348448	0.0410171	-0.549434	0.533831	0.234215	0.299616	7	27187269	F	II	HOXA6	1stExon	island	1stExon-island	chr7:27186927-27187692	NA	NA	ACC	HGLO
cg00112517	0.26922	0.301296	-4.0208	0.00034975	0.0410976	-0.553063	0.435906	0.166686	0.26922	17	37783011	R	II	PPP1R1B	TSS200	shore	TSS200-shore	chr17:37783314-37783919	NA	NA	ACC	HGLO
cg10624665	0.246401	0.496505	-4.01888	0.000351623	0.04121	-0.558258	0.619705	0.373305	0.246401	17	42636570	R	II	FZD2	1stExon	island	1stExon-island	chr17:42634829-42636851	NA	NA	ACC	HGLO
cg21929564	0.361318	0.6596	-4.0186	0.000351889	0.0412278	-0.558994	0.840259	0.478941	0.361318	5	42757171	R	I	CCDC152	5'UTR	opensea	5'UTR-opensea		NA	TRUE	ACC	HGLO
cg14823851	0.294845	0.516191	-4.0171	0.000353364	0.041308	-0.563062	0.663614	0.368769	0.294845	17	59532306	R	I	TBX4	TSS1500	island	TSS1500-island	chr17:59531723-59535254	NA	NA	ACC	HGLO
cg10856045	0.204025	0.512167	-4.01695	0.000353509	0.041308	-0.563461	0.61418	0.410154	0.204025	10	73848463	F	II	SPOCK2	5'UTR	shore	5'UTR-shore	chr10:73846806-73848233	TRUE	TRUE	ACC	HGLO
cg11751707	0.376489	0.534613	-4.01676	0.000353698	0.041308	-0.563979	0.722857	0.346368	0.376489	2	38302587	F	I	CYP1B1	5'UTR	island	5'UTR-island	chr2:38301276-38304518	NA	NA	ACC	HGLO
cg23246885	0.310935	0.214763	-4.01615	0.00035429	0.041308	-0.565606	0.370231	0.0592952	0.310935	2	202899877	F	I	FZD7	1stExon	island	1stExon-island	chr2:202897386-202901046	NA	NA	ACC	HGLO
cg18886444	0.388229	0.418404	-4.01548	0.000354948	0.0413526	-0.56741	0.612518	0.224289	0.388229	3	49378032	F	II	USP4	TSS1500	shore	TSS1500-shore	chr3:49377340-49377854	NA	TRUE	ACC	HGLO
cg14525688	0.464775	0.370344	-4.01386	0.000356549	0.0414363	-0.571789	0.602731	0.137956	0.464775	15	40544855	F	I	PAK6	5'UTR	island	5'UTR-island	chr15:40544352-40545512	TRUE	TRUE	ACC	HGLO
cg24798047	0.280652	0.422371	-4.0136	0.00035681	0.0414398	-0.572498	0.562697	0.282045	0.280652	1	204183655	F	II	GOLT1A	TSS1500	opensea	TSS1500-opensea		NA	TRUE	ACC	HGLO
cg08750028	0.370098	0.242348	-4.01153	0.000358855	0.0416102	-0.578057	0.427397	0.0572994	0.370098	12	56616161	R	II	RNF41	TSS1500	shore	TSS1500-shore	chr12:56617995-56618374	NA	NA	ACC	HGLO
cg08857729	0.226922	0.716387	-4.01105	0.000359337	0.0416393	-0.579363	0.829848	0.602926	0.226922	1	67217826	F	I	TCTEX1D1	TSS1500	shore	TSS1500-shore	chr1:67218079-67218293	NA	TRUE	ACC	HGLO
cg05361542	0.312378	0.228697	-4.0097	0.000360682	0.0416486	-0.582994	0.384886	0.0725079	0.312378	14	75518001	F	II	MLH3	5'UTR	island	5'UTR-island	chr14:75517717-75518224	NA	NA	ACC	HGLO
cg20553124	0.225159	0.627937	-4.00883	0.000361555	0.0416811	-0.585345	0.740516	0.515358	0.225159	6	36253157	R	II	PNPLA1	5'UTR	opensea	5'UTR-opensea		NA	NA	ACC	HGLO
cg21273275	0.275169	0.781386	-4.00843	0.000361954	0.0417007	-0.586419	0.91897	0.643801	0.275169	1	24648328	R	I	GRHL3	TSS1500	island	TSS1500-island	chr1:24648202-24648985	TRUE	NA	ACC	HGLO
cg26381313	0.26553	0.34974	-4.00784	0.000362551	0.041729	-0.58802	0.482505	0.216976	0.26553	10	102279455	F	I	SEC31B	5'UTR	island	5'UTR-island	chr10:102279162-102279730	TRUE	TRUE	ACC	HGLO
cg20961591	0.389359	0.4429	-4.00631	0.000364082	0.0417416	-0.592117	0.637579	0.24822	0.389359	19	38755588	R	I	SPINT2	1stExon	island	1stExon-island	chr19:38754846-38755699	TRUE	NA	ACC	HGLO
cg04207385	0.323174	0.302643	-4.00318	0.000367258	0.0419324	-0.600562	0.46423	0.141056	0.323174	6	88877064	F	II	CNR1	TSS1500	island	TSS1500-island	chr6:88875397-88877449	TRUE	NA	ACC	HGLO
cg07333715	0.410205	0.442674	-4.00263	0.000367813	0.0419324	-0.60203	0.647776	0.237571	0.410205	11	2292691	F	I	ASCL2	TSS1500	island	TSS1500-island	chr11:2290104-2292932	NA	NA	ACC	HGLO
cg19695945	0.263863	0.176544	-4.00127	0.000369208	0.041992	-0.60571	0.308476	0.0446125	0.263863	1	75139482	R	I	C1orf173	TSS200	opensea	TSS200-opensea		NA	NA	ACC	HGLO
cg24765446	-0.33908	0.465492	4.00121	0.00036927	0.041992	-0.605873	0.295952	0.635032	-0.33908	20	44167974	R	II	WFDC6	1stExon	opensea	1stExon-opensea		NA	NA	ACC	LGHO
cg18109874	0.336382	0.388884	-4.00047	0.000370021	0.0420036	-0.607849	0.557075	0.220693	0.336382	19	14115611	R	II	RFX1	5'UTR	shore	5'UTR-shore	chr19:14116532-14118017	NA	NA	ACC	HGLO
cg03629499	0.29829	0.234008	-3.99978	0.000370733	0.0420388	-0.609718	0.383153	0.0848635	0.29829	11	111385357	R	II	C11orf88	TSS200	island	TSS200-island	chr11:111385337-111385712	NA	NA	ACC	HGLO
cg25485294	0.426734	0.526799	-3.99947	0.000371055	0.0420621	-0.610563	0.740166	0.313432	0.426734	6	27841324	F	II	HIST1H4L	TSS200	shore	TSS200-shore	chr6:27839698-27840069	NA	NA	ACC	HGLO
cg09923978	-0.298649	0.44298	3.99829	0.000372263	0.0421591	-0.613721	0.293655	0.592304	-0.298649	11	58207761	R	II	OR5B12	TSS200	opensea	TSS200-opensea		NA	NA	ACC	LGHO
cg18366919	0.372566	0.583247	-3.99781	0.000372764	0.0421893	-0.615029	0.76953	0.396964	0.372566	19	15344364	R	I	EPHX3	TSS1500	island	TSS1500-island	chr19:15344091-15344419	TRUE	NA	ACC	HGLO
cg06666025	0.425242	0.458424	-3.99751	0.000373073	0.042211	-0.615835	0.671045	0.245803	0.425242	16	66613278	R	I	CMTM2	TSS200	island	TSS200-island	chr16:66612749-66613412	NA	NA	ACC	HGLO
cg18732032	0.274537	0.33527	-3.99648	0.000374134	0.0422869	-0.618595	0.472539	0.198001	0.274537	6	10419867	F	I	TFAP2A	TSS200	island	TSS200-island	chr6:10419399-10420323	TRUE	NA	ACC	HGLO
cg04242021	0.375759	0.218333	-3.99518	0.000375482	0.0423504	-0.622092	0.406213	0.0304533	0.375759	8	121137288	F	I	COL14A1	TSS200	island	TSS200-island	chr8:121137099-121137778	NA	NA	ACC	HGLO
cg12108730	0.31928	0.41915	-3.99482	0.000375857	0.0423661	-0.623062	0.57879	0.25951	0.31928	16	69141258	F	II	HAS3	5'UTR	island	5'UTR-island	chr16:69139628-69141900	NA	NA	ACC	HGLO
cg10630155	0.287627	0.33355	-3.99474	0.00037594	0.0423661	-0.623277	0.477363	0.189736	0.287627	4	16085666	R	II	PROM1	TSS200	island	TSS200-island	chr4:16084195-16085735	TRUE	NA	ACC	HGLO
cg03883502	0.282587	0.42961	-3.99187	0.00037894	0.0424988	-0.631003	0.570904	0.288317	0.282587	6	5086610	F	II	PPP1R3G	1stExon	island	1stExon-island	chr6:5084516-5087032	NA	NA	ACC	HGLO
cg08457898	0.302569	0.439326	-3.9918	0.00037902	0.0424988	-0.631207	0.59061	0.288041	0.302569	19	15343786	F	II	EPHX3	5'UTR	shore	5'UTR-shore	chr19:15344091-15344419	TRUE	NA	ACC	HGLO
cg20684180	0.321408	0.705359	-3.9915	0.000379335	0.0424988	-0.632016	0.866062	0.544655	0.321408	3	38080635	R	II	DLEC1	TSS200	island	TSS200-island	chr3:38080628-38081187	TRUE	TRUE	ACC	HGLO
cg10142237	0.329445	0.408904	-3.99144	0.000379389	0.0424988	-0.632152	0.573626	0.244181	0.329445	22	38714395	R	II	CSNK1E	TSS1500	shore	TSS1500-shore	chr22:38712684-38713333	NA	TRUE	ACC	HGLO
cg05697909	0.348377	0.405739	-3.99132	0.000379516	0.0424988	-0.632478	0.579927	0.23155	0.348377	1	2462364	R	II	HES5	TSS1500	shore	TSS1500-shore	chr1:2460760-2462010	NA	NA	ACC	HGLO
cg22817352	0.345609	0.685615	-3.9901	0.000380803	0.0425634	-0.635769	0.85842	0.512811	0.345609	1	204653629	F	I	LRRN2	5'UTR	shore	5'UTR-shore	chr1:204654132-204654885	TRUE	TRUE	ACC	HGLO
cg12006375	0.24432	0.57094	-3.9892	0.000381753	0.0426431	-0.63819	0.6931	0.44878	0.24432	13	51640315	R	II	GUCY1B2	TSS200	opensea	TSS200-opensea		NA	NA	ACC	HGLO
cg06159394	0.297981	0.574798	-3.98846	0.000382536	0.0426875	-0.640183	0.723788	0.425807	0.297981	1	50887633	F	II	DMRTA2	5'UTR	island	5'UTR-island	chr1:50884228-50891471	NA	NA	ACC	HGLO
cg21211271	0.367001	0.47038	-3.98795	0.000383079	0.0426875	-0.64156	0.65388	0.286879	0.367001	1	6265071	F	I	RNF207	TSS1500	shore	TSS1500-shore	chr1:6265825-6266778	NA	NA	ACC	HGLO
cg04835284	0.272676	0.442053	-3.98757	0.000383483	0.0426875	-0.642586	0.578391	0.305715	0.272676	10	102279758	R	II	SEC31B	TSS200	shore	TSS200-shore	chr10:102279162-102279730	NA	TRUE	ACC	HGLO
cg18556834	0.290557	0.569062	-3.98405	0.000387233	0.0428985	-0.652042	0.714341	0.423784	0.290557	14	24641070	F	I	REC8	TSS200	island	TSS200-island	chr14:24641053-24642220	TRUE	NA	ACC	HGLO
cg19575804	0.289648	0.285397	-3.98273	0.000388649	0.0429978	-0.655591	0.430221	0.140572	0.289648	20	22559456	F	II	C20orf56	TSS200	shore	TSS200-shore	chr20:22559553-22560001	NA	NA	ACC	HGLO
cg00541683	0.206967	0.65143	-3.9823	0.000389112	0.0429978	-0.656747	0.754914	0.547947	0.206967	1	32041933	F	II	TINAGL1	TSS200	opensea	TSS200-opensea		TRUE	TRUE	ACC	HGLO
cg18126442	0.299941	0.559283	-3.98149	0.000389985	0.0430165	-0.658924	0.709253	0.409312	0.299941	2	63275868	F	I	LOC100132215	TSS1500	island	TSS1500-island	chr2:63274475-63279430	NA	NA	ACC	HGLO
cg18011253	0.28298	0.600549	-3.97961	0.000392017	0.0431043	-0.663975	0.742039	0.459059	0.28298	15	74424054	F	II	ISLR2	5'UTR	shore	5'UTR-shore	chr15:74425091-74428821	NA	TRUE	ACC	HGLO
cg10806586	-0.302994	0.342171	3.97944	0.000392207	0.0431043	-0.664445	0.190674	0.493668	-0.302994	14	45366116	R	II	C14orf28	TSS1500	shore	TSS1500-shore	chr14:45366387-45367108	NA	NA	ACC	LGHO
cg25947945	0.23038	0.651998	-3.97913	0.000392543	0.0431043	-0.665277	0.767188	0.536807	0.23038	1	201368946	R	I	LAD1	TSS1500	island	TSS1500-island	chr1:201368560-201369032	NA	TRUE	ACC	HGLO
cg24093411	0.31159	0.393341	-3.97908	0.000392592	0.0431043	-0.6654	0.549136	0.237546	0.31159	5	133449651	R	I	TCF7	TSS1500	island	TSS1500-island	chr5:133449320-133451260	NA	NA	ACC	HGLO
cg06532379	0.32153	0.618543	-3.97835	0.000393388	0.0431284	-0.667366	0.779308	0.457778	0.32153	15	85360319	F	I	ALPK3	1stExon	island	1stExon-island	chr15:85360192-85360574	TRUE	NA	ACC	HGLO
cg05374451	0.232969	0.540726	-3.97657	0.000395332	0.043271	-0.672158	0.65721	0.424241	0.232969	17	79009761	F	II	FLJ90757	TSS1500	island	TSS1500-island	chr17:79008929-79009762	NA	NA	ACC	HGLO
cg13358636	0.282566	0.193858	-3.97598	0.000395977	0.043271	-0.673741	0.335141	0.0525749	0.282566	2	124782263	R	I	CNTNAP5	TSS1500	island	TSS1500-island	chr2:124782252-124783255	NA	NA	ACC	HGLO
cg21723184	0.281524	0.535486	-3.9749	0.000397156	0.0433394	-0.676631	0.676248	0.394724	0.281524	19	50195112	F	II	CPT1C	5'UTR	shore	5'UTR-shore	chr19:50193020-50194798	NA	NA	ACC	HGLO
cg20727114	0.25962	0.212864	-3.97387	0.000398292	0.0434014	-0.679406	0.342674	0.0830544	0.25962	19	50194120	F	II	CPT1C	TSS1500	island	TSS1500-island	chr19:50193020-50194798	NA	NA	ACC	HGLO
cg09253931	0.342752	0.363246	-3.97345	0.000398753	0.0434097	-0.68053	0.534622	0.19187	0.342752	11	826942	R	II	EFCAB4A	TSS1500	island	TSS1500-island	chr11:826941-827625	NA	NA	ACC	HGLO
cg24110050	0.34971	0.673878	-3.97303	0.000399222	0.0434476	-0.681672	0.848734	0.499023	0.34971	1	67217853	R	II	TCTEX1D1	TSS1500	shore	TSS1500-shore	chr1:67218079-67218293	NA	TRUE	ACC	HGLO
cg19897071	0.357299	0.39696	-3.9725	0.000399809	0.0434702	-0.683098	0.575609	0.218311	0.357299	5	35991382	F	I	UGT3A1	5'UTR	opensea	5'UTR-opensea		NA	TRUE	ACC	HGLO
cg11021222	-0.352213	0.337277	3.96922	0.000403453	0.0436498	-0.691913	0.16117	0.513384	-0.352213	12	97300417	R	II	NEDD1	TSS1500	shore	TSS1500-shore	chr12:97300802-97301287	NA	NA	ACC	LGHO
cg17621438	0.286864	0.451823	-3.96901	0.000403684	0.0436498	-0.69247	0.595255	0.308391	0.286864	5	63461216	F	II	RNF180	TSS1500	shore	TSS1500-shore	chr5:63461448-63462106	TRUE	TRUE	ACC	HGLO
cg16922279	0.336517	0.272334	-3.96873	0.000403993	0.0436498	-0.693213	0.440593	0.104075	0.336517	11	71955439	F	I	PHOX2A	TSS1500	island	TSS1500-island	chr11:71954816-71955659	TRUE	NA	ACC	HGLO
cg16281276	0.450149	0.53226	-3.96615	0.000406884	0.0437838	-0.70014	0.757334	0.307185	0.450149	11	7695528	R	I	CYB5R2	TSS1500	island	TSS1500-island	chr11:7694711-7695685	TRUE	NA	ACC	HGLO
cg14654886	0.362635	0.304903	-3.96534	0.000407799	0.043811	-0.702323	0.48622	0.123586	0.362635	4	5710319	F	I	EVC2	5'UTR	island	5'UTR-island	chr4:5709985-5710495	TRUE	NA	ACC	HGLO
cg23416197	0.228239	0.158824	-3.96389	0.00040944	0.0438824	-0.706223	0.272943	0.0447047	0.228239	3	187458630	R	I	BCL6	5'UTR	shore	5'UTR-shore	chr3:187457731-187457948	NA	NA	ACC	HGLO
cg20250426	0.280021	0.698234	-3.96311	0.000410324	0.0439248	-0.708318	0.838245	0.558224	0.280021	7	96655105	F	II	DLX5	TSS1500	shore	TSS1500-shore	chr7:96653467-96654199	NA	NA	ACC	HGLO
cg08300419	0.342739	0.219057	-3.96186	0.000411745	0.0439826	-0.711678	0.390426	0.0476872	0.342739	11	47208959	R	I	PACSIN3	TSS1500	island	TSS1500-island	chr11:47207188-47209176	NA	NA	ACC	HGLO
cg21721825	-0.371511	0.3876	3.96128	0.000412399	0.0440028	-0.713217	0.201845	0.573356	-0.371511	12	97300410	R	II	NEDD1	TSS1500	shore	TSS1500-shore	chr12:97300802-97301287	NA	NA	ACC	LGHO
cg23047271	0.264322	0.691926	-3.96031	0.000413508	0.0440579	-0.715827	0.824087	0.559765	0.264322	3	64210991	F	II	PRICKLE2	1stExon	opensea	1stExon-opensea		TRUE	TRUE	ACC	HGLO
cg07702750	0.40803	0.473767	-3.95843	0.00041566	0.0441413	-0.720869	0.677782	0.269752	0.40803	7	28998214	R	I	TRIL	TSS200	island	TSS200-island	chr7:28995305-28998541	NA	NA	ACC	HGLO
cg19432993	0.242128	0.66778	-3.95735	0.000416908	0.0441955	-0.723779	0.788844	0.546715	0.242128	7	27143287	F	II	HOXA2	TSS1500	island	TSS1500-island	chr7:27143181-27143479	NA	NA	ACC	HGLO
cg11939465	0.410934	0.284987	-3.95443	0.000420287	0.0444228	-0.73162	0.490454	0.0795204	0.410934	15	40545224	F	I	PAK6	5'UTR	island	5'UTR-island	chr15:40544352-40545512	TRUE	TRUE	ACC	HGLO
cg22465123	0.325018	0.324815	-3.95124	0.000423998	0.0445793	-0.740157	0.487324	0.162306	0.325018	18	29598437	R	II	RNF125	TSS200	shore	TSS200-shore	chr18:29598566-29599460	NA	NA	ACC	HGLO
cg07688604	0.376086	0.571485	-3.9498	0.000425686	0.0446726	-0.744016	0.759528	0.383443	0.376086	12	133065928	F	I	FBRSL1	TSS1500	island	TSS1500-island	chr12:133065843-133066393	NA	NA	ACC	HGLO
cg02225599	0.376735	0.627038	-3.94879	0.000426883	0.0446946	-0.746742	0.815406	0.438671	0.376735	7	27143252	F	I	HOXA2	TSS1500	island	TSS1500-island	chr7:27143181-27143479	NA	NA	ACC	HGLO
cg07112154	0.359918	0.54205	-3.94872	0.000426958	0.0446946	-0.746914	0.722009	0.362091	0.359918	17	41985074	R	II	MPP2	5'UTR	shore	5'UTR-shore	chr17:41984148-41985012	TRUE	NA	ACC	HGLO
cg19714279	0.361251	0.357451	-3.94815	0.000427631	0.0447389	-0.748443	0.538077	0.176826	0.361251	2	237077920	R	I	GBX2	TSS1500	island	TSS1500-island	chr2:237071794-237078762	NA	NA	ACC	HGLO
cg22299097	0.329425	0.40663	-3.94666	0.000429393	0.044858	-0.752435	0.571342	0.241917	0.329425	3	97690590	R	II	MINA	5'UTR	shore	5'UTR-shore	chr3:97690785-97691409	NA	NA	ACC	HGLO
cg09106999	0.293237	0.392444	-3.94536	0.000430947	0.0449556	-0.755943	0.539063	0.245825	0.293237	12	56360065	R	II	CDK2	TSS1500	shore	TSS1500-shore	chr12:56360467-56360909	NA	NA	ACC	HGLO
cg26194477	0.335787	0.554963	-3.94508	0.000431275	0.0449621	-0.756682	0.722856	0.387069	0.335787	14	29234890	R	II	FOXG1	TSS1500	island	TSS1500-island	chr14:29234889-29235908	NA	TRUE	ACC	HGLO
cg22813430	0.321865	0.576369	-3.94195	0.000435017	0.0451179	-0.765069	0.737301	0.415436	0.321865	12	52626427	F	I	KRT7	TSS1500	shore	TSS1500-shore	chr12:52626793-52627577	TRUE	NA	ACC	HGLO
cg08843517	0.467189	0.4559	-3.93863	0.000439019	0.045376	-0.773961	0.689494	0.222305	0.467189	16	88717464	F	I	CYBA	TSS200	island	TSS200-island	chr16:88716989-88717606	NA	NA	ACC	HGLO
cg00990022	0.342181	0.385138	-3.93542	0.000442932	0.0456232	-0.782576	0.556228	0.214047	0.342181	1	40138052	R	II	NT5C1A	TSS1500	island	TSS1500-island	chr1:40136988-40138087	TRUE	TRUE	ACC	HGLO
cg21590264	0.297143	0.34215	-3.93345	0.000445346	0.0457563	-0.787851	0.490722	0.193579	0.297143	5	37834850	F	II	GDNF	1stExon	island	1stExon-island	chr5:37834671-37835128	NA	NA	ACC	HGLO
cg14062083	-0.258651	0.38751	3.92881	0.000451079	0.0460013	-0.800268	0.258184	0.516835	-0.258651	21	31802829	F	II	KRTAP13-4	1stExon	opensea	1stExon-opensea		NA	NA	ACC	LGHO
cg03316101	-0.343384	0.426462	3.92811	0.000451954	0.0460367	-0.802148	0.25477	0.598154	-0.343384	11	4566853	R	II	OR52M1	1stExon	opensea	1stExon-opensea		NA	NA	ACC	LGHO
cg13847070	0.446441	0.534329	-3.92788	0.000452241	0.0460367	-0.802763	0.757549	0.311109	0.446441	5	137071523	F	II	KLHL3	5'UTR	opensea	5'UTR-opensea		NA	TRUE	ACC	HGLO
cg08398147	0.344189	0.400392	-3.92739	0.000452854	0.0460367	-0.804078	0.572487	0.228298	0.344189	7	99766376	F	I	GAL3ST4	TSS200	shelf	TSS200-shelf	chr7:99768884-99769559	NA	TRUE	ACC	HGLO
cg26929261	0.311897	0.516253	-3.9272	0.00045309	0.0460367	-0.804585	0.672202	0.360305	0.311897	5	175792123	R	I	ARL10	TSS1500	shore	TSS1500-shore	chr5:175792355-175793505	TRUE	NA	ACC	HGLO
cg23209990	0.416908	0.589004	-3.92664	0.000453787	0.0460424	-0.806075	0.797458	0.38055	0.416908	4	55097576	F	I	PDGFRA	5'UTR	island	5'UTR-island	chr4:55096185-55100331	TRUE	TRUE	ACC	HGLO
cg06144469	0.322088	0.473779	-3.9263	0.000454221	0.046068	-0.807003	0.634823	0.312735	0.322088	17	72931903	R	I	OTOP3	1stExon	island	1stExon-island	chr17:72931729-72932601	TRUE	NA	ACC	HGLO
cg14991769	0.271739	0.721266	-3.92624	0.000454295	0.046068	-0.807162	0.857135	0.585396	0.271739	7	150497157	R	I	TMEM176B	TSS1500	island	TSS1500-island	chr7:150496809-150498206	TRUE	NA	ACC	HGLO
cg22436123	0.286818	0.268822	-3.92463	0.000456306	0.0461939	-0.811448	0.412231	0.125413	0.286818	1	13910156	F	II	PDPN	TSS200	island	TSS200-island	chr1:13910137-13910868	TRUE	NA	ACC	HGLO
cg10357657	0.30587	0.334882	-3.92343	0.000457818	0.046245	-0.814659	0.487818	0.181947	0.30587	19	17958633	F	II	JAK3	5'UTR	island	5'UTR-island	chr19:17958490-17958808	TRUE	NA	ACC	HGLO
cg07769790	0.277917	0.575243	-3.92035	0.000461735	0.0463942	-0.822927	0.714202	0.436285	0.277917	15	83317281	R	II	CPEB1	TSS1500	island	TSS1500-island	chr15:83315116-83317541	NA	NA	ACC	HGLO
cg02245794	0.351127	0.280894	-3.91959	0.000462692	0.046435	-0.824935	0.456458	0.105331	0.351127	8	38585881	R	II	TACC1	1stExon	opensea	1stExon-opensea		NA	TRUE	ACC	HGLO
cg02694427	0.423268	0.494951	-3.91719	0.000465768	0.0465527	-0.831365	0.706585	0.283317	0.423268	2	176964512	R	I	HOXD12	TSS200	island	TSS200-island	chr2:176964062-176965509	NA	NA	ACC	HGLO
cg20939768	0.293375	0.726038	-3.91413	0.000469714	0.0466089	-0.839553	0.872725	0.57935	0.293375	1	228604953	R	II	TRIM17	TSS1500	shore	TSS1500-shore	chr1:228603706-228604567	TRUE	NA	ACC	HGLO
cg01223011	0.262952	0.654441	-3.912	0.000472478	0.0467133	-0.845244	0.785917	0.522965	0.262952	3	128714144	F	II	KIAA1257	TSS1500	shore	TSS1500-shore	chr3:128712404-128713058	NA	NA	ACC	HGLO
cg02091185	-0.211629	0.217924	3.91153	0.000473096	0.0467394	-0.846512	0.11211	0.323738	-0.211629	5	170288766	R	I	RANBP17	TSS1500	shore	TSS1500-shore	chr5:170288879-170289737	TRUE	NA	ACC	LGHO
cg01119172	-0.265264	0.712123	3.91101	0.000473775	0.046744	-0.847903	0.579491	0.844755	-0.265264	2	86362222	R	II	SNORD94	TSS1500	opensea	TSS1500-opensea		NA	NA	ACC	LGHO
cg15207826	0.404673	0.428184	-3.91039	0.000474582	0.046744	-0.849554	0.63052	0.225847	0.404673	4	141348043	R	II	CLGN	5'UTR	island	5'UTR-island	chr4:141348042-141348957	TRUE	NA	ACC	HGLO
cg14610403	0.368235	0.361206	-3.91017	0.000474871	0.0467444	-0.850145	0.545323	0.177088	0.368235	1	66998812	R	II	SGIP1	TSS1500	island	TSS1500-island	chr1:66998728-66999060	NA	NA	ACC	HGLO
cg10523105	0.370368	0.519695	-3.90938	0.000475903	0.0467819	-0.852251	0.704879	0.334511	0.370368	14	74178976	F	II	PNMA1	1stExon	shore	1stExon-shore	chr14:74180518-74181264	NA	NA	ACC	HGLO
cg00308159	0.277562	0.659927	-3.90808	0.000477606	0.0468597	-0.855718	0.798708	0.521146	0.277562	22	28198591	F	II	MN1	TSS1500	island	TSS1500-island	chr22:28192793-28198592	NA	NA	ACC	HGLO
cg27597926	0.327951	0.343162	-3.90757	0.000478281	0.046896	-0.857087	0.507137	0.179186	0.327951	4	55096744	F	II	PDGFRA	5'UTR	island	5'UTR-island	chr4:55096185-55100331	TRUE	NA	ACC	HGLO
cg26767632	0.264456	0.425997	-3.90653	0.000479659	0.0469337	-0.859878	0.558225	0.293769	0.264456	19	46526508	R	I	PGLYRP1	TSS200	shore	TSS200-shore	chr19:46526046-46526334	NA	NA	ACC	HGLO
cg19255241	-0.202415	0.569598	3.90626	0.000480016	0.0469547	-0.860601	0.46839	0.670805	-0.202415	1	248058104	F	II	OR2W3	TSS1500	opensea	TSS1500-opensea		NA	NA	ACC	LGHO
cg01141459	0.260916	0.755301	-3.90616	0.000480141	0.0469547	-0.860853	0.885759	0.624843	0.260916	22	30476452	R	I	HORMAD2	1stExon	island	1stExon-island	chr22:30476012-30476530	NA	NA	ACC	HGLO
cg23702688	0.257222	0.537634	-3.90525	0.000481347	0.0470096	-0.863287	0.666246	0.409023	0.257222	12	58013241	R	II	SLC26A10	TSS1500	island	TSS1500-island	chr12:58013171-58013652	NA	NA	ACC	HGLO
cg16718624	0.368098	0.352991	-3.90396	0.000483061	0.0471122	-0.866735	0.53704	0.168942	0.368098	3	77089518	F	I	ROBO2	1stExon	shore	1stExon-shore	chr3:77088498-77089198	NA	NA	ACC	HGLO
cg15700197	-0.349027	0.364385	3.90277	0.000484643	0.047177	-0.869907	0.189872	0.538899	-0.349027	1	159409207	F	II	OR10J1	TSS1500	opensea	TSS1500-opensea		NA	NA	ACC	LGHO
cg12385599	0.20355	0.616639	-3.90185	0.000485871	0.0472326	-0.872361	0.718414	0.514864	0.20355	7	56184153	R	I	LOC389493	TSS200	island	TSS200-island	chr7:56183577-56184165	NA	NA	ACC	HGLO
cg22943986	0.402253	0.349821	-3.90001	0.000488345	0.0473834	-0.877287	0.550948	0.148695	0.402253	7	27142700	F	I	HOXA2	TSS1500	shore	TSS1500-shore	chr7:27143181-27143479	NA	NA	ACC	HGLO
cg03304019	0.215513	0.767685	-3.89978	0.000488659	0.0474011	-0.877911	0.875441	0.659929	0.215513	10	133998913	R	II	DPYSL4	TSS1500	island	TSS1500-island	chr10:133998912-134001500	NA	NA	ACC	HGLO
cg12356107	0.344419	0.434984	-3.89904	0.000489646	0.0474155	-0.879867	0.607194	0.262775	0.344419	20	22567037	R	II	FOXA2	TSS1500	island	TSS1500-island	chr20:22566821-22567055	TRUE	NA	ACC	HGLO
cg25513635	0.297791	0.405351	-3.89859	0.00049026	0.0474408	-0.881084	0.554246	0.256455	0.297791	19	18981378	F	II	GDF1	5'UTR	shore	5'UTR-shore	chr19:18979351-18981200	NA	NA	ACC	HGLO
cg07588439	-0.203354	0.262816	3.89774	0.000491412	0.0474791	-0.88336	0.161139	0.364493	-0.203354	2	198571554	R	II	MARS2	1stExon	shore	1stExon-shore	chr2:198569911-198570948	NA	TRUE	ACC	LGHO
cg16406967	0.21926	0.819972	-3.89729	0.000492018	0.0474964	-0.884555	0.929602	0.710342	0.21926	7	27155036	R	I	HOXA3	5'UTR	island	5'UTR-island	chr7:27154999-27155426	TRUE	NA	ACC	HGLO
cg23273041	-0.276796	0.429291	3.89609	0.000493648	0.0475488	-0.887763	0.290893	0.567689	-0.276796	2	51260739	F	II	NRXN1	TSS1500	opensea	TSS1500-opensea		NA	NA	ACC	LGHO
cg05393736	-0.342123	0.574385	3.89604	0.000493713	0.0475488	-0.88789	0.403324	0.745446	-0.342123	10	64892616	R	II	NRBF2	TSS1500	shore	TSS1500-shore	chr10:64892879-64893336	NA	NA	ACC	LGHO
cg22134923	0.301506	0.5755	-3.89507	0.000495031	0.0476273	-0.890476	0.726253	0.424747	0.301506	11	62314874	R	II	AHNAK	TSS1500	island	TSS1500-island	chr11:62314761-62315054	NA	NA	ACC	HGLO
cg02487239	0.270399	0.191483	-3.89471	0.000495517	0.0476342	-0.891427	0.326683	0.0562834	0.270399	2	120517009	R	II	PTPN4	TSS200	shore	TSS200-shore	chr2:120517066-120518010	NA	NA	ACC	HGLO
cg15372959	0.210151	0.682778	-3.89317	0.000497623	0.0477427	-0.895541	0.787853	0.577702	0.210151	10	123922620	F	II	TACC2	TSS1500	shore	TSS1500-shore	chr10:123922850-123923542	NA	TRUE	ACC	HGLO
cg19595750	0.405465	0.609549	-3.89295	0.000497926	0.0477463	-0.896131	0.812281	0.406816	0.405465	12	133065939	F	I	FBRSL1	TSS1500	island	TSS1500-island	chr12:133065843-133066393	NA	NA	ACC	HGLO
cg17158564	-0.236694	0.35572	3.89025	0.000501643	0.047903	-0.903343	0.237373	0.474067	-0.236694	10	5406890	F	II	UCN3	TSS200	opensea	TSS200-opensea		NA	NA	ACC	LGHO
cg18202521	0.27342	0.349471	-3.88947	0.000502726	0.0479563	-0.905434	0.486181	0.212761	0.27342	1	19600702	F	I	AKR7L	TSS200	island	TSS200-island	chr1:19600249-19600942	TRUE	NA	ACC	HGLO
cg10304922	0.409535	0.605835	-3.88767	0.00050522	0.0480266	-0.910234	0.810603	0.401068	0.409535	12	133065924	F	I	FBRSL1	TSS1500	island	TSS1500-island	chr12:133065843-133066393	NA	NA	ACC	HGLO
cg13188011	0.274349	0.298209	-3.88767	0.000505222	0.0480266	-0.910238	0.435383	0.161034	0.274349	20	39319326	R	II	MAFB	TSS1500	island	TSS1500-island	chr20:39316550-39319987	NA	NA	ACC	HGLO
cg06700146	0.363907	0.317159	-3.88745	0.000505529	0.0480266	-0.910826	0.499113	0.135206	0.363907	17	6926400	F	I	BCL6B	1stExon	island	1stExon-island	chr17:6925400-6927527	NA	NA	ACC	HGLO
cg26206396	0.275254	0.388859	-3.88729	0.000505744	0.0480266	-0.911239	0.526486	0.251232	0.275254	14	29234904	R	II	FOXG1	TSS1500	island	TSS1500-island	chr14:29234889-29235908	NA	TRUE	ACC	HGLO
cg14640621	0.240357	0.729386	-3.88726	0.000505789	0.0480266	-0.911325	0.849564	0.609207	0.240357	10	124906748	R	II	HMX2	TSS1500	shore	TSS1500-shore	chr10:124907283-124911035	NA	NA	ACC	HGLO
cg16595667	0.272039	0.560422	-3.88635	0.000507054	0.0480487	-0.913746	0.696442	0.424403	0.272039	14	77567533	F	II	KIAA1737	5'UTR	shelf	5'UTR-shelf	chr14:77563965-77564697	NA	NA	ACC	HGLO
cg20104432	0.313955	0.341169	-3.88541	0.000508372	0.0480815	-0.916265	0.498146	0.184191	0.313955	7	138817981	F	II	TTC26	TSS1500	shore	TSS1500-shore	chr7:138818387-138818598	NA	TRUE	ACC	HGLO
cg12794469	0.238624	0.323244	-3.88177	0.000513485	0.0482795	-0.925967	0.442556	0.203932	0.238624	3	121740992	R	II	ILDR1	1stExon	opensea	1stExon-opensea		TRUE	NA	ACC	HGLO
cg14537533	0.397718	0.271773	-3.88109	0.000514451	0.0482802	-0.92779	0.470632	0.0729141	0.397718	12	52626904	R	I	KRT7	TSS200	island	TSS200-island	chr12:52626793-52627577	TRUE	NA	ACC	HGLO
cg08194989	0.266269	0.758227	-3.87966	0.000516467	0.0482802	-0.931582	0.891362	0.625093	0.266269	8	41655154	R	I	ANK1	TSS200	island	TSS200-island	chr8:41654875-41655984	TRUE	NA	ACC	HGLO
cg10096948	0.204522	0.733761	-3.87903	0.000517366	0.0482802	-0.933267	0.836021	0.6315	0.204522	16	67428497	R	I	TPPP3	TSS1500	island	TSS1500-island	chr16:67427284-67428950	NA	NA	ACC	HGLO
cg16094412	0.454803	0.367617	-3.8789	0.000517553	0.0482802	-0.933617	0.595018	0.140215	0.454803	1	6266029	R	I	RNF207	TSS200	island	TSS200-island	chr1:6265825-6266778	NA	NA	ACC	HGLO
cg20077718	-0.313359	0.472859	3.87878	0.000517721	0.0482802	-0.933933	0.316179	0.629538	-0.313359	14	22103726	R	II	OR10G2	TSS1500	opensea	TSS1500-opensea		NA	NA	ACC	LGHO
cg20954987	0.263992	0.281552	-3.87704	0.000520201	0.0483894	-0.938564	0.413548	0.149556	0.263992	12	48578223	F	I	C12orf68	1stExon	island	1stExon-island	chr12:48577361-48578574	NA	NA	ACC	HGLO
cg14410016	0.320473	0.612735	-3.87701	0.000520254	0.0483894	-0.938664	0.772971	0.452498	0.320473	2	176986659	F	I	HOXD9	TSS1500	island	TSS1500-island	chr2:176986424-176988291	NA	TRUE	ACC	HGLO
cg26932432	0.319031	0.388594	-3.87537	0.000522597	0.0484709	-0.94302	0.54811	0.229079	0.319031	11	31830524	R	II	PAX6	5'UTR	shore	5'UTR-shore	chr11:31831620-31839038	NA	TRUE	ACC	HGLO
cg14450231	0.209734	0.69853	-3.87439	0.000524004	0.0484767	-0.945625	0.803397	0.593663	0.209734	5	172199425	F	I	DUSP1	TSS1500	island	TSS1500-island	chr5:172197482-172199606	NA	NA	ACC	HGLO
cg22752023	0.348338	0.336885	-3.87266	0.000526507	0.048517	-0.950246	0.511054	0.162715	0.348338	10	100174935	R	II	PYROXD2	5'UTR	opensea	5'UTR-opensea		NA	TRUE	ACC	HGLO
cg17929770	0.249545	0.70279	-3.87106	0.000528829	0.0486265	-0.954511	0.827562	0.578017	0.249545	19	46318514	R	I	RSPH6A	1stExon	island	1stExon-island	chr19:46318490-46319266	NA	NA	ACC	HGLO
cg08500763	0.355811	0.492684	-3.87057	0.000529543	0.0486449	-0.955819	0.670589	0.314779	0.355811	17	37894636	F	I	GRB7	5'UTR	opensea	5'UTR-opensea		NA	NA	ACC	HGLO
cg10983208	0.319197	0.524776	-3.87049	0.000529655	0.0486449	-0.956024	0.684374	0.365177	0.319197	10	73848320	F	II	SPOCK2	5'UTR	shore	5'UTR-shore	chr10:73846806-73848233	TRUE	TRUE	ACC	HGLO
cg12825773	0.260996	0.412558	-3.87048	0.000529678	0.0486449	-0.956065	0.543056	0.28206	0.260996	5	172662463	F	II	NKX2-5	TSS200	shore	TSS200-shore	chr5:172663616-172664584	TRUE	TRUE	ACC	HGLO
cg00184452	0.301139	0.449936	-3.86917	0.000531584	0.0487265	-0.959546	0.600505	0.299367	0.301139	1	50887477	F	II	DMRTA2	5'UTR	island	5'UTR-island	chr1:50884228-50891471	NA	NA	ACC	HGLO
cg00318947	0.232209	0.714709	-3.86889	0.000531989	0.0487376	-0.960284	0.830814	0.598605	0.232209	7	27154914	R	II	HOXA3	5'UTR	shore	5'UTR-shore	chr7:27154999-27155426	TRUE	NA	ACC	HGLO
cg05951576	0.365566	0.6277	-3.86731	0.000534303	0.0488229	-0.964491	0.810483	0.444917	0.365566	17	42083264	F	I	PYY	TSS1500	island	TSS1500-island	chr17:42082027-42084972	NA	TRUE	ACC	HGLO
cg01885503	0.284023	0.34035	-3.86708	0.000534643	0.0488327	-0.965109	0.482362	0.198339	0.284023	16	54321848	F	II	IRX3	TSS1500	island	TSS1500-island	chr16:54317821-54324604	NA	NA	ACC	HGLO
cg20673840	-0.268259	0.432308	3.86687	0.000534955	0.0488487	-0.965673	0.298179	0.566438	-0.268259	5	54281362	R	I	ESM1	1stExon	opensea	1stExon-opensea		NA	TRUE	ACC	LGHO
cg00714377	0.264522	0.618572	-3.86575	0.000536607	0.0489177	-0.968663	0.750833	0.486311	0.264522	20	35274715	R	II	SLA2	TSS200	opensea	TSS200-opensea		NA	TRUE	ACC	HGLO
cg22474886	0.39143	0.371782	-3.86478	0.000538032	0.0489557	-0.971232	0.567497	0.176067	0.39143	6	148663426	R	II	SASH1	TSS1500	island	TSS1500-island	chr6:148663425-148664041	TRUE	NA	ACC	HGLO
cg26796190	0.285704	0.579938	-3.8643	0.000538739	0.0489829	-0.972505	0.72279	0.437087	0.285704	17	42083195	R	II	PYY	TSS1500	island	TSS1500-island	chr17:42082027-42084972	NA	TRUE	ACC	HGLO
cg01483518	-0.24185	0.580295	3.86411	0.000539032	0.0489848	-0.973031	0.45937	0.70122	-0.24185	5	180166694	F	II	OR2Y1	1stExon	opensea	1stExon-opensea		NA	NA	ACC	LGHO
cg23473955	0.382792	0.570007	-3.86338	0.000540116	0.0490337	-0.974978	0.761403	0.378611	0.382792	17	27893407	R	I	ABHD15	1stExon	island	1stExon-island	chr17:27893086-27896078	NA	NA	ACC	HGLO
cg25890640	0.315183	0.322422	-3.86318	0.000540403	0.0490474	-0.975493	0.480013	0.16483	0.315183	11	68610632	F	II	CPT1A	TSS1500	shore	TSS1500-shore	chr11:68611250-68611807	TRUE	NA	ACC	HGLO
cg24201890	0.358748	0.484438	-3.86296	0.000540725	0.0490519	-0.976071	0.663812	0.305064	0.358748	17	72931857	F	I	OTOP3	TSS200	island	TSS200-island	chr17:72931729-72932601	TRUE	NA	ACC	HGLO
cg04203238	0.386999	0.405341	-3.86203	0.000542109	0.049083	-0.978549	0.59884	0.211842	0.386999	4	16085702	F	I	PROM1	TSS200	island	TSS200-island	chr4:16084195-16085735	TRUE	NA	ACC	HGLO
cg11183072	0.415182	0.27978	-3.86165	0.000542679	0.0491053	-0.979567	0.487371	0.0721892	0.415182	17	37894397	F	I	GRB7	TSS200	opensea	TSS200-opensea		NA	NA	ACC	HGLO
cg05933904	0.339144	0.341467	-3.86127	0.000543244	0.0491438	-0.980575	0.511039	0.171895	0.339144	16	1032266	R	I	SOX8	1stExon	island	1stExon-island	chr16:1029878-1035327	NA	NA	ACC	HGLO
cg13916459	0.396223	0.594078	-3.86055	0.000544319	0.0491918	-0.98249	0.79219	0.395967	0.396223	12	85673221	F	I	ALX1	TSS1500	shore	TSS1500-shore	chr12:85673878-85674700	NA	NA	ACC	HGLO
cg26896787	0.266899	0.468766	-3.85968	0.000545622	0.0492371	-0.984807	0.602215	0.335316	0.266899	1	228603707	R	II	TRIM17	5'UTR	island	5'UTR-island	chr1:228603706-228604567	TRUE	TRUE	ACC	HGLO
cg20582800	0.218852	0.545544	-3.85729	0.000549226	0.0493624	-0.991186	0.65497	0.436118	0.218852	6	43612764	F	I	RSPH9	TSS200	island	TSS200-island	chr6:43612714-43613366	TRUE	NA	ACC	HGLO
cg10433005	0.259048	0.289641	-3.8557	0.000551623	0.0494365	-0.995406	0.419165	0.160117	0.259048	8	22437001	R	I	PDLIM2	1stExon	island	1stExon-island	chr8:22436295-22437076	TRUE	TRUE	ACC	HGLO
cg06958563	0.350138	0.59245	-3.85565	0.0005517	0.0494365	-0.995541	0.767519	0.417381	0.350138	5	87980911	R	I	LOC645323	TSS1500	island	TSS1500-island	chr5:87980878-87981272	NA	NA	ACC	HGLO
cg08470742	0.300129	0.721513	-3.85553	0.000551881	0.0494376	-0.99586	0.871578	0.571449	0.300129	6	169653905	R	I	THBS2	5'UTR	opensea	5'UTR-opensea		TRUE	TRUE	ACC	HGLO
cg05598678	0.268126	0.66913	-3.85529	0.000552237	0.0494389	-0.996483	0.803193	0.535067	0.268126	8	133773099	F	II	TMEM71	TSS200	opensea	TSS200-opensea		TRUE	NA	ACC	HGLO
cg02532096	0.338666	0.412709	-3.85417	0.000553944	0.0495507	-0.999474	0.582042	0.243376	0.338666	11	111411289	F	I	LAYN	5'UTR	island	5'UTR-island	chr11:111410932-111412199	TRUE	NA	ACC	HGLO
cg00807586	0.307639	0.612716	-3.85304	0.000555669	0.0496068	-1.00249	0.766535	0.458896	0.307639	3	38080790	F	II	DLEC1	1stExon	island	1stExon-island	chr3:38080628-38081187	TRUE	TRUE	ACC	HGLO
cg08437570	0.236931	0.546321	-3.85219	0.000556966	0.0496595	-1.00474	0.664786	0.427855	0.236931	10	104195699	F	II	MIR146B	TSS1500	shelf	TSS1500-shelf	chr10:104191984-104192527	NA	NA	ACC	HGLO
cg00381131	0.363945	0.569066	-3.85164	0.000557812	0.0496625	-1.00622	0.751038	0.387093	0.363945	4	154073616	F	II	TRIM2	TSS1500	shore	TSS1500-shore	chr4:154074383-154075045	NA	NA	ACC	HGLO
cg12383621	0.252362	0.708215	-3.85126	0.00055839	0.0496894	-1.00722	0.834396	0.582034	0.252362	7	7735611	R	II	RPA3	5'UTR	opensea	5'UTR-opensea		NA	TRUE	ACC	HGLO
cg03213216	0.264226	0.477302	-3.85021	0.000560003	0.0497591	-1.01001	0.609415	0.345189	0.264226	19	46001735	F	II	RTN2	TSS1500	shore	TSS1500-shore	chr19:46001830-46002686	TRUE	TRUE	ACC	HGLO
cg14187895	-0.246658	0.261569	3.84943	0.000561196	0.0497875	-1.01208	0.13824	0.384899	-0.246658	17	37843818	F	II	ERBB2	TSS1500	shore	TSS1500-shore	chr17:37844112-37844481	NA	NA	ACC	LGHO
cg10794257	0.253895	0.722543	-3.84928	0.00056143	0.0497875	-1.01248	0.84949	0.595595	0.253895	7	27154305	F	II	HOXA3	5'UTR	shore	5'UTR-shore	chr7:27154999-27155426	TRUE	NA	ACC	HGLO
cg14078335	0.362484	0.565609	-10.8986	1.7535e-22	4.9956e-18	40.004	0.746852	0.384367	0.362484	11	71760291	F	II	NUMA1	5'UTR	opensea	5'UTR-opensea		NA	TRUE	BLCA	HGLO
cg24566595	0.294325	0.625673	-10.764	4.60621e-22	1.14997e-17	39.0444	0.772835	0.47851	0.294325	5	137365576	R	II	FAM13B	5'UTR	shelf	5'UTR-shelf	chr5:137368105-137368722	NA	NA	BLCA	HGLO
cg08726667	0.281036	0.431173	-10.6967	7.46022e-22	1.37237e-17	38.5653	0.571692	0.290655	0.281036	16	28573379	R	II	CCDC101	5'UTR	opensea	5'UTR-opensea		NA	TRUE	BLCA	HGLO
cg01901579	0.274515	0.653988	-10.4333	4.86771e-21	5.15564e-17	36.7023	0.791246	0.516731	0.274515	14	95615731	R	II	DICER1	5'UTR	opensea	5'UTR-opensea		NA	TRUE	BLCA	HGLO
cg00897799	0.273243	0.676857	-10.3517	8.67742e-21	7.3974e-17	36.1283	0.813478	0.540235	0.273243	13	47367897	F	II	ESD	5'UTR	shelf	5'UTR-shelf	chr13:47370763-47371484	NA	NA	BLCA	HGLO
cg11515530	0.201666	0.706864	-10.3007	1.24389e-20	9.25034e-17	35.7707	0.807698	0.606031	0.201666	1	110140922	R	II	MIR197	TSS1500	opensea	TSS1500-opensea		NA	NA	BLCA	HGLO
cg05205842	0.296505	0.405606	-10.2463	1.82705e-20	1.20489e-16	35.389	0.553859	0.257354	0.296505	4	38673130	F	I	KLF3	5'UTR	opensea	5'UTR-opensea		NA	TRUE	BLCA	HGLO
cg12902741	0.309966	0.53248	-10.142	3.80445e-20	2.14473e-16	34.6609	0.687463	0.377497	0.309966	5	43302133	F	II	HMGCS1	5'UTR	opensea	5'UTR-opensea		NA	TRUE	BLCA	HGLO
cg17588293	0.225066	0.443003	-10.1349	4.00058e-20	2.21352e-16	34.611	0.555537	0.33047	0.225066	1	154986238	F	I	ZBTB7B	5'UTR	shelf	5'UTR-shelf	chr1:154989749-154990234	NA	NA	BLCA	HGLO
cg16208206	0.313971	0.518964	-10.0536	7.07231e-20	3.43321e-16	34.0455	0.67595	0.361979	0.313971	20	31446363	F	II	EFCAB8	TSS1500	opensea	TSS1500-opensea		NA	TRUE	BLCA	HGLO
cg18396714	0.315795	0.548534	-10.0119	9.4724e-20	4.47405e-16	33.7555	0.706431	0.390637	0.315795	1	95289024	F	II	SLC44A3	5'UTR	shelf	5'UTR-shelf	chr1:95285602-95286319	NA	NA	BLCA	HGLO
cg10719970	0.252051	0.577862	-9.92765	1.7054e-19	6.98717e-16	33.1721	0.703887	0.451837	0.252051	6	41529932	R	I	FOXP4	5'UTR	shore	5'UTR-shore	chr6:41528266-41528900	NA	TRUE	BLCA	HGLO
cg21232161	0.211003	0.410685	-9.9211	1.78505e-19	7.17137e-16	33.1268	0.516187	0.305184	0.211003	2	135011626	R	II	MGAT5	TSS1500	opensea	TSS1500-opensea		NA	TRUE	BLCA	HGLO
cg05093113	0.20516	0.723919	-9.89328	2.16668e-19	8.05638e-16	32.9345	0.826499	0.621339	0.20516	20	49200925	F	II	MIR645	TSS1500	opensea	TSS1500-opensea		NA	NA	BLCA	HGLO
cg05516499	0.310574	0.570527	-9.86282	2.67815e-19	8.91494e-16	32.7243	0.725814	0.41524	0.310574	4	74487609	F	II	RASSF6	TSS1500	shore	TSS1500-shore	chr4:74486044-74486258	NA	NA	BLCA	HGLO
cg01167556	0.248316	0.383272	-9.83863	3.16851e-19	1.02542e-15	32.5575	0.50743	0.259114	0.248316	12	56323639	R	II	DGKA	TSS1500	shelf	TSS1500-shelf	chr12:56325774-56326223	NA	NA	BLCA	HGLO
cg05828925	0.238254	0.380886	-9.77307	4.9935e-19	1.44242e-15	32.1062	0.500013	0.261759	0.238254	8	22500482	F	II	FLJ14107	TSS1500	opensea	TSS1500-opensea		NA	NA	BLCA	HGLO
cg00726147	0.296145	0.517882	-9.7462	6.01498e-19	1.6554e-15	31.9216	0.665955	0.36981	0.296145	7	19749584	R	II	TWISTNB	TSS1500	shore	TSS1500-shore	chr7:19748397-19748861	NA	NA	BLCA	HGLO
cg20688917	0.320738	0.498781	-9.70569	7.95968e-19	2.10763e-15	31.6437	0.65915	0.338412	0.320738	7	27160674	F	II	HOXA3	5'UTR	shore	5'UTR-shore	chr7:27162087-27162426	NA	NA	BLCA	HGLO
cg06806638	0.2322	0.428566	-9.70271	8.12553e-19	2.13536e-15	31.6233	0.544666	0.312466	0.2322	8	61596860	R	II	CHD7	5'UTR	shelf	5'UTR-shelf	chr8:61590807-61593180	NA	NA	BLCA	HGLO
cg00066153	0.290006	0.664952	-9.69244	8.72298e-19	2.25526e-15	31.5529	0.809955	0.519949	0.290006	11	125550744	F	II	ACRV1	1stExon	opensea	1stExon-opensea		NA	NA	BLCA	HGLO
cg16706260	0.279576	0.476744	-9.66368	1.06384e-18	2.61681e-15	31.356	0.616532	0.336955	0.279576	12	27849370	F	II	REP15	TSS200	opensea	TSS200-opensea		NA	NA	BLCA	HGLO
cg05964918	0.303111	0.497529	-9.66276	1.07062e-18	2.61681e-15	31.3497	0.649085	0.345974	0.303111	10	96953953	F	II	C10orf129	TSS200	opensea	TSS200-opensea		NA	NA	BLCA	HGLO
cg26155983	0.274312	0.591201	-9.62172	1.42065e-18	3.26219e-15	31.0692	0.728357	0.454046	0.274312	14	65410145	F	II	GPX2	TSS1500	opensea	TSS1500-opensea		NA	TRUE	BLCA	HGLO
cg09028651	0.281735	0.57519	-9.62003	1.43734e-18	3.26219e-15	31.0576	0.716058	0.434322	0.281735	1	16061414	F	I	SLC25A34	TSS1500	shelf	TSS1500-shelf	chr1:16058297-16058505	NA	NA	BLCA	HGLO
cg05258264	0.277981	0.611657	-9.61888	1.44874e-18	3.26687e-15	31.0498	0.750647	0.472666	0.277981	10	96953447	F	II	C10orf129	TSS1500	opensea	TSS1500-opensea		NA	NA	BLCA	HGLO
cg04509266	0.267523	0.650474	-9.58915	1.7776e-18	3.85906e-15	30.8469	0.784235	0.516712	0.267523	1	207991597	R	I	LOC148696	TSS200	opensea	TSS200-opensea		NA	NA	BLCA	HGLO
cg06226386	0.256635	0.632335	-9.57414	1.97089e-18	4.1543e-15	30.7446	0.760652	0.504018	0.256635	8	22500449	F	II	FLJ14107	TSS1500	opensea	TSS1500-opensea		NA	NA	BLCA	HGLO
cg10593028	0.278753	0.538301	-9.54701	2.37469e-18	4.7977e-15	30.5598	0.677677	0.398925	0.278753	11	108422791	R	II	EXPH5	1stExon	opensea	1stExon-opensea		NA	TRUE	BLCA	HGLO
cg21067632	0.298052	0.632012	-9.54392	2.42565e-18	4.87248e-15	30.5387	0.781038	0.482986	0.298052	3	71258221	R	II	FOXP1	5'UTR	opensea	5'UTR-opensea		NA	TRUE	BLCA	HGLO
cg15343463	0.277904	0.558997	-9.51827	2.89236e-18	5.67943e-15	30.3642	0.697949	0.420045	0.277904	2	166634454	R	II	GALNT3	5'UTR	opensea	5'UTR-opensea		NA	TRUE	BLCA	HGLO
cg12297970	0.268982	0.614808	-9.37853	7.51943e-18	1.13893e-14	29.4171	0.749299	0.480317	0.268982	6	53208623	F	II	ELOVL5	5'UTR	shelf	5'UTR-shelf	chr6:53212617-53214043	NA	NA	BLCA	HGLO
cg00522588	0.204597	0.565707	-9.37285	7.81618e-18	1.17249e-14	29.3787	0.668006	0.463409	0.204597	12	49449063	R	II	MLL2	1stExon	opensea	1stExon-opensea		NA	NA	BLCA	HGLO
cg02973693	0.326977	0.598555	-9.34112	9.70108e-18	1.40694e-14	29.1646	0.762044	0.435067	0.326977	16	73085092	R	II	ZFHX3	5'UTR	shelf	5'UTR-shelf	chr16:73081590-73082565	NA	NA	BLCA	HGLO
cg07529087	0.219727	0.49384	-9.33268	1.02745e-17	1.47783e-14	29.1077	0.603703	0.383976	0.219727	15	91410508	F	II	FURIN	TSS1500	shelf	TSS1500-shelf	chr15:91414311-91415427	NA	NA	BLCA	HGLO
cg09588284	0.253135	0.613451	-9.32353	1.09338e-17	1.55349e-14	29.0461	0.740019	0.486883	0.253135	11	125551643	F	II	ACRV1	TSS1500	opensea	TSS1500-opensea		NA	NA	BLCA	HGLO
cg24607535	0.282662	0.551866	-9.31705	1.14264e-17	1.59879e-14	29.0024	0.693197	0.410536	0.282662	20	58533495	R	II	CDH26	1stExon	opensea	1stExon-opensea		NA	NA	BLCA	HGLO
cg26803305	0.273593	0.495416	-9.30128	1.27187e-17	1.71639e-14	28.8962	0.632213	0.358619	0.273593	18	43304452	R	II	SLC14A1	5'UTR	opensea	5'UTR-opensea		NA	TRUE	BLCA	HGLO
cg25530583	0.279542	0.577983	-9.28999	1.37321e-17	1.82495e-14	28.8202	0.717754	0.438212	0.279542	18	43305617	R	II	SLC14A1	5'UTR	opensea	5'UTR-opensea		NA	NA	BLCA	HGLO
cg12840933	0.210403	0.504575	-9.25922	1.692e-17	2.15835e-14	28.6134	0.609776	0.399373	0.210403	5	79862991	F	II	ANKRD34B	5'UTR	shore	5'UTR-shore	chr5:79864842-79866447	NA	NA	BLCA	HGLO
cg03791861	0.234066	0.527262	-9.24533	1.85897e-17	2.33722e-14	28.5201	0.644295	0.410229	0.234066	17	17601312	R	II	RAI1	5'UTR	shelf	5'UTR-shelf	chr17:17603583-17604147	NA	NA	BLCA	HGLO
cg11168687	0.262813	0.445553	-9.22496	2.13397e-17	2.58085e-14	28.3834	0.57696	0.314147	0.262813	4	185726782	F	II	ACSL1	5'UTR	shelf	5'UTR-shelf	chr4:185724434-185724647	NA	NA	BLCA	HGLO
cg16988611	0.201203	0.323396	-9.22318	2.1598e-17	2.60308e-14	28.3715	0.423998	0.222795	0.201203	10	82224946	R	I	TSPAN14	5'UTR	opensea	5'UTR-opensea		NA	TRUE	BLCA	HGLO
cg14115220	0.286449	0.550139	-9.2136	2.30446e-17	2.73319e-14	28.3072	0.693364	0.406915	0.286449	20	58533421	F	II	CDH26	TSS200	opensea	TSS200-opensea		NA	NA	BLCA	HGLO
cg23918388	0.20517	0.49727	-9.12898	4.08028e-17	4.23885e-14	27.7412	0.599855	0.394685	0.20517	1	207991593	R	II	LOC148696	TSS200	opensea	TSS200-opensea		NA	NA	BLCA	HGLO
cg22158475	0.23403	0.766971	-9.12574	4.1704e-17	4.29982e-14	27.7196	0.883986	0.649956	0.23403	1	157096908	R	I	CYCSP52	TSS1500	opensea	TSS1500-opensea		NA	NA	BLCA	HGLO
cg13675814	0.250552	0.562434	-9.11846	4.38011e-17	4.45039e-14	27.671	0.68771	0.437158	0.250552	9	100929797	F	II	CORO2A	5'UTR	opensea	5'UTR-opensea		NA	NA	BLCA	HGLO
cg27364780	0.246625	0.649141	-9.10915	4.66339e-17	4.64372e-14	27.6089	0.772453	0.525829	0.246625	16	73074423	R	II	ZFHX3	5'UTR	opensea	5'UTR-opensea		NA	TRUE	BLCA	HGLO
cg16388983	0.27299	0.481309	-9.09785	5.03161e-17	4.91243e-14	27.5336	0.617804	0.344814	0.27299	1	214720805	R	II	PTPN14	5'UTR	shelf	5'UTR-shelf	chr1:214724104-214725056	NA	NA	BLCA	HGLO
cg20084577	0.262052	0.640787	-9.06269	6.37332e-17	6.06976e-14	27.2995	0.771813	0.509762	0.262052	13	33780913	F	II	STARD13	TSS1500	opensea	TSS1500-opensea		NA	TRUE	BLCA	HGLO
cg16333846	0.22072	0.440838	-9.05924	6.52276e-17	6.1952e-14	27.2765	0.551198	0.330478	0.22072	6	155538155	F	II	TIAM2	1stExon	shore	1stExon-shore	chr6:155539975-155540193	NA	NA	BLCA	HGLO
cg17250770	0.239548	0.623748	-9.05533	6.69631e-17	6.29165e-14	27.2505	0.743522	0.503975	0.239548	8	22500401	R	II	FLJ14107	TSS1500	opensea	TSS1500-opensea		NA	NA	BLCA	HGLO
cg04220455	0.25541	0.691383	-9.05014	6.93357e-17	6.48088e-14	27.216	0.819088	0.563678	0.25541	2	151344746	R	II	RND3	TSS1500	shore	TSS1500-shore	chr2:151341742-151343191	NA	NA	BLCA	HGLO
cg21524538	0.26239	0.459527	-9.03925	7.45949e-17	6.85914e-14	27.1436	0.590722	0.328332	0.26239	20	1310846	F	I	SDCBP2	TSS1500	opensea	TSS1500-opensea		NA	NA	BLCA	HGLO
cg15519096	0.22315	0.659361	-9.03069	7.90027e-17	7.19089e-14	27.0868	0.770937	0.547786	0.22315	1	24833311	F	II	RCAN3	5'UTR	shelf	5'UTR-shelf	chr1:24828865-24829878	NA	NA	BLCA	HGLO
cg16934235	0.276217	0.447319	-9.0153	8.75841e-17	7.80929e-14	26.9846	0.585427	0.309211	0.276217	11	108423124	F	II	EXPH5	TSS200	opensea	TSS200-opensea		NA	NA	BLCA	HGLO
cg12918130	0.21878	0.481413	-9.01119	9.00337e-17	7.9266e-14	26.9573	0.590803	0.372023	0.21878	7	123504669	R	II	HYAL4	5'UTR	opensea	5'UTR-opensea		NA	TRUE	BLCA	HGLO
cg17002645	0.210593	0.412241	-9.00034	9.68178e-17	8.48114e-14	26.8854	0.517538	0.306944	0.210593	5	6717799	F	II	POLS	5'UTR	shelf	5'UTR-shelf	chr5:6712315-6714900	NA	TRUE	BLCA	HGLO
cg01760189	0.272004	0.633782	-8.97894	1.11723e-16	9.49909e-14	26.7436	0.769785	0.49778	0.272004	17	35656896	F	II	ACACA	TSS1500	opensea	TSS1500-opensea		NA	TRUE	BLCA	HGLO
cg09826895	0.217709	0.535033	-8.97861	1.11971e-16	9.49909e-14	26.7414	0.643888	0.426179	0.217709	1	111744309	F	II	DENND2D	TSS1500	shelf	TSS1500-shelf	chr1:111746337-111747303	NA	NA	BLCA	HGLO
cg01482958	0.289543	0.612275	-8.90392	1.84366e-16	1.40698e-13	26.2476	0.757047	0.467504	0.289543	1	85357136	R	II	LPAR3	5'UTR	shore	5'UTR-shore	chr1:85358359-85359187	NA	NA	BLCA	HGLO
cg22052010	0.214893	0.71045	-8.9009	1.88111e-16	1.4279e-13	26.2277	0.817897	0.603004	0.214893	20	33541934	R	II	GSS	5'UTR	shore	5'UTR-shore	chr20:33543082-33543846	NA	NA	BLCA	HGLO
cg10033694	0.247786	0.608707	-8.90015	1.89051e-16	1.4279e-13	26.2227	0.7326	0.484814	0.247786	2	139272578	F	II	SPOPL	5'UTR	opensea	5'UTR-opensea		NA	TRUE	BLCA	HGLO
cg06946543	0.233764	0.368672	-8.89495	1.95709e-16	1.47106e-13	26.1885	0.485554	0.25179	0.233764	13	76377366	F	II	LMO7	5'UTR	opensea	5'UTR-opensea		NA	TRUE	BLCA	HGLO
cg13634319	0.224299	0.314707	-8.87892	2.17752e-16	1.60567e-13	26.0828	0.426857	0.202557	0.224299	12	56323727	F	II	DGKA	TSS1500	shelf	TSS1500-shelf	chr12:56325774-56326223	NA	NA	BLCA	HGLO
cg26886572	0.258953	0.527108	-8.86947	2.31889e-16	1.68503e-13	26.0205	0.656584	0.397632	0.258953	11	3009206	F	II	NAP1L4	5'UTR	shelf	5'UTR-shelf	chr11:3012799-3014181	NA	NA	BLCA	HGLO
cg05917188	0.23131	0.467861	-8.86226	2.4327e-16	1.74595e-13	25.9731	0.583516	0.352206	0.23131	7	80275870	F	II	CD36	5'UTR	opensea	5'UTR-opensea		NA	NA	BLCA	HGLO
cg07564598	0.299527	0.486275	-8.86159	2.44364e-16	1.74713e-13	25.9687	0.636038	0.336512	0.299527	17	25619946	R	II	WSB1	TSS1500	shore	TSS1500-shore	chr17:25620999-25621730	NA	NA	BLCA	HGLO
cg05007126	0.215999	0.437489	-8.86021	2.4661e-16	1.7555e-13	25.9596	0.545489	0.32949	0.215999	20	1310884	F	II	SDCBP2	TSS1500	opensea	TSS1500-opensea		NA	NA	BLCA	HGLO
cg03536657	0.23561	0.674479	-8.85826	2.49828e-16	1.77479e-13	25.9468	0.792284	0.556674	0.23561	15	69099834	F	II	C15orf28	TSS1500	opensea	TSS1500-opensea		NA	TRUE	BLCA	HGLO
cg16930746	0.230139	0.675009	-8.85508	2.55163e-16	1.8019e-13	25.9259	0.790079	0.55994	0.230139	13	33780951	R	II	STARD13	TSS1500	opensea	TSS1500-opensea		NA	TRUE	BLCA	HGLO
cg18868540	0.241939	0.588594	-8.85507	2.5519e-16	1.8019e-13	25.9257	0.709564	0.467624	0.241939	11	46740032	R	II	F2	TSS1500	opensea	TSS1500-opensea		NA	NA	BLCA	HGLO
cg12737833	0.23079	0.506955	-8.85467	2.55866e-16	1.80303e-13	25.9231	0.62235	0.39156	0.23079	2	101500543	F	II	NPAS2	5'UTR	opensea	5'UTR-opensea		NA	TRUE	BLCA	HGLO
cg05489957	0.259911	0.515741	-8.85095	2.62267e-16	1.83702e-13	25.8987	0.645696	0.385785	0.259911	6	30177295	R	II	TRIM26	5'UTR	shelf	5'UTR-shelf	chr6:30180933-30182187	NA	NA	BLCA	HGLO
cg14040633	0.295897	0.563873	-8.84461	2.73555e-16	1.8901e-13	25.857	0.711822	0.415925	0.295897	17	73996331	F	II	CDK3	TSS1500	opensea	TSS1500-opensea		NA	NA	BLCA	HGLO
cg21587469	0.22605	0.308763	-8.84283	2.76811e-16	1.90454e-13	25.8452	0.421788	0.195738	0.22605	12	56323816	F	II	DGKA	TSS1500	shore	TSS1500-shore	chr12:56325774-56326223	NA	NA	BLCA	HGLO
cg13918042	0.296452	0.609818	-8.83403	2.93459e-16	1.99241e-13	25.7874	0.758044	0.461592	0.296452	10	98596430	F	I	LCOR	5'UTR	shelf	5'UTR-shelf	chr10:98591707-98593273	NA	NA	BLCA	HGLO
cg01838596	0.241344	0.631665	-8.83303	2.95424e-16	2.00109e-13	25.7808	0.752337	0.510993	0.241344	6	4862376	R	II	CDYL	5'UTR	opensea	5'UTR-opensea		NA	TRUE	BLCA	HGLO
cg05969567	0.230182	0.515491	-8.82968	3.02055e-16	2.04206e-13	25.7588	0.630582	0.4004	0.230182	6	169655497	R	II	THBS2	TSS1500	opensea	TSS1500-opensea		NA	NA	BLCA	HGLO
cg16896031	0.202701	0.706854	-8.82904	3.03344e-16	2.04681e-13	25.7546	0.808205	0.605503	0.202701	8	26148105	R	II	PPP2R2A	TSS1500	shore	TSS1500-shore	chr8:26148757-26149453	NA	NA	BLCA	HGLO
cg19145607	0.22317	0.39606	-8.82719	3.07106e-16	2.06423e-13	25.7424	0.507645	0.284475	0.22317	3	45983792	R	II	CXCR6	TSS1500	opensea	TSS1500-opensea		NA	NA	BLCA	HGLO
cg07572927	0.237169	0.589085	-8.80828	3.48142e-16	2.29158e-13	25.6183	0.70767	0.470501	0.237169	14	21155679	F	II	RNASE4	TSS1500	shelf	TSS1500-shelf	chr14:21152483-21152740	NA	NA	BLCA	HGLO
cg02882785	0.243428	0.43157	-8.80414	3.57838e-16	2.33493e-13	25.5911	0.553285	0.309856	0.243428	4	184242105	F	II	CLDN22	TSS200	opensea	TSS200-opensea		NA	NA	BLCA	HGLO
cg24181605	0.261224	0.517671	-8.80404	3.58069e-16	2.33493e-13	25.5905	0.648283	0.387059	0.261224	15	62458847	R	II	C2CD4B	TSS1500	shore	TSS1500-shore	chr15:62456015-62457648	NA	NA	BLCA	HGLO
cg21560076	0.266538	0.411669	-8.79748	3.73981e-16	2.42062e-13	25.5474	0.544938	0.2784	0.266538	11	108422996	F	II	EXPH5	TSS200	opensea	TSS200-opensea		NA	NA	BLCA	HGLO
cg07148407	0.229361	0.682814	-8.79559	3.78699e-16	2.44663e-13	25.535	0.797494	0.568133	0.229361	7	102775759	F	II	NAPEPLD	5'UTR	opensea	5'UTR-opensea		NA	TRUE	BLCA	HGLO
cg15900387	0.224178	0.614541	-8.78922	3.95007e-16	2.52928e-13	25.4933	0.72663	0.502452	0.224178	1	150738905	R	II	CTSS	TSS1500	opensea	TSS1500-opensea		NA	NA	BLCA	HGLO
cg01940297	0.316292	0.53529	-8.78891	3.95833e-16	2.52928e-13	25.4912	0.693436	0.377145	0.316292	8	129061191	R	II	MIR1207	TSS1500	opensea	TSS1500-opensea		NA	TRUE	BLCA	HGLO
cg12590494	0.220231	0.575731	-8.7665	4.5913e-16	2.86563e-13	25.3444	0.685847	0.465616	0.220231	1	151008411	R	II	BNIPL	TSS1500	opensea	TSS1500-opensea		NA	NA	BLCA	HGLO
cg20141229	0.229934	0.471369	-8.74521	5.28519e-16	3.22387e-13	25.2051	0.586336	0.356402	0.229934	4	184242058	R	II	CLDN22	TSS200	opensea	TSS200-opensea		NA	NA	BLCA	HGLO
cg18253910	0.223835	0.726469	-8.73769	5.55463e-16	3.36474e-13	25.1559	0.838386	0.614551	0.223835	22	30230951	R	II	ASCC2	5'UTR	shelf	5'UTR-shelf	chr22:30233923-30234399	NA	NA	BLCA	HGLO
cg05508315	0.205244	0.716672	-8.726	6.00034e-16	3.61343e-13	25.0795	0.819294	0.61405	0.205244	3	122605312	F	II	LOC100129550	TSS200	opensea	TSS200-opensea		NA	NA	BLCA	HGLO
cg10996527	0.27966	0.550439	-8.72215	6.15493e-16	3.69e-13	25.0543	0.690269	0.410608	0.27966	8	141994633	F	II	PTK2	5'UTR	opensea	5'UTR-opensea		NA	TRUE	BLCA	HGLO
cg19502457	0.21487	0.467881	-8.71244	6.56182e-16	3.86109e-13	24.991	0.575317	0.360446	0.21487	14	65409354	R	II	GPX2	1stExon	opensea	1stExon-opensea		NA	NA	BLCA	HGLO
cg27056418	0.211879	0.67878	-8.69087	7.56493e-16	4.34884e-13	24.8502	0.78472	0.572841	0.211879	1	120187351	F	II	ZNF697	5'UTR	shelf	5'UTR-shelf	chr1:120190377-120191251	NA	NA	BLCA	HGLO
cg20874324	0.237209	0.666209	-8.65683	9.4651e-16	5.17722e-13	24.6285	0.784814	0.547605	0.237209	2	62930083	F	II	EHBP1	5'UTR	shelf	5'UTR-shelf	chr2:62932595-62933353	NA	NA	BLCA	HGLO
cg11809958	0.25354	0.498433	-8.65499	9.57975e-16	5.21258e-13	24.6166	0.625203	0.371663	0.25354	12	32654929	R	II	FGD4	TSS200	opensea	TSS200-opensea		TRUE	NA	BLCA	HGLO
cg19009132	0.238886	0.458599	-8.65059	9.86109e-16	5.34664e-13	24.5879	0.578043	0.339156	0.238886	12	13362422	F	II	EMP1	5'UTR	opensea	5'UTR-opensea		NA	TRUE	BLCA	HGLO
cg00748640	0.249057	0.701752	-8.64955	9.92903e-16	5.36382e-13	24.5811	0.826281	0.577223	0.249057	16	19886655	F	II	GPRC5B	5'UTR	opensea	5'UTR-opensea		NA	TRUE	BLCA	HGLO
cg20895028	0.248977	0.547468	-8.64818	1.00187e-15	5.38083e-13	24.5722	0.671956	0.422979	0.248977	20	58533443	F	II	CDH26	TSS200	opensea	TSS200-opensea		NA	NA	BLCA	HGLO
cg17360338	0.260937	0.519375	-8.64744	1.00679e-15	5.38083e-13	24.5674	0.649843	0.388906	0.260937	19	19500060	R	II	GATAD2A	5'UTR	shelf	5'UTR-shelf	chr19:19495952-19497038	NA	NA	BLCA	HGLO
cg09768821	0.218697	0.672648	-8.64229	1.04138e-15	5.52328e-13	24.534	0.781997	0.5633	0.218697	1	16134915	R	II	UQCRHL	TSS1500	opensea	TSS1500-opensea		NA	NA	BLCA	HGLO
cg18085435	0.213185	0.501554	-8.64137	1.04775e-15	5.54861e-13	24.5279	0.608147	0.394962	0.213185	18	55400167	R	II	ATP8B1	TSS1500	opensea	TSS1500-opensea		NA	NA	BLCA	HGLO
cg10298741	0.221818	0.485075	-8.64028	1.05529e-15	5.57423e-13	24.5208	0.595984	0.374165	0.221818	16	73019173	R	II	ZFHX3	5'UTR	opensea	5'UTR-opensea		NA	TRUE	BLCA	HGLO
cg20014988	0.201657	0.464898	-8.61206	1.27009e-15	6.4996e-13	24.3375	0.565726	0.364069	0.201657	10	52363132	R	II	SGMS1	5'UTR	opensea	5'UTR-opensea		NA	TRUE	BLCA	HGLO
cg19413725	0.245697	0.665392	-8.60807	1.30376e-15	6.63303e-13	24.3116	0.78824	0.542544	0.245697	4	152351973	F	II	FAM160A1	5'UTR	opensea	5'UTR-opensea		NA	TRUE	BLCA	HGLO
cg19307406	0.217412	0.55399	-8.60419	1.33736e-15	6.79412e-13	24.2865	0.662696	0.445284	0.217412	1	167874258	R	II	ADCY10	5'UTR	opensea	5'UTR-opensea		NA	TRUE	BLCA	HGLO
cg14140118	0.257015	0.388827	-8.58472	1.51941e-15	7.5443e-13	24.1602	0.517334	0.260319	0.257015	11	108423031	F	II	EXPH5	TSS200	opensea	TSS200-opensea		NA	NA	BLCA	HGLO
cg07193534	0.283882	0.609558	-8.57522	1.61686e-15	7.94832e-13	24.0987	0.7515	0.467617	0.283882	1	120354250	F	II	REG4	TSS200	opensea	TSS200-opensea		NA	NA	BLCA	HGLO
cg27613998	0.261749	0.531321	-8.55829	1.8063e-15	8.72013e-13	23.9891	0.662195	0.400446	0.261749	2	37887034	R	II	CDC42EP3	5'UTR	opensea	5'UTR-opensea		NA	TRUE	BLCA	HGLO
cg02005758	0.217467	0.482362	-8.55577	1.83637e-15	8.8531e-13	23.9728	0.591096	0.373629	0.217467	3	128454730	F	II	RAB7A	5'UTR	opensea	5'UTR-opensea		NA	TRUE	BLCA	HGLO
cg22805632	0.254628	0.566562	-8.54968	1.9109e-15	9.11185e-13	23.9334	0.693876	0.439248	0.254628	17	38978827	F	II	KRT10	1stExon	opensea	1stExon-opensea		NA	NA	BLCA	HGLO
cg14514716	0.219132	0.336419	-8.54435	1.97871e-15	9.33294e-13	23.8989	0.445984	0.226853	0.219132	2	159867130	F	II	TANC1	5'UTR	opensea	5'UTR-opensea		NA	TRUE	BLCA	HGLO
cg26211634	0.213157	0.695965	-8.5396	2.04111e-15	9.55031e-13	23.8682	0.802544	0.589387	0.213157	5	139558579	R	II	C5orf32	5'UTR	shelf	5'UTR-shelf	chr5:139554389-139555457	NA	NA	BLCA	HGLO
cg17593512	0.215746	0.442048	-8.53163	2.15014e-15	9.99356e-13	23.8168	0.549922	0.334175	0.215746	4	40441513	F	II	RBM47	5'UTR	shore	5'UTR-shore	chr4:40439821-40440905	NA	NA	BLCA	HGLO
cg21586453	0.264476	0.411239	-8.53092	2.16013e-15	1.00227e-12	23.8122	0.543477	0.279002	0.264476	5	36239673	R	II	C5orf33	5'UTR	shore	5'UTR-shore	chr5:36241003-36242664	NA	NA	BLCA	HGLO
cg04583195	0.264428	0.536775	-8.52963	2.17843e-15	1.00848e-12	23.8038	0.668989	0.404561	0.264428	3	179165115	R	II	GNB4	5'UTR	shelf	5'UTR-shelf	chr3:179168735-179169593	NA	NA	BLCA	HGLO
cg09643186	0.268689	0.508316	-8.51755	2.35722e-15	1.08123e-12	23.7258	0.642661	0.373972	0.268689	14	65409452	F	II	GPX2	1stExon	opensea	1stExon-opensea		NA	NA	BLCA	HGLO
cg18180783	0.217023	0.631338	-8.51025	2.47218e-15	1.12643e-12	23.6787	0.739849	0.522826	0.217023	10	75402320	F	II	MYOZ1	TSS1500	opensea	TSS1500-opensea		NA	NA	BLCA	HGLO
cg24866203	0.277199	0.565166	-8.47432	3.12423e-15	1.36497e-12	23.4472	0.703766	0.426567	0.277199	1	65414209	R	II	JAK1	5'UTR	opensea	5'UTR-opensea		NA	TRUE	BLCA	HGLO
cg10173620	0.24186	0.407873	-8.46597	3.29875e-15	1.43405e-12	23.3935	0.528803	0.286942	0.24186	15	89658904	R	II	ABHD2	5'UTR	opensea	5'UTR-opensea		NA	TRUE	BLCA	HGLO
cg14787704	0.204094	0.61921	-8.46548	3.30934e-15	1.4353e-12	23.3903	0.721257	0.517164	0.204094	5	65449380	F	II	SFRS12	5'UTR	opensea	5'UTR-opensea		NA	NA	BLCA	HGLO
cg02657438	0.229635	0.502989	-8.45361	3.57487e-15	1.52647e-12	23.314	0.617806	0.388172	0.229635	14	81864899	R	II	STON2	1stExon	opensea	1stExon-opensea		NA	NA	BLCA	HGLO
cg04898035	0.232765	0.588849	-8.44778	3.71304e-15	1.57689e-12	23.2765	0.705231	0.472466	0.232765	8	17640624	F	II	MTUS1	5'UTR	opensea	5'UTR-opensea		NA	TRUE	BLCA	HGLO
cg00727675	0.218294	0.658664	-8.42491	4.30771e-15	1.7967e-12	23.1296	0.767811	0.549517	0.218294	7	27167315	F	II	HOXA3	TSS1500	shelf	TSS1500-shelf	chr7:27169572-27170638	NA	NA	BLCA	HGLO
cg10434754	0.244696	0.675691	-8.42456	4.31755e-15	1.79865e-12	23.1273	0.798038	0.553343	0.244696	8	1785833	F	II	ARHGEF10	5'UTR	opensea	5'UTR-opensea		NA	NA	BLCA	HGLO
cg27488807	0.206525	0.368662	-8.42362	4.34393e-15	1.80534e-12	23.1213	0.471925	0.2654	0.206525	5	147691898	R	II	SPINK7	TSS200	opensea	TSS200-opensea		NA	NA	BLCA	HGLO
cg02909446	0.203274	0.404441	-8.41749	4.52012e-15	1.86306e-12	23.082	0.506078	0.302804	0.203274	10	73849124	F	II	SPOCK2	TSS1500	shore	TSS1500-shore	chr10:73846806-73848233	NA	TRUE	BLCA	HGLO
cg13508949	0.263488	0.61848	-8.40126	5.02192e-15	2.02686e-12	22.9779	0.750224	0.486737	0.263488	4	166131313	F	II	KLHL2	1stExon	shelf	1stExon-shelf	chr4:166128385-166129255	NA	NA	BLCA	HGLO
cg19077494	0.206508	0.582784	-8.3933	5.28761e-15	2.10733e-12	22.9269	0.686038	0.47953	0.206508	2	158723291	R	II	ACVR1	5'UTR	opensea	5'UTR-opensea		NA	TRUE	BLCA	HGLO
cg05547260	0.202499	0.42116	-8.38754	5.48876e-15	2.17017e-12	22.89	0.522409	0.319911	0.202499	6	43611905	F	II	RSPH9	TSS1500	shore	TSS1500-shore	chr6:43612714-43613366	NA	NA	BLCA	HGLO
cg05644223	0.222542	0.338269	-8.38292	5.65544e-15	2.2235e-12	22.8604	0.44954	0.226998	0.222542	21	36412119	R	II	C21orf96	TSS1500	opensea	TSS1500-opensea		NA	NA	BLCA	HGLO
cg24413054	0.231031	0.679465	-8.36372	6.40365e-15	2.45956e-12	22.7376	0.794981	0.563949	0.231031	7	106302117	R	II	FLJ36031	TSS1500	shore	TSS1500-shore	chr7:106300402-106301573	NA	NA	BLCA	HGLO
cg19016967	0.248394	0.506442	-8.35825	6.634e-15	2.52859e-12	22.7027	0.630638	0.382245	0.248394	17	61921811	F	II	SMARCD2	TSS1500	shore	TSS1500-shore	chr17:61919659-61920656	NA	NA	BLCA	HGLO
cg06837799	0.232224	0.445062	-8.3573	6.67478e-15	2.53859e-12	22.6966	0.561174	0.32895	0.232224	7	27160960	F	II	HOXA3	5'UTR	shore	5'UTR-shore	chr7:27162087-27162426	NA	NA	BLCA	HGLO
cg17923947	0.267139	0.551136	-8.35206	6.90473e-15	2.61184e-12	22.6631	0.684706	0.417566	0.267139	14	50584005	R	II	C14orf138	TSS1500	shore	TSS1500-shore	chr14:50582970-50583504	NA	NA	BLCA	HGLO
cg00007221	0.200489	0.409557	-8.34807	7.08513e-15	2.67429e-12	22.6376	0.509802	0.309313	0.200489	1	43999020	F	II	PTPRF	5'UTR	shore	5'UTR-shore	chr1:43996724-43997592	NA	NA	BLCA	HGLO
cg05048402	0.262097	0.551499	-8.34695	7.13681e-15	2.68998e-12	22.6304	0.682548	0.42045	0.262097	6	42282128	F	II	TRERF1	5'UTR	opensea	5'UTR-opensea		NA	TRUE	BLCA	HGLO
cg07974891	0.229458	0.533869	-8.34326	7.30888e-15	2.74688e-12	22.6069	0.648598	0.41914	0.229458	2	9565042	R	II	ITGB1BP1	TSS1500	shore	TSS1500-shore	chr2:9563126-9564282	NA	NA	BLCA	HGLO
cg05089968	0.242365	0.487832	-8.33982	7.47313e-15	2.79359e-12	22.5849	0.609014	0.366649	0.242365	6	166722773	F	II	PRR18	TSS1500	shore	TSS1500-shore	chr6:166720239-166722275	NA	NA	BLCA	HGLO
cg09149118	0.226994	0.488916	-8.33674	7.62334e-15	2.84366e-12	22.5652	0.602413	0.375419	0.226994	2	187463618	F	II	ITGAV	TSS1500	opensea	TSS1500-opensea		NA	NA	BLCA	HGLO
cg01030178	0.207941	0.687165	-8.33146	7.88738e-15	2.92034e-12	22.5316	0.791136	0.583195	0.207941	8	67037892	R	II	TRIM55	TSS1500	opensea	TSS1500-opensea		NA	NA	BLCA	HGLO
cg18087803	0.209784	0.570687	-8.32878	8.02481e-15	2.96181e-12	22.5145	0.675579	0.465795	0.209784	12	116586872	R	II	MIR620	TSS1500	opensea	TSS1500-opensea		NA	NA	BLCA	HGLO
cg17228698	0.241291	0.349919	-8.32167	8.40205e-15	3.07834e-12	22.4691	0.470564	0.229274	0.241291	7	2451914	F	II	CHST12	5'UTR	opensea	5'UTR-opensea		NA	TRUE	BLCA	HGLO
cg12641024	0.218143	0.446748	-8.32122	8.42602e-15	3.08384e-12	22.4663	0.55582	0.337677	0.218143	17	40070691	F	II	ACLY	5'UTR	shelf	5'UTR-shelf	chr17:40074291-40075380	NA	NA	BLCA	HGLO
[truncated: 4,252 more rows]

## Sheet: GO enrichment analysis
Supplementary Data 3. Metabolism-associated molecular features across 33 cancer types. (HGLO vs. LGHO)
[truncated: 33 more rows]
