# Supplementary material for: Pan-cancer characterization of metabolism-related biomarkers identifies potential therapeutic targets
Source: J Transl Med. 2021 May 24;19:219. doi: 10.1186/s12967-021-02889-0 (PMC8142489; doi:10.1186/s12967-021-02889-0)
Supplement: Supplementary file 12 — Additional file 12: Data 4. The potential target genes of metabolism-related differentially expressed miRNA across 33 cancer types. [file 12967_2021_2889_MOESM12_ESM.xlsx]

## Sheet: Sheet1
Supplementary Data 4. The potential target genes of metabolism-related differentially expressed miRNA across 33 cancer types.
mirnaid	refseqid	genesymbol	start	end	bindingp	energy	seed	accessibility	au	phylopstem	phylopflank	me	number_of_pairings	binding_region_length	longest_consecutive_pairings	position
hsa-miR-127-3p	NM_022140	EPB41L4A	2908	2929	0.951923	-22.6	1	0.000231702	0.544	4.34877	3.71409	-7.07355	17	21	6	3UTR
hsa-miR-127-3p	NM_006480	RGS14	1924	1947	0.953846	-26.3	1	1.43893e-07	0.338	-0.0335583	0.40878	-12.1109	17	23	9	3UTR
hsa-miR-127-3p	NM_001199323	BLOC1S5	1591	1610	0.953846	-29.1	1	2.6681e-05	0.471	-0.0456823	-0.0415326	-8.10683	17	19	10	3UTR
hsa-miR-127-3p	NM_001039844	ACBD7	1151	1177	0.953846	-23.9	1	0.000162374	0.412	-0.00231898	-0.413608	-7.10805	19	26	8	3UTR
hsa-miR-127-3p	NM_002393	MDM4	8367	8391	0.953846	-23.4	1	6.32883e-05	0.426	-0.14659	0.103941	-5.81384	19	24	14	3UTR
hsa-miR-127-3p	NM_001005389	NFASC	2264	2288	0.953846	-24.1	1	0.000438242	0.412	-0.614898	-0.140567	-5.69245	19	24	14	3UTR
hsa-miR-127-3p	NM_001040033	CD53	1252	1271	0.953846	-25.6	1	2.8442e-05	0.485	-0.0358712	0.110134	-13.1433	17	19	11	3UTR
hsa-miR-127-3p	NM_007348	ATF6	2908	2931	0.953846	-26.8	1	6.53835e-07	0.397	-0.0396446	-0.0412155	-5.52986	20	23	10	3UTR
hsa-miR-127-3p	XM_017009358	FAM153A	1265	1316	0.961538	-24.2	1	0.00104723	0.559	0	0	-3.93757	21	35	9	3UTR
hsa-miR-127-3p	XM_006714849	FAM153A	1062	1113	0.961538	-24.2	1	0.00104723	0.559	0	0	-3.93757	21	35	9	3UTR
hsa-miR-127-3p	NM_030797	FAM49A	3628	3659	0.961538	-27.1	1	0.00120007	0.544	5.30153	5.45597	-3.93757	22	31	7	3UTR
hsa-miR-127-3p	NM_024585	ARMC7	1899	1927	0.961538	-25.8	1	1.67673e-05	0.412	-0.281505	-0.291569	-6.01339	18	28	8	3UTR
hsa-miR-127-3p	NM_001304271	ARMC7	1835	1863	0.961538	-25.8	1	1.67673e-05	0.412	-0.281505	-0.291569	-6.01339	18	28	8	3UTR
hsa-miR-127-3p	NM_001243740	ZNF124	868	892	0.961538	-22.1	1	0.000294873	0.426	-0.0165144	-0.0948968	-7.05635	18	24	8	3UTR
hsa-miR-127-3p	NM_001199635	ADCYAP1R1	6100	6149	0.961538	-29	1	0.000413912	0.544	0.119962	0.466991	-3.79332	21	49	12	3UTR
hsa-miR-127-3p	NM_001118	ADCYAP1R1	6016	6065	0.961538	-29	1	0.000413912	0.544	0.0168248	0.111165	-3.79332	21	49	12	3UTR
hsa-miR-127-3p	NM_001199637	ADCYAP1R1	5953	6002	0.961538	-29	1	0.000413912	0.544	0.0168248	0.111165	-3.79332	21	49	12	3UTR
hsa-miR-127-3p	NM_001143808	BDNF	2216	2234	0.961538	-19.4	1	0.000204722	0.529	2.07584	2.45654	-17.7793	14	18	8	3UTR
hsa-miR-127-3p	NM_000949	PRLR	3879	3915	0.961538	-24.2	1	0.0154966	0.529	0.0154423	0.200522	-6.19951	18	36	9	3UTR
hsa-miR-127-3p	XM_005248378	SPEF2	3893	3916	0.961538	-21.5	1	0.000273344	0.426	0	0	-7.05635	18	23	8	3UTR
hsa-miR-127-3p	XM_005248335	TMEM267	964	982	0.961538	-19.3	0	0.000616864	0.603	0	0	-17.1102	13	18	10	3UTR
hsa-miR-127-3p	XM_005251996	MUSK	4551	4602	0.961538	-20.9	1	0.00157674	0.603	0	0	-4.957	20	51	10	3UTR
hsa-miR-127-3p	NM_001673	ASNS	2016	2044	0.961538	-22.2	1	0.000304834	0.647	3.77769	4.03627	-7.20265	20	28	13	3UTR
hsa-miR-127-3p	NM_174909	TMEM167A	2860	2898	0.961538	-26.9	1	0.00280001	0.559	-0.0308512	0.00619176	-4.957	19	27	12	3UTR
hsa-miR-127-3p	NM_001256006	SYT14	4667	4683	0.961538	-20	1	0.00312978	0.618	0.313147	0.582239	-10.1324	14	16	12	3UTR
hsa-miR-127-3p	NM_001146261	SYT14	4640	4656	0.961538	-20	1	0.00312978	0.618	0.313147	0.582239	-10.1324	14	16	12	3UTR
hsa-miR-127-3p	XM_006711262	SYT14	5698	5714	0.961538	-20	1	0.00312978	0.618	0	0	-10.1324	14	16	12	3UTR
hsa-miR-127-3p	NM_018655	LENEP	512	548	0.961538	-24.8	1	9.95491e-05	0.5	0.521279	0.18915	-4.957	19	28	11	3UTR
hsa-miR-127-3p	NM_001292003	KLHL8	3414	3435	0.961538	-21.4	1	0.0068194	0.676	5.15288	2.19334	-15.3043	15	21	8	3UTR
hsa-miR-127-3p	NM_001286666	POSTN	2437	2462	0.961538	-20.8	1	0.000518785	0.632	4.87548	4.22533	-12.6925	19	25	12	3UTR
hsa-miR-127-3p	NM_001135934	POSTN	2527	2552	0.961538	-20.8	1	0.000518785	0.632	2.54213	4.30402	-12.6925	19	25	12	3UTR
hsa-miR-127-3p	NM_001135935	POSTN	2533	2558	0.961538	-20.8	1	0.000518785	0.632	4.87548	4.22533	-12.6925	19	25	12	3UTR
hsa-miR-127-3p	NM_001286665	POSTN	2617	2642	0.961538	-20.8	1	0.000518785	0.632	2.54213	4.30402	-12.6925	19	25	12	3UTR
hsa-miR-127-3p	NM_001330517	POSTN	2614	2639	0.961538	-20.8	1	0.000518785	0.632	2.54213	4.30402	-12.6925	19	25	12	3UTR
hsa-miR-127-3p	NM_006475	POSTN	2698	2723	0.961538	-20.8	1	0.000518785	0.632	2.54213	4.30402	-12.6925	19	25	12	3UTR
hsa-miR-127-3p	NM_001010875	SLC25A30	2845	2868	0.961538	-24.8	1	0.0012373	0.456	5.36716	3.00481	-6.50069	18	23	8	3UTR
hsa-miR-127-3p	NM_003667	LGR5	3803	3828	0.961538	-25.2	1	0.000868522	0.544	0.881003	0.338108	-6.01339	18	25	9	3UTR
hsa-miR-127-3p	NM_001277226	LGR5	3731	3756	0.961538	-25.2	1	0.000868522	0.544	0.881003	0.338108	-6.01339	18	25	9	3UTR
hsa-miR-127-3p	NM_001277227	LGR5	3587	3612	0.961538	-25.2	1	0.000868522	0.544	0.881003	0.338108	-6.01339	18	25	9	3UTR
hsa-miR-127-3p	NM_020703	AMIGO1	4922	4972	0.961538	-25.2	1	0.0137085	0.5	0.511781	-0.0778093	-4.957	20	50	11	3UTR
hsa-miR-127-3p	NM_001012393	OPCML	4043	4066	0.961538	-22.1	1	0.000180058	0.471	0.409583	0.568364	-13.7026	17	23	5	3UTR
hsa-miR-127-3p	NM_001308115	NFYC	2073	2087	0.961538	-20.5	1	0.00474087	0.515	0.322063	0.321102	-13.8986	13	14	13	3UTR
hsa-miR-127-3p	NM_001308114	NFYC	1836	1850	0.961538	-20.5	1	0.00474087	0.515	0.621902	0.239326	-13.8986	13	14	13	3UTR
hsa-miR-127-3p	XM_017020910	CFAP97D2	4941	4988	0.961538	-23.1	1	0.00153083	0.574	0	0	-5.81384	19	47	8	3UTR
hsa-miR-127-3p	NM_003924	PHOX2B	2781	2837	0.961538	-22.9	1	0.00300962	0.691	0	0	-3.93757	22	56	9	3UTR
hsa-miR-127-3p	NM_001243203	RANBP6	1051	1069	0.961538	-20.3	1	0.00211658	0.662	1.8146	0.885242	-11.4939	15	18	10	3UTR
hsa-miR-127-3p	NM_001286429	THSD4	5999	6032	0.961538	-24.2	1	0.000579296	0.559	0.0944761	-0.0365147	-4.957	20	33	8	3UTR
hsa-miR-127-3p	NM_023008	KRI1	2898	2919	0.961538	-22.9	1	9.71536e-06	0.412	1.56925	1.59293	-12.4598	19	21	12	3UTR
hsa-miR-127-3p	NM_006306	SMC1A	9655	9687	0.961538	-27.1	1	0.000310995	0.574	0	0	-3.93757	22	32	10	3UTR
hsa-miR-127-3p	NM_001281463	SMC1A	9801	9833	0.961538	-27.1	1	0.000310995	0.574	0	0	-3.93757	22	32	10	3UTR
hsa-miR-127-3p	NM_001258345	PACRGL	1679	1693	0.961538	-21.2	1	0.005887	0.529	-0.544992	0.0371266	-6.50069	13	14	13	3UTR
hsa-miR-127-3p	NM_145048	PACRGL	1598	1612	0.961538	-21.2	1	0.005887	0.529	-0.544992	0.0371266	-6.50069	13	14	13	3UTR
hsa-miR-127-3p	NM_001130727	PACRGL	1304	1318	0.961538	-21.2	1	0.005887	0.529	-0.544992	0.0371266	-6.50069	13	14	13	3UTR
hsa-miR-127-3p	NM_001317849	PACRGL	1399	1413	0.961538	-21.2	1	0.005887	0.529	-0.544992	0.0371266	-6.50069	13	14	13	3UTR
hsa-miR-127-3p	NM_001258346	PACRGL	1372	1386	0.961538	-21.2	1	0.005887	0.529	-0.544992	0.0371266	-6.50069	13	14	13	3UTR
hsa-miR-127-3p	NM_001330748	PACRGL	1230	1244	0.961538	-21.2	1	0.005887	0.529	-0.544992	0.0371266	-6.50069	13	14	13	3UTR
hsa-miR-127-3p	NM_001135254	PAX7	5357	5402	0.961538	-25.2	1	0.00615199	0.5	0.737427	0.894077	-4.957	20	45	10	3UTR
hsa-miR-127-3p	NM_001136498	CISD3	811	855	0.961538	-23.3	1	8.8714e-06	0.456	0.592416	0.618313	-4.957	20	44	9	3UTR
hsa-miR-127-3p	NM_001159996	NRG1	1553	1572	0.961538	-20.9	1	6.57713e-06	0.471	2.98463	3.94918	-11.1754	16	19	12	3UTR
hsa-miR-127-3p	NM_018340	CPPED1	4102	4130	0.961538	-23.6	1	0.000202651	0.441	-1.03782	-0.562475	-6.01339	17	28	11	3UTR
hsa-miR-127-3p	NM_152342	CDYL2	7230	7250	0.961538	-23.7	1	0.000582288	0.5	5.55895	4.97655	-6.67505	16	20	7	3UTR
hsa-miR-127-3p	NM_001010000	ARHGAP28	2981	3032	0.961538	-23.7	1	3.30692e-05	0.559	-0.190162	0.0223129	-5.48126	21	51	8	3UTR
hsa-miR-127-3p	NM_181472	CMTM7	1899	1923	0.961538	-26.2	1	0.000121267	0.418	0	0	-4.957	19	24	12	3UTR
hsa-miR-127-3p	NM_001143676	SGK1	2429	2448	0.961538	-22.4	1	4.73552e-06	0.456	1.93103	2.13008	-12.3411	15	19	10	3UTR
hsa-miR-127-3p	XM_024453352	GLYCTK	2965	2995	0.961538	-24.4	1	8.57929e-05	0.324	0	0	-3.93757	22	30	10	3UTR
hsa-miR-127-3p	NM_001004354	NRARP	976	1008	0.961538	-24.3	1	0.00132604	0.471	0.17014	1.1435	-4.957	19	32	12	3UTR
hsa-miR-127-3p	NM_003017	SRSF3	1776	1793	0.961538	-21.9	1	0.00028603	0.706	0.432415	0.485654	-10.0807	16	17	16	3UTR
hsa-miR-127-3p	NM_175913	JPH2	1516	1536	0.961538	-23.3	1	0.000842804	0.544	4.9581	2.866	-5.81384	17	20	8	3UTR
hsa-miR-127-3p	NM_001160418	ZBP1	2004	2030	0.961538	-22.9	1	0.000331905	0.574	0	0	-4.65016	20	26	8	3UTR
hsa-miR-127-3p	XM_005247552	KLHL24	3376	3394	0.961538	-20.4	1	0.00137534	0.662	0	0	-6.43256	14	18	12	3UTR
hsa-miR-127-3p	NM_033505	SELENOI	3870	3888	0.969231	-20.6	1	0.000136695	0.544	0.639615	0.553513	-10.3287	16	18	14	3UTR
hsa-miR-127-3p	XM_017026531	ZC3H4	3945	3964	0.969231	-24.5	1	2.10912e-06	0.412	0	0	-7.91435	16	19	12	3UTR
hsa-miR-127-3p	NM_019855	CABP5	1289	1311	0.969231	-20	1	5.2554e-05	0.515	2.74075	2.60074	-8.4155	18	22	13	3UTR
hsa-miR-127-3p	NM_052845	MMAB	3809	3829	0.969231	-29.3	1	9.43119e-05	0.485	4.17064	3.99011	-10.6174	17	20	9	3UTR
hsa-miR-127-3p	NM_198150	ARSK	1870	1889	0.969231	-20.9	1	0.000119622	0.515	0.317504	-0.099878	-10.5148	16	19	8	3UTR
hsa-miR-127-3p	XM_011542836	MMP8	2542	2560	0.969231	-20.9	1	2.64972e-05	0.559	0	0	-6.03692	16	18	9	3UTR
hsa-miR-127-3p	NM_020699	GATAD2B	4349	4367	0.969231	-23.9	1	0.000782184	0.471	-0.20708	0.406654	-12.0334	15	18	13	3UTR
hsa-miR-127-3p	NM_004428	EFNA1	1041	1061	0.969231	-20.4	1	2.44026e-05	0.426	0.106732	0.597765	-13.3225	16	20	12	3UTR
hsa-miR-127-3p	NM_182685	EFNA1	975	995	0.969231	-20.4	1	2.44026e-05	0.426	0.106732	0.597765	-13.3225	16	20	12	3UTR
hsa-miR-127-3p	NM_001040633	PRKAG2	2844	2862	0.969231	-20.6	1	2.45499e-05	0.485	0.872056	0.846518	-10.0445	15	18	13	3UTR
hsa-miR-127-3p	XM_017012279	PRKAG2	2734	2752	0.969231	-20.6	1	2.45499e-05	0.485	0	0	-10.0445	15	18	13	3UTR
hsa-miR-127-3p	XM_017012271	PRKAG2	2801	2819	0.969231	-20.6	1	2.45499e-05	0.485	0	0	-10.0445	15	18	13	3UTR
hsa-miR-127-3p	XM_024446789	PRKAG2	2830	2848	0.969231	-20.6	1	2.45499e-05	0.485	0	0	-10.0445	15	18	13	3UTR
hsa-miR-127-3p	XM_005246967	PPIG	5776	5794	0.969231	-21.2	1	9.452e-05	0.515	0	0	-5.41313	17	18	17	3UTR
hsa-miR-127-3p	XM_024449482	PRIMA1	921	941	0.969231	-25.3	1	1.36038e-06	0.5	0	0	-9.96984	19	20	19	3UTR
hsa-miR-127-3p	NM_001282620	GNAI2	1897	1915	0.969231	-20.6	1	0.000284349	0.353	2.66179	2.10974	-12.0334	15	18	13	3UTR
hsa-miR-127-3p	NM_001166425	GNAI2	1573	1591	0.969231	-20.6	1	0.000284349	0.353	2.30102	0.893161	-12.0334	15	18	13	3UTR
hsa-miR-127-3p	XM_006711141	CELF3	3031	3049	0.969231	-24	1	3.76142e-07	0.456	0	0	-6.01339	16	18	14	3UTR
hsa-miR-127-3p	XM_011531817	EPGN	2392	2438	0.969231	-21.1	1	9.57092e-05	0.564	0	0	-10.5148	16	20	8	3UTR
hsa-miR-127-3p	NM_001017388	TLR10	2802	2821	0.969231	-20.7	1	6.28809e-05	0.529	0.595875	0.716724	-10.5148	16	19	8	3UTR
hsa-miR-127-3p	NM_001195107	TLR10	2991	3010	0.969231	-20.7	1	6.28809e-05	0.529	2.1599	1.36267	-10.5148	16	19	8	3UTR
hsa-miR-127-3p	NM_001195106	TLR10	3119	3138	0.969231	-20.7	1	6.28809e-05	0.529	1.58278	0.752007	-10.5148	16	19	8	3UTR
hsa-miR-127-3p	NM_030956	TLR10	3308	3327	0.969231	-20.7	1	6.28809e-05	0.529	0.38829	0.290316	-10.5148	16	19	8	3UTR
hsa-miR-127-3p	NM_001032999	CBFA2T2	5403	5423	0.969231	-23.3	1	1.52402e-06	0.544	-0.185229	0.109484	-9.113	18	20	14	3UTR
hsa-miR-127-3p	XM_011529101	CBFA2T2	5452	5472	0.969231	-23.3	1	1.52402e-06	0.544	0	0	-9.113	18	20	14	3UTR
hsa-miR-127-3p	NM_016221	DCTN4	3663	3685	0.974359	-19.9	1	0.00788292	0.662	5.5002	5.90892	-12.4965	17	22	9	3UTR
hsa-miR-127-3p	NM_001135643	DCTN4	3684	3706	0.974359	-19.9	1	0.00788292	0.662	5.5002	5.90892	-12.4965	17	22	9	3UTR
hsa-miR-127-3p	NM_014613	FAF2	4214	4246	0.974359	-20.4	1	0.00151349	0.544	0.388344	1.11263	-11.4266	19	32	8	3UTR
hsa-miR-127-3p	XM_005256321	SPG7	1774	1801	0.974359	-22.7	1	0.000470044	0.632	0	0	-6.19951	19	27	12	3UTR
hsa-miR-127-3p	NM_152477	ZNF565	1931	1950	0.974359	-20.4	1	5.24241e-07	0.441	0	0	-10.5148	16	19	8	3UTR
hsa-miR-127-3p	NM_139177	SLC39A11	2532	2554	0.974359	-24.8	1	2.51317e-05	0.485	4.20034	4.47403	-5.19005	19	22	7	3UTR
hsa-miR-127-3p	NM_001159770	SLC39A11	2553	2575	0.974359	-24.8	1	2.51317e-05	0.485	4.20034	4.47403	-5.19005	19	22	7	3UTR
hsa-miR-127-3p	XM_017017307	IMMP1L	522	541	0.974359	-23.2	1	2.98005e-05	0.456	0	0	-10.4205	16	19	7	3UTR
hsa-miR-127-3p	NM_020682	AS3MT	1413	1432	0.974359	-22.9	1	0.000122115	0.441	0.24402	0.114447	-10.4205	16	19	7	3UTR
hsa-miR-127-3p	NM_002867	RAB3B	7072	7091	0.974359	-23.9	1	0.0117457	0.441	0.668147	0.222894	-10.9316	16	19	7	3UTR
hsa-miR-127-3p	NM_032503	MCHR2	2028	2047	0.974359	-19.9	1	0.000268087	0.471	1.23771	0.937923	-10.5148	16	19	8	3UTR
hsa-miR-127-3p	NM_001143853	PYM1	666	688	0.974359	-24	1	2.96608e-07	0.368	0.864526	1.3344	-12.408	16	22	8	3UTR
hsa-miR-127-3p	NM_001031713	MCUR1	3881	3900	0.974359	-23.2	1	0.00031319	0.441	0.151435	0.232218	-10.4205	16	19	7	3UTR
hsa-miR-127-3p	NM_000919	PAM	4459	4484	0.974359	-25	1	0.000200621	0.618	-0.253325	0.0717	-4.957	20	25	5	3UTR
hsa-miR-127-3p	NM_001177306	PAM	4456	4481	0.974359	-25	1	0.000200621	0.618	-0.253325	0.0717	-4.957	20	25	5	3UTR
hsa-miR-127-3p	NM_138766	PAM	4252	4277	0.974359	-25	1	0.000200621	0.618	-0.253325	0.0717	-4.957	20	25	5	3UTR
hsa-miR-127-3p	NM_138822	PAM	4198	4223	0.974359	-25	1	0.000200621	0.618	-0.253325	0.0717	-4.957	20	25	5	3UTR
hsa-miR-127-3p	NM_138821	PAM	4135	4160	0.974359	-25	1	0.000200621	0.618	-0.253325	0.0717	-4.957	20	25	5	3UTR
hsa-miR-127-3p	NM_198459	DENND2C	3071	3096	0.974359	-21.5	1	7.48003e-05	0.529	5.27364	3.1993	-6.01339	19	25	9	3UTR
hsa-miR-127-3p	NM_013257	SGK3	3054	3073	0.974359	-21	1	0.00780794	0.456	0.10303	-0.0163394	-10.4205	16	19	7	3UTR
hsa-miR-127-3p	NM_001330372	MPI	2557	2578	0.974359	-22	1	0.000195485	0.382	-0.768379	-0.255424	-7.96418	14	21	7	3UTR
hsa-miR-127-3p	NM_002435	MPI	2462	2483	0.974359	-22	1	0.000195485	0.382	-0.202854	-0.355784	-7.96418	14	21	7	3UTR
hsa-miR-127-3p	NM_001289155	MPI	2253	2274	0.974359	-22	1	0.000195485	0.382	-0.202854	-0.355784	-7.96418	14	21	7	3UTR
hsa-miR-127-3p	NM_001289157	MPI	2279	2300	0.974359	-22	1	0.000195485	0.382	-0.202854	-0.355784	-7.96418	14	21	7	3UTR
hsa-miR-127-3p	NM_001289156	MPI	2334	2355	0.974359	-22	1	0.000195485	0.382	-0.202854	-0.355784	-7.96418	14	21	7	3UTR
hsa-miR-127-3p	NM_001375	DNASE2	1280	1299	0.974359	-22.2	1	0.000378462	0.471	1.65469	0.968407	-10.4523	15	19	7	3UTR
hsa-miR-127-3p	NM_152338	ZG16	1698	1717	0.974359	-23.2	1	0.000302701	0.456	0.31794	0.13872	-10.4205	16	19	7	3UTR
hsa-miR-127-3p	NM_178532	RNF180	1653	1672	0.974359	-22.5	1	0.000230118	0.485	-0.205995	0.226999	-9.16322	16	19	7	3UTR
hsa-miR-127-3p	NM_133480	TADA3	2116	2136	0.974359	-23.8	1	1.27703e-05	0.574	0.58703	0.953622	-7.65065	18	20	15	3UTR
hsa-miR-127-3p	NM_001017405	MAEA	1991	2011	0.974359	-25.9	1	9.98041e-06	0.544	1.33658	0.986396	-7.7148	16	20	9	3UTR
hsa-miR-127-3p	NM_005882	MAEA	1868	1888	0.974359	-25.9	1	9.98041e-06	0.544	1.33658	0.986396	-7.7148	16	20	9	3UTR
hsa-miR-127-3p	NM_001297431	MAEA	1787	1807	0.974359	-25.9	1	9.98041e-06	0.544	1.33658	0.986396	-7.7148	16	20	9	3UTR
hsa-miR-127-3p	NM_003101	SOAT1	5898	5917	0.974359	-22.5	1	4.11092e-05	0.485	0.168614	0.00873722	-9.16322	16	19	7	3UTR
hsa-miR-127-3p	NM_001252511	SOAT1	5839	5858	0.974359	-22.5	1	4.11092e-05	0.485	0.155449	0.0997426	-9.16322	16	19	7	3UTR
hsa-miR-127-3p	NM_001252512	SOAT1	5772	5791	0.974359	-22.5	1	4.11092e-05	0.485	0.155449	0.0997426	-9.16322	16	19	7	3UTR
hsa-miR-127-3p	NM_152743	BRAT1	2840	2860	0.974359	-25.7	1	0.000100926	0.309	0	0	-7.05635	17	20	10	3UTR
hsa-miR-127-3p	NM_001136238	TMPPE	2555	2578	0.974359	-25.8	1	1.89148e-05	0.426	2.87569	3.49146	-8.34077	19	23	8	3UTR
hsa-miR-127-3p	NM_001039770	TMPPE	3070	3093	0.974359	-25.8	1	1.89148e-05	0.426	3.49086	3.59686	-8.34077	19	23	8	3UTR
hsa-miR-127-3p	NM_001142761	KNSTRN	1325	1369	0.974359	-22	1	1.24091e-05	0.559	2.10182	0.993615	-7.7148	16	23	10	3UTR
hsa-miR-127-3p	NM_001142762	KNSTRN	987	1031	0.974359	-22	1	1.24091e-05	0.559	2.10182	0.993615	-7.7148	16	23	10	3UTR
hsa-miR-127-3p	NM_012430	SEC22A	2849	2868	0.974359	-21.7	1	0.00021919	0.485	0.114725	0.0187639	-10.4205	16	19	7	3UTR
hsa-miR-127-3p	NM_001276270	MBD4	2462	2481	0.974359	-21.5	1	0.00134343	0.441	0	0	-9.16322	16	19	7	3UTR
hsa-miR-127-3p	NM_001276272	MBD4	2427	2446	0.974359	-21.5	1	0.00134343	0.441	0	0	-9.16322	16	19	7	3UTR
hsa-miR-127-3p	NM_003925	MBD4	2480	2499	0.974359	-21.5	1	0.00134343	0.441	0	0	-9.16322	16	19	7	3UTR
hsa-miR-127-3p	NM_018181	ZNF532	6526	6556	0.974359	-24.6	1	5.26913e-06	0.5	0	0	-13.8149	18	30	14	3UTR
hsa-miR-127-3p	NM_001318726	ZNF532	6444	6474	0.974359	-24.6	1	5.26913e-06	0.5	0	0	-13.8149	18	30	14	3UTR
hsa-miR-127-3p	NM_001322138	ZNF160	3808	3827	0.974359	-22	1	0.000160162	0.456	1.00226	0.227243	-10.5148	16	19	8	3UTR
hsa-miR-127-3p	NM_001099272	BTBD9	5701	5725	0.974359	-24.7	1	0.00112285	0.632	-0.253068	-0.210026	-7.82644	20	24	7	3UTR
hsa-miR-127-3p	NM_152733	BTBD9	5438	5462	0.974359	-24.7	1	0.00112285	0.632	-0.0026369	0.1441	-7.82644	20	24	7	3UTR
hsa-miR-127-3p	NM_001172418	BTBD9	5573	5597	0.974359	-24.7	1	0.00112285	0.632	-0.691324	-0.418393	-7.82644	20	24	7	3UTR
hsa-miR-127-3p	NM_001184977	UQCC1	2141	2164	0.974359	-22.5	1	0.000399404	0.662	1.03125	-0.200825	-4.65016	20	23	13	3UTR
hsa-miR-127-3p	NM_199487	UQCC1	2267	2290	0.974359	-22.5	1	0.000399404	0.662	1.03125	-0.200825	-4.65016	20	23	13	3UTR
hsa-miR-127-3p	NM_018244	UQCC1	2345	2368	0.974359	-22.5	1	0.000399404	0.662	0	0	-4.65016	20	23	13	3UTR
hsa-miR-127-3p	XM_011528879	UQCC1	2196	2219	0.974359	-22.5	1	0.000399404	0.662	0	0	-4.65016	20	23	13	3UTR
hsa-miR-127-3p	XM_011528878	UQCC1	2154	2177	0.974359	-22.5	1	0.000382657	0.662	0	0	-4.65016	20	23	13	3UTR
hsa-miR-127-3p	NM_001031628	SMAGP	933	956	0.980769	-25.8	1	0.000813899	0.5	-0.198209	-0.140537	-11.7295	17	23	8	3UTR
hsa-miR-127-3p	NM_201274	MPRIP	10461	10486	0.980769	-25	1	0.000659353	0.471	0.914028	0.411193	-9.80241	18	25	8	3UTR
hsa-miR-127-3p	NM_015134	MPRIP	10398	10423	0.980769	-25	1	0.000659353	0.471	0.914028	0.411193	-9.80241	18	25	8	3UTR
hsa-miR-127-3p	NM_004131	GZMB	901	935	0.980769	-21.9	1	1.519e-05	0.529	0	0	-11.8338	17	34	8	3UTR
hsa-miR-127-3p	NM_001346011	GZMB	914	948	0.980769	-21.9	1	1.519e-05	0.529	0	0	-11.8338	17	34	8	3UTR
hsa-miR-127-3p	NM_018176	LGI2	3119	3141	0.980769	-24.8	1	0.00249563	0.5	-0.400898	-0.121129	-12.408	17	22	8	3UTR
hsa-miR-127-3p	NM_015055	SWAP70	1990	2009	0.984615	-23.6	1	8.45433e-06	0.397	-0.396043	0.131208	-8.10683	17	19	10	3UTR
hsa-miR-127-3p	NM_001297714	SWAP70	1816	1835	0.984615	-23.6	1	8.45433e-06	0.397	-0.396043	0.131208	-8.10683	17	19	10	3UTR
hsa-miR-127-3p	NM_032812	PLXDC2	2576	2598	0.984615	-22.6	1	0.00248753	0.676	3.28654	1.85234	-7.57093	17	22	6	3UTR
hsa-miR-127-3p	NM_001282736	PLXDC2	2429	2451	0.984615	-22.6	1	0.00248753	0.676	3.28654	1.85234	-7.57093	17	22	6	3UTR
hsa-miR-127-3p	NM_021815	SLC5A7	2194	2214	0.984615	-22.3	1	0.0190777	0.603	0.662214	0.437907	-14.4536	16	20	12	3UTR
hsa-miR-127-3p	NM_001305005	SLC5A7	2191	2211	0.984615	-22.3	1	0.0190777	0.603	0.662214	0.437907	-14.4536	16	20	12	3UTR
hsa-miR-127-3p	NM_001030288	SPN	3539	3560	0.984615	-32	1	9.74243e-06	0.397	0.0720336	-0.587333	-9.07604	19	21	17	3UTR
hsa-miR-127-3p	NM_001080472	FITM2	1371	1390	0.984615	-29.1	1	7.44891e-06	0.397	0.4158	0.0587328	-8.10683	17	19	10	3UTR
hsa-miR-127-3p	NM_144723	ZMAT2	1253	1274	1	-19.8	1	0.00063511	0.471	3.13458	1.38407	-6.8193	16	21	8	3UTR
hsa-miR-127-3p	NM_018900	PCDHA1	3463	3484	1	-22	1	0.0192655	0.588	1.00639	0.819006	-9.20819	17	21	13	3UTR
hsa-miR-127-3p	NM_031411	PCDHA1	2671	2692	1	-22	1	0.0192655	0.588	1.00639	0.819006	-9.20819	17	21	13	3UTR
hsa-miR-127-3p	NM_018905	PCDHA2	3408	3429	1	-22	1	0.0192655	0.588	0.712652	0.960812	-9.20819	17	21	13	3UTR
hsa-miR-127-3p	NM_018907	PCDHA4	3413	3434	1	-22	1	0.0192655	0.588	1.05703	0.906116	-9.20819	17	21	13	3UTR
hsa-miR-127-3p	NM_018909	PCDHA6	3478	3499	1	-22	1	0.0192655	0.588	0.793686	1.04083	-9.20819	17	21	13	3UTR
hsa-miR-127-3p	NM_031849	PCDHA6	2686	2707	1	-22	1	0.0192655	0.588	0.793686	1.04083	-9.20819	17	21	13	3UTR
hsa-miR-127-3p	NM_031857	PCDHA9	4032	4053	1	-22	1	0.0192655	0.588	1.00639	0.819006	-9.20819	17	21	13	3UTR
hsa-miR-127-3p	NM_014005	PCDHA9	6159	6179	1	-27.2	1	2.74147e-06	0.456	0.184244	-0.0175181	-8.03797	17	20	9	3UTR
hsa-miR-127-3p	NM_018901	PCDHA10	3468	3489	1	-22	1	0.0192655	0.588	0.824071	0.676188	-9.20819	17	21	13	3UTR
hsa-miR-127-3p	NM_031860	PCDHA10	2679	2700	1	-22	1	0.0192655	0.588	0.824071	0.676188	-9.20819	17	21	13	3UTR
hsa-miR-127-3p	NM_018902	PCDHA11	4896	4917	1	-22	1	0.0192655	0.588	1.00639	0.819006	-9.20819	17	21	13	3UTR
hsa-miR-127-3p	NM_018903	PCDHA12	3452	3473	1	-22	1	0.0192655	0.588	1.01652	0.751143	-9.20819	17	21	13	3UTR
hsa-miR-127-3p	NM_015071	ARHGAP26	6620	6643	1	-31.6	1	0.000829427	0.368	-0.305105	-0.262366	-5.52986	20	23	10	3UTR
hsa-miR-127-3p	NM_001135608	ARHGAP26	6455	6478	1	-31.6	1	0.000829427	0.368	-0.305105	-0.262366	-5.52986	20	23	10	3UTR
hsa-miR-127-3p	NM_001349547	ARHGAP26	5968	5991	1	-31.6	1	0.000829427	0.368	0.00872664	-0.257307	-5.52986	20	23	10	3UTR
hsa-miR-127-3p	NM_001018077	NR3C1	6755	6779	1	-18.7	1	0.0249681	0.603	-0.511046	0.487232	-4.84971	18	24	7	3UTR
hsa-miR-127-3p	NM_030799	YIPF5	1397	1416	1	-28.4	1	0.000261119	0.382	0.916394	0.546862	-8.10683	17	19	10	3UTR
hsa-miR-127-3p	NM_001271732	YIPF5	1528	1547	1	-28.4	1	0.000261119	0.382	-0.188256	0.295686	-8.10683	17	19	10	3UTR
hsa-miR-127-3p	NM_205846	PRELID2	3154	3176	1	-27.1	1	0.021612	0.632	0.245914	0.257447	-9.9649	19	22	10	3UTR
hsa-miR-127-3p	NM_205846	PRELID2	1931	1950	1	-23.6	1	0.00227837	0.397	0.102457	-0.150028	-8.10683	17	19	10	3UTR
hsa-miR-127-3p	NM_182960	PRELID2	1967	1986	1	-23.6	1	0.00227837	0.397	0.447792	0.0503306	-8.10683	17	19	10	3UTR
hsa-miR-127-3p	NM_138492	PRELID2	2134	2153	1	-23.6	1	0.00227837	0.397	-0.13211	-0.189123	-8.10683	17	19	10	3UTR
hsa-miR-127-3p	NM_206966	C5orf46	414	431	1	-17.5	1	0.000297757	0.5	0.861198	0.716657	-13.4275	13	17	7	3UTR
hsa-miR-127-3p	XM_017009709	SPINK9	2535	2559	1	-22.9	1	0.000449569	0.426	0	0	-6.58625	19	24	7	3UTR
hsa-miR-127-3p	NM_001025158	CD74	942	964	1	-24.1	1	0.0239169	0.441	2.82796	2.31778	-8.55977	18	22	8	3UTR
hsa-miR-127-3p	NM_004355	CD74	1126	1148	1	-24.1	1	0.0239169	0.441	2.82796	2.31778	-8.55977	18	22	8	3UTR
hsa-miR-127-3p	NM_001025159	CD74	1318	1340	1	-24.1	1	0.0239169	0.441	2.82796	2.31778	-8.55977	18	22	8	3UTR
hsa-miR-127-3p	NM_004779	CNOT8	1660	1682	1	-22.8	1	8.32636e-05	0.559	0.820793	0.344997	-12.5503	16	22	9	3UTR
hsa-miR-127-3p	NM_001301073	CNOT8	1612	1634	1	-22.8	1	8.32636e-05	0.559	0.820793	0.344997	-12.5503	16	22	9	3UTR
hsa-miR-127-3p	NM_001301074	CNOT8	1450	1472	1	-22.8	1	8.32636e-05	0.559	0.820793	0.344997	-12.5503	16	22	9	3UTR
hsa-miR-127-3p	NM_001301077	CNOT8	1524	1546	1	-22.8	1	8.32636e-05	0.559	0.820793	0.344997	-12.5503	16	22	9	3UTR
hsa-miR-127-3p	NM_001301080	CNOT8	1423	1445	1	-22.8	1	8.32636e-05	0.559	0.820793	0.344997	-12.5503	16	22	9	3UTR
hsa-miR-127-3p	NM_001301086	CNOT8	1261	1283	1	-22.8	1	8.32636e-05	0.559	0.820793	0.344997	-12.5503	16	22	9	3UTR
hsa-miR-127-3p	NM_001128209	SGCD	4981	4999	1	-24.9	1	1.0842e-06	0.441	0.336641	-0.0127423	-6.01339	16	18	14	3UTR
hsa-miR-127-3p	NM_001291722	CYFIP2	4030	4058	1	-22	1	0.0045341	0.441	0.582843	0.595956	-8.11274	17	28	6	3UTR
hsa-miR-127-3p	NM_001037333	CYFIP2	3955	3983	1	-22	1	0.0045341	0.441	0.582843	0.595956	-8.11274	17	28	6	3UTR
hsa-miR-127-3p	NM_001291721	CYFIP2	3877	3905	1	-22	1	0.0045341	0.441	0.582843	0.595956	-8.11274	17	28	6	3UTR
hsa-miR-127-3p	XM_011534516	CYFIP2	3911	3939	1	-22	1	0.0045341	0.441	0	0	-8.11274	17	28	6	3UTR
hsa-miR-127-3p	XM_011534425	C1QTNF2	2284	2303	1	-24.4	1	0.00573383	0.485	0	0	-8.53912	17	19	10	3UTR
hsa-miR-127-3p	NM_031908	C1QTNF2	2152	2171	1	-24.4	1	0.00573383	0.485	3.00431	2.78887	-8.53912	17	19	10	3UTR
hsa-miR-127-3p	NM_001294346	NINJ2	629	652	1	-23.7	1	0.000139943	0.412	2.1812	3.24174	-10.7153	16	23	9	3UTR
hsa-miR-127-3p	NM_001294346	NINJ2	768	795	1	-23.4	1	0.000112707	0.456	0.90749	2.25647	-3.79332	21	27	11	3UTR
hsa-miR-127-3p	NM_018979	WNK1	9078	9103	1	-24.3	1	0.0136836	0.574	1.88357	2.67154	-9.07604	19	25	9	3UTR
hsa-miR-127-3p	NM_014823	WNK1	8334	8359	1	-24.3	1	0.0136836	0.574	1.88357	2.67154	-9.07604	19	25	9	3UTR
hsa-miR-127-3p	NM_178040	ERC1	6696	6715	1	-26.2	1	2.0768e-05	0.412	0.0471292	0.0363721	-8.10683	17	19	10	3UTR
hsa-miR-127-3p	NM_178039	ERC1	6612	6631	1	-26.2	1	2.0768e-05	0.412	0.0471292	0.0363721	-8.10683	17	19	10	3UTR
hsa-miR-127-3p	XM_017019062	ERC1	6794	6837	1	-26.5	1	1.97073e-05	0.412	0	0	-8.10683	17	20	10	3UTR
hsa-miR-127-3p	XM_017019066	ERC1	6710	6753	1	-26.5	1	1.97073e-05	0.412	0	0	-8.10683	17	20	10	3UTR
hsa-miR-127-3p	NM_001301248	ERC1	6637	6656	1	-26.2	1	2.0768e-05	0.412	-0.16514	-0.0088069	-8.10683	17	19	10	3UTR
hsa-miR-127-3p	NM_031474	NRIP2	1873	1936	1	-22.7	1	9.59818e-05	0.647	2.1281	1.49017	-3.79332	20	63	9	3UTR
hsa-miR-127-3p	NM_020375	TIGAR	1799	1818	1	-25.5	1	0.0016493	0.412	-0.0246112	-0.101509	-8.10683	17	19	10	3UTR
hsa-miR-127-3p	NM_001273	CHD4	6252	6278	1	-25.1	1	0.0201585	0.632	1.72905	2.9321	-7.3076	19	26	9	3UTR
hsa-miR-127-3p	NM_001297553	CHD4	6097	6123	1	-25.1	1	0.0201585	0.632	4.17937	3.82467	-7.3076	19	26	9	3UTR
hsa-miR-127-3p	NM_001039920	ZNF384	2243	2266	1	-24.3	1	6.20018e-07	0.471	1.40085	3.51617	-6.24613	18	23	5	3UTR
hsa-miR-127-3p	NM_004054	C3AR1	3524	3542	1	-21.4	1	1.51758e-07	0.673	0	0	-8.32703	16	18	14	3UTR
hsa-miR-127-3p	NM_001297710	MFAP5	1920	1939	1	-20.7	1	6.52827e-05	0.485	0.760191	0.353586	-8.10683	17	19	10	3UTR
hsa-miR-127-3p	NM_001297711	MFAP5	1911	1930	1	-20.7	1	6.52827e-05	0.485	0.638967	0.334224	-8.10683	17	19	10	3UTR
hsa-miR-127-3p	NM_001297712	MFAP5	1794	1813	1	-20.7	1	6.52827e-05	0.485	0.0732566	-0.0260794	-8.10683	17	19	10	3UTR
hsa-miR-127-3p	NM_003480	MFAP5	1986	2005	1	-20.7	1	6.52827e-05	0.485	0.436927	0.395678	-8.10683	17	19	10	3UTR
hsa-miR-127-3p	NM_004426	PHC1	4983	5003	1	-24.2	0	0.00419884	0.559	-0.234011	0.300069	-16.8469	15	20	12	3UTR
hsa-miR-127-3p	NM_001004419	CLEC2D	4555	4589	1	-22.8	1	0.00319477	0.603	0.004381	0.0472104	-4.957	17	23	9	3UTR
hsa-miR-127-3p	NM_013269	CLEC2D	4473	4507	1	-22.8	1	0.00319477	0.603	0.004381	0.0472104	-4.957	17	23	9	3UTR
hsa-miR-127-3p	NM_001197318	CLEC2D	4369	4403	1	-22.8	1	0.00319477	0.603	0.004381	0.0472104	-4.957	17	23	9	3UTR
hsa-miR-127-3p	NM_001197317	CLEC2D	4362	4396	1	-22.8	1	0.00319477	0.603	0.004381	0.0472104	-4.957	17	23	9	3UTR
hsa-miR-127-3p	NM_001197319	CLEC2D	4258	4292	1	-22.8	1	0.00319477	0.603	0.004381	0.0472104	-4.957	17	23	9	3UTR
hsa-miR-127-3p	NM_001297749	CLEC1A	732	756	1	-22.4	1	0.000324444	0.5	-0.359034	-0.0498373	-11.8338	17	24	12	3UTR
hsa-miR-127-3p	NM_001297748	CLEC1A	909	933	1	-22.4	1	0.000324444	0.5	0.514782	0.609125	-11.8338	17	24	12	3UTR
hsa-miR-127-3p	NM_016511	CLEC1A	1008	1032	1	-22.4	1	0.000324444	0.5	-0.253407	0.164775	-11.8338	17	24	12	3UTR
hsa-miR-127-3p	NM_001114396	KLRD1	1828	1847	1	-23.9	1	7.50781e-05	0.426	-0.393089	0.00918914	-8.10683	17	19	10	3UTR
hsa-miR-127-3p	NM_007334	KLRD1	1793	1812	1	-23.9	1	7.50781e-05	0.426	-0.393089	0.00918914	-8.10683	17	19	10	3UTR
hsa-miR-127-3p	NM_001319985	MAGOHB	1388	1431	1	-20.9	1	0.00317101	0.529	0.166294	-0.437031	-4.957	19	28	7	3UTR
hsa-miR-127-3p	NM_020853	FAM234B	2304	2322	1	-21.9	1	0.000221839	0.618	1.08759	0.221197	-7.2559	16	18	9	3UTR
hsa-miR-127-3p	NM_001206842	GSG1	1458	1479	1	-20.3	0	0.000176467	0.632	2.71429	1.16983	-14.8343	15	21	9	3UTR
hsa-miR-127-3p	NM_001206845	GSG1	1281	1302	1	-20.3	0	0.000176467	0.632	0.339444	0.411425	-14.8343	15	21	9	3UTR
hsa-miR-127-3p	NM_153823	GSG1	1434	1455	1	-20.3	0	0.000176467	0.632	1.00801	1.30861	-14.8343	15	21	9	3UTR
hsa-miR-127-3p	NM_031289	GSG1	1558	1579	1	-20.3	0	0.000176467	0.632	2.61816	0.882443	-14.8343	15	21	9	3UTR
hsa-miR-127-3p	NM_001206843	GSG1	1350	1371	1	-20.3	0	0.000176467	0.632	0.219174	0.916541	-14.8343	15	21	9	3UTR
hsa-miR-127-3p	NM_000834	GRIN2B	9623	9646	1	-25.6	1	0.000562679	0.5	0.956073	0.158531	-5.45975	19	23	12	3UTR
hsa-miR-127-3p	NM_177925	H2AFJ	1021	1049	1	-23.8	1	3.84451e-05	0.471	0.191686	-0.0461034	-3.79332	21	28	13	3UTR
hsa-miR-127-3p	NM_001013698	SMCO3	1351	1365	1	-18.4	1	0.0012918	0.691	1.64143	1.03885	-5.76291	13	14	13	3UTR
hsa-miR-127-3p	NM_021071	ART4	3078	3101	1	-30.4	1	0.000228031	0.368	-0.0585483	0.123019	-6.81899	19	23	9	3UTR
hsa-miR-127-3p	NM_032918	RERG	999	1019	1	-23.9	1	1.5723e-05	0.515	1.25292	0.536442	-10.3652	17	20	9	3UTR
hsa-miR-127-3p	NM_032856	WDR73	2903	2922	1	-24.2	1	5.80635e-05	0.426	3.33626	2.04731	-9.78163	16	19	8	3UTR
hsa-miR-127-3p	XM_017022734	ZNF592	6630	6652	1	-23.5	1	0.00247691	0.382	0	0	-12.3711	16	22	9	3UTR
hsa-miR-127-3p	NM_014630	ZNF592	6849	6871	1	-23.5	1	0.00247691	0.382	0.826543	0.0706262	-12.3711	16	22	9	3UTR
hsa-miR-127-3p	NM_152336	AGBL1	3548	3570	1	-24	1	1.40233e-05	0.544	0.668487	0.365158	-11.2074	16	22	8	3UTR
hsa-miR-127-3p	NM_022163	MRPL46	867	906	1	-25.2	1	6.4001e-06	0.441	0.12942	1.00424	-3.93757	22	39	9	3UTR
hsa-miR-127-3p	XM_011521313	ACAN	8012	8048	1	-28.9	1	0.000712468	0.471	0	0	-4.957	19	36	8	3UTR
hsa-miR-127-3p	XM_011521314	ACAN	7898	7934	1	-28.9	1	0.000712468	0.471	0	0	-4.957	19	36	8	3UTR
hsa-miR-127-3p	NM_001310319	MFGE8	1729	1764	1	-23.2	1	0.0019226	0.353	-0.0289825	0.128484	-7.10297	17	35	10	3UTR
hsa-miR-127-3p	NM_001114614	MFGE8	1705	1740	1	-23.2	1	0.0019226	0.353	-0.0289825	0.128484	-7.10297	17	35	10	3UTR
hsa-miR-127-3p	NM_005928	MFGE8	1861	1896	1	-23.2	1	0.0019226	0.353	-0.0289825	0.128484	-7.10297	17	35	10	3UTR
hsa-miR-127-3p	NM_001199058	C15orf38-AP3S2	4774	4800	1	-29.8	1	0.000315313	0.485	0.0967136	-0.179968	-8.13743	19	26	12	3UTR
hsa-miR-127-3p	NM_005829	AP3S2	4452	4478	1	-29.8	1	0.000315313	0.485	0.0609548	-0.131694	-8.13743	19	26	12	3UTR
hsa-miR-127-3p	NM_182616	ARPIN	3290	3309	1	-26.7	1	1.86979e-05	0.441	-0.227107	0.0432121	-8.53912	17	19	10	3UTR
hsa-miR-127-3p	NM_198527	HDDC3	731	780	1	-24.4	1	0.000261369	0.456	3.06224	3.32296	-4.957	18	28	8	3UTR
hsa-miR-127-3p	NM_001267580	PRC1	1960	1985	1	-21.8	1	0.000144334	0.544	3.99602	3.0764	-12.4228	18	25	10	3UTR
hsa-miR-127-3p	NM_199413	PRC1	2160	2185	1	-21.8	1	0.000144334	0.544	2.96842	2.09466	-12.4228	18	25	10	3UTR
hsa-miR-127-3p	NM_003981	PRC1	2202	2227	1	-21.8	1	0.000144334	0.544	2.96842	2.09466	-12.4228	18	25	10	3UTR
hsa-miR-127-3p	XM_017022761	SV2B	4916	4946	1	-24	1	0.00054756	0.5	0	0	-6.51454	19	30	10	3UTR
hsa-miR-127-3p	NM_018349	MCTP2	5871	5895	1	-23.7	1	0.00621312	0.618	0.116795	0.134753	-7.7949	18	24	8	3UTR
hsa-miR-127-3p	NM_001159643	MCTP2	5706	5730	1	-23.7	1	0.00621312	0.618	0.116795	0.134753	-7.7949	18	24	8	3UTR
hsa-miR-127-3p	NM_178842	CERS3	1777	1798	1	-23.3	1	0.000849807	0.574	-0.178556	-0.509235	-8.82818	18	21	7	3UTR
hsa-miR-127-3p	XM_006724900	LOC102723502	4224	4246	1	-21.7	1	2.74772e-05	0.529	0	0	-8.67135	19	22	10	3UTR
hsa-miR-127-3p	XM_024450432	UBE2I	2328	2373	1	-23.8	1	0.000813247	0.324	0	0	-6.85796	18	45	9	3UTR
hsa-miR-127-3p	NM_020825	CRAMP1	6969	6988	1	-28.4	1	7.95542e-05	0.368	0.144811	-0.185816	-8.10683	17	19	10	3UTR
hsa-miR-127-3p	NM_020825	CRAMP1	5862	5883	1	-24.8	1	0.000132789	0.412	-0.805811	-0.18874	-6.442	17	21	7	3UTR
hsa-miR-127-3p	NM_016332	MSRB1	1040	1062	1	-22.2	1	0.00208013	0.368	0.783772	3.31701	-7.84025	18	22	10	3UTR
hsa-miR-127-3p	NM_001308053	RAB26	948	969	1	-23.5	1	4.23964e-05	0.353	-0.332394	0.901004	-10.9384	18	21	12	3UTR
hsa-miR-127-3p	XM_024450296	PDPK1	2627	2649	1	-23.7	1	1.71663e-05	0.397	0	0	-12.3711	16	22	12	3UTR
hsa-miR-127-3p	NM_022119	PRSS22	1033	1080	1	-27.8	1	0.00232089	0.338	1.24408	0.534913	-3.93757	20	47	10	3UTR
hsa-miR-127-3p	NM_001284513	PAQR4	1786	1809	1	-25.6	1	1.79487e-06	0.382	3.28032	1.0934	-8.18405	16	21	6	3UTR
hsa-miR-127-3p	NM_006190	ORC2	2739	2764	1	-19.8	1	0.0519519	0.676	3.85507	5.151	-11.1598	16	25	9	3UTR
hsa-miR-127-3p	NM_001202518	CFLAR	6097	6120	1	-31.9	1	0.00102012	0.382	-0.112717	0.200397	-5.52986	20	23	10	3UTR
hsa-miR-127-3p	NM_032977	CASP10	3277	3296	1	-23.2	1	0.000106643	0.441	0.119956	-0.049207	-10.4205	16	19	7	3UTR
hsa-miR-127-3p	NM_001206524	CASP10	3076	3095	1	-23.2	1	0.000106643	0.441	0.119956	-0.049207	-10.4205	16	19	7	3UTR
hsa-miR-127-3p	NM_001230	CASP10	3148	3167	1	-23.2	1	0.000106643	0.441	0.119956	-0.049207	-10.4205	16	19	7	3UTR
hsa-miR-127-3p	NM_003507	FZD7	2298	2324	1	-23.6	1	9.23503e-07	0.485	1.56164	1.36437	-7.37138	18	26	10	3UTR
hsa-miR-127-3p	NM_001204	BMPR2	7514	7537	1	-28.6	1	1.99388e-05	0.368	-0.206003	-0.205773	-4.79441	21	23	18	3UTR
hsa-miR-127-3p	NM_001204	BMPR2	9128	9150	1	-24.1	1	0.00118315	0.412	0.187094	-0.08054	-6.77237	19	22	9	3UTR
hsa-miR-127-3p	NM_001288622	ICA1L	3189	3243	1	-29.7	1	0.00197041	0.397	0.0672429	0.145333	-5.52986	20	24	10	3UTR
hsa-miR-127-3p	NM_138468	ICA1L	3316	3370	1	-29.7	1	0.00197041	0.397	0.0576912	0.0667654	-5.52986	20	24	10	3UTR
hsa-miR-127-3p	NM_001282932	ABI2	3982	4005	1	-24.9	1	0.00023307	0.456	0.107954	-0.00986223	-7.20466	19	23	8	3UTR
hsa-miR-127-3p	NM_213589	RAPH1	7698	7761	1	-23.4	1	0.0548778	0.603	1.70521	2.99821	-4.957	18	34	12	3UTR
hsa-miR-127-3p	NM_001037631	CTLA4	1667	1688	1	-19.1	1	0.00521251	0.544	0.895614	0.215748	-12.4228	17	21	11	3UTR
hsa-miR-127-3p	NM_001302769	PARD3B	5913	5933	1	-23.6	1	0.0273122	0.529	0.286397	0.230811	-12.6285	15	20	12	3UTR
hsa-miR-127-3p	NM_205863	PARD3B	5610	5630	1	-23.6	1	0.0273122	0.529	0.286397	0.230811	-12.6285	15	20	12	3UTR
hsa-miR-127-3p	NM_057177	PARD3B	5706	5726	1	-23.6	1	0.0273122	0.529	0.286397	0.230811	-12.6285	15	20	12	3UTR
hsa-miR-127-3p	NM_152526	PARD3B	5727	5747	1	-23.6	1	0.0273122	0.529	0.286397	0.230811	-12.6285	15	20	12	3UTR
hsa-miR-127-3p	XM_011512086	ADAM23	4059	4086	1	-25.2	1	0.0177829	0.662	0	0	-5.83853	20	27	10	3UTR
hsa-miR-127-3p	NM_003812	ADAM23	3959	3986	1	-25.2	1	0.0177829	0.662	2.65922	1.17204	-5.83853	20	27	10	3UTR
hsa-miR-127-3p	NM_001136194	FASTKD2	5828	5853	1	-22.3	1	0.0886024	0.485	0.127266	-0.326294	-9.41661	17	25	8	3UTR
hsa-miR-127-3p	NM_001136194	FASTKD2	6339	6362	1	-22.6	1	0.00617293	0.5	-0.150691	0.0220174	-4.957	18	23	9	3UTR
hsa-miR-127-3p	NM_001136193	FASTKD2	5813	5838	1	-22.3	1	0.0886024	0.485	-0.0242821	-0.0859828	-9.41661	17	25	8	3UTR
hsa-miR-127-3p	NM_001136193	FASTKD2	6324	6347	1	-22.6	1	0.00617293	0.5	-0.354564	-0.0256378	-4.957	18	23	9	3UTR
hsa-miR-127-3p	NM_014929	FASTKD2	5720	5745	1	-22.3	1	0.0886024	0.485	0.127266	-0.326294	-9.41661	17	25	8	3UTR
hsa-miR-127-3p	NM_014929	FASTKD2	6231	6254	1	-22.6	1	0.00617293	0.5	-0.150691	0.0220174	-4.957	18	23	9	3UTR
hsa-miR-127-3p	NM_134442	CREB1	2783	2805	1	-22.9	1	9.59478e-06	0.456	0.321179	0.158716	-7.79363	18	22	8	3UTR
hsa-miR-127-3p	NM_004379	CREB1	2741	2763	1	-22.9	1	9.59478e-06	0.456	0.321179	0.158716	-7.79363	18	22	8	3UTR
hsa-miR-127-3p	NM_001080500	VWC2L	1551	1573	1	-19.9	1	4.02767e-05	0.471	1.4996	2.14655	-9.93288	17	22	10	3UTR
hsa-miR-127-3p	NM_001345929	VWC2L	1421	1443	1	-19.9	1	4.02767e-05	0.471	1.4996	2.14655	-9.93288	17	22	10	3UTR
hsa-miR-127-3p	NM_001271634	CNOT9	2812	2831	1	-21.5	1	0.002051	0.574	0.690432	0.533332	-6.01339	16	19	10	3UTR
hsa-miR-127-3p	NM_005444	CNOT9	2716	2735	1	-21.5	1	0.002051	0.574	0.690432	0.533332	-6.01339	16	19	10	3UTR
hsa-miR-127-3p	XM_017004343	PRKAG3	2291	2310	1	-24.4	1	0.000274261	0.485	0	0	-7.91435	18	19	18	3UTR
hsa-miR-127-3p	XM_017004343	PRKAG3	5118	5137	1	-23.6	1	2.81428e-05	0.382	0	0	-8.10683	17	19	10	3UTR
hsa-miR-127-3p	NM_017431	PRKAG3	1708	1727	1	-24.4	1	0.000274261	0.485	3.39099	3.62197	-7.91435	18	19	18	3UTR
hsa-miR-127-3p	NM_024293	RETREG2	2316	2339	1	-25.3	1	0.000213711	0.426	0.207867	0.22802	-7.91435	18	23	10	3UTR
hsa-miR-127-3p	NM_001319116	DNPEP	2250	2269	1	-24.6	1	3.17256e-05	0.471	1.32203	2.04185	-8.10683	17	19	10	3UTR
hsa-miR-127-3p	NM_012100	DNPEP	2275	2294	1	-24.6	1	3.17256e-05	0.471	2.16357	2.89091	-8.10683	17	19	10	3UTR
hsa-miR-127-3p	NM_005876	SPEG	9878	9899	1	-28.1	1	1.26359e-07	0.338	2.50313	3.77746	-8.91345	19	21	15	3UTR
hsa-miR-127-3p	NM_013335	GMPPA	1416	1462	1	-22	1	0.00126849	0.412	0.290871	0.424534	-7.37138	18	46	8	3UTR
hsa-miR-127-3p	NM_015311	OBSL1	6015	6034	1	-27.1	1	6.74143e-07	0.397	1.03439	0.284789	-5.81384	17	19	15	3UTR
hsa-miR-127-3p	NM_001173431	OBSL1	5407	5427	1	-27.7	1	8.75692e-05	0.426	1.63728	2.97008	-7.60568	17	20	7	3UTR
hsa-miR-127-3p	NM_080671	KCNE4	1777	1831	1	-22.9	1	1.32671e-05	0.412	0.273455	0.38943	-5.19005	17	40	10	3UTR
hsa-miR-127-3p	NM_001039569	AP1S3	1788	1807	1	-24.3	1	7.49816e-05	0.412	0.039885	-0.096462	-8.10683	17	19	10	3UTR
hsa-miR-127-3p	XM_011510600	AP1S3	1630	1649	1	-24.3	1	7.49816e-05	0.412	0	0	-8.10683	17	19	10	3UTR
hsa-miR-127-3p	XM_005246708	NYAP2	5887	5906	1	-24.3	1	7.01174e-07	0.456	0	0	-8.10683	17	19	10	3UTR
hsa-miR-127-3p	NM_182796	MAT2B	1733	1760	1	-21.9	1	0.00707532	0.676	2.52005	1.96004	-7.7949	19	27	10	3UTR
hsa-miR-127-3p	NM_003062	SLIT3	8030	8047	1	-26.4	1	8.92401e-06	0.529	5.57525	5.08363	-7.37138	16	17	16	3UTR
hsa-miR-127-3p	NM_001271946	SLIT3	8051	8068	1	-26.4	1	8.92401e-06	0.529	5.57525	5.08363	-7.37138	16	17	16	3UTR
hsa-miR-127-3p	XM_017009779	SLIT3	8368	8384	1	-26.6	1	0.00586864	0.471	0	0	-14.722	14	16	11	3UTR
hsa-miR-127-3p	XM_017009779	SLIT3	7433	7450	1	-26.4	1	8.92401e-06	0.529	0	0	-7.37138	16	17	16	3UTR
hsa-miR-127-3p	XM_017009746	RANBP17	2998	3030	1	-21.7	1	0.00976164	0.439	0	0	-7.05635	18	32	8	3UTR
hsa-miR-127-3p	NM_021025	TLX3	1390	1429	1	-24	1	0.000407341	0.441	0.868063	0.951419	-4.957	19	39	8	3UTR
hsa-miR-127-3p	NM_001017995	SH3PXD2B	5796	5822	1	-30.8	1	2.7162e-05	0.544	4.17347	3.16908	-5.22671	21	26	9	3UTR
hsa-miR-127-3p	NM_001031711	ERGIC1	1417	1439	1	-22.1	1	2.69723e-05	0.485	0.126028	0.343979	-10.9974	18	22	10	3UTR
hsa-miR-127-3p	NM_022754	SFXN1	3484	3503	1	-23.6	1	1.44508e-05	0.397	0.125889	-0.0796588	-8.10683	17	19	10	3UTR
hsa-miR-127-3p	XM_005265798	CPLX2	1250	1278	1	-26.4	1	0.000589477	0.5	0	0	-7.78178	18	28	8	3UTR
hsa-miR-127-3p	XM_011534419	CPLX2	1638	1666	1	-26.4	1	0.000589477	0.5	0	0	-7.78178	18	28	8	3UTR
hsa-miR-127-3p	NM_172349	NSD1	8255	8278	1	-22.7	1	6.03834e-05	0.426	0.431787	0.614054	-6.62812	18	23	7	3UTR
hsa-miR-127-3p	NM_022455	NSD1	9040	9063	1	-22.7	1	6.03834e-05	0.426	0.431787	0.614054	-6.62812	18	23	7	3UTR
hsa-miR-127-3p	NM_001004106	GRK6	2288	2309	1	-25.6	1	2.83107e-06	0.397	-0.0978291	0.288832	-9.95757	19	21	15	3UTR
hsa-miR-127-3p	XM_017009358	FAM153A	1429	1448	1	-23.6	1	4.14952e-05	0.397	0	0	-8.10683	17	19	10	3UTR
hsa-miR-127-3p	NM_173663	FAM153A	1851	1878	1	-25.2	1	0.000167686	0.544	-0.186039	0.0870703	-4.99396	20	27	8	3UTR
hsa-miR-127-3p	NM_015111	N4BP3	3727	3748	1	-28.4	1	1.87293e-08	0.382	-0.410247	-0.183954	-9.07604	19	21	17	3UTR
hsa-miR-127-3p	XM_011534692	COL23A1	2820	2848	1	-23.2	1	0.00857325	0.574	0	0	-6.10696	19	28	6	3UTR
hsa-miR-127-3p	NM_001178089	ZNF454	2153	2176	1	-29.9	1	4.9549e-05	0.382	-0.321159	-0.677748	-5.96215	20	23	10	3UTR
hsa-miR-127-3p	NM_182594	ZNF454	2095	2118	1	-29.9	1	4.9549e-05	0.382	-0.321159	-0.677748	-5.96215	20	23	10	3UTR
hsa-miR-127-3p	NM_015043	TBC1D9B	4592	4612	1	-28.5	1	9.60612e-05	0.397	0	0	-11.6798	17	20	15	3UTR
hsa-miR-127-3p	NM_198868	TBC1D9B	4643	4663	1	-28.5	1	9.60612e-05	0.397	0	0	-11.6798	17	20	15	3UTR
hsa-miR-127-3p	XM_011534593	RNF130	3130	3151	1	-24.1	1	0.00390758	0.5	0	0	-7.75705	16	21	8	3UTR
hsa-miR-127-3p	XM_011534593	RNF130	6072	6098	1	-24	1	0.0272156	0.338	0	0	-3.93757	21	26	8	3UTR
hsa-miR-127-3p	XM_006715082	MYLK4	2925	2962	1	-22.2	1	1.94732e-05	0.338	0	0	-4.99396	19	37	7	3UTR
hsa-miR-127-3p	NM_001292008	SSR1	9431	9454	1	-21.6	1	7.16206e-05	0.588	0	0	-13.2346	17	23	7	3UTR
hsa-miR-127-3p	NM_003144	SSR1	9635	9658	1	-21.6	1	7.16206e-05	0.588	0	0	-13.2346	17	23	7	3UTR
hsa-miR-127-3p	NM_031480	RIOK1	1995	2014	1	-21.9	1	4.82667e-06	0.618	-0.775443	-0.0994615	-7.10297	15	19	10	3UTR
hsa-miR-127-3p	NM_152551	SNRNP48	3310	3350	1	-27.7	1	0.000324507	0.397	0.005547	0.0177947	-6.50069	17	19	17	3UTR
hsa-miR-127-3p	NM_152551	SNRNP48	3466	3484	1	-24.8	1	3.68706e-05	0.426	0.290517	0.072349	-6.50069	17	18	17	3UTR
hsa-miR-127-3p	NM_201280	BLOC1S5	1721	1740	1	-29.1	1	2.6681e-05	0.471	-0.35113	0.458969	-8.10683	17	19	10	3UTR
hsa-miR-127-3p	NM_145649	GCNT2	3723	3747	1	-22.6	1	0.000239935	0.5	0	0	-7.91236	19	24	8	3UTR
hsa-miR-127-3p	NM_145655	GCNT2	3402	3426	1	-22.6	1	0.000239935	0.5	0	0	-7.91236	19	24	8	3UTR
hsa-miR-127-3p	NM_001127711	TMEM14B	732	747	1	-17.9	1	0.000544352	0.574	0.165459	0.169733	-14.722	12	15	10	3UTR
hsa-miR-127-3p	NM_021203	SRPRB	1635	1657	1	-25.7	1	0.000256858	0.544	0.00224601	-0.0148071	-7.05635	18	22	10	3UTR
hsa-miR-127-3p	NM_016577	RAB6B	5286	5308	1	-23.9	1	0.002419	0.485	1.25686	1.34312	-6.85796	18	22	12	3UTR
hsa-miR-127-3p	NM_001002026	CLDN18	2093	2117	1	-23.7	1	0.00446605	0.618	0.305108	0.143929	-8.63862	18	24	8	3UTR
hsa-miR-127-3p	NM_016369	CLDN18	2102	2126	1	-23.7	1	0.00446605	0.618	0.305108	0.1489	-8.63862	18	24	8	3UTR
hsa-miR-127-3p	NM_213654	ARMC8	2818	2841	1	-22.1	1	0.00129931	0.574	-0.0277142	0.645945	-8.06785	18	23	6	3UTR
hsa-miR-127-3p	NM_014154	ARMC8	2764	2787	1	-22.1	1	0.00129931	0.574	-0.0277142	0.645945	-8.06785	18	23	6	3UTR
hsa-miR-127-3p	NM_001349021	NME9	1703	1722	1	-21.2	1	0.0383104	0.515	2.68172	1.85821	-10.7153	14	19	8	3UTR
hsa-miR-127-3p	XM_011512777	NME9	2741	2760	1	-24.3	1	1.46428e-06	0.456	0	0	-8.10683	17	19	10	3UTR
hsa-miR-127-3p	XM_011512777	NME9	3409	3446	1	-22.1	1	0.00275494	0.574	0	0	-4.957	17	37	8	3UTR
hsa-miR-127-3p	NM_001252093	MRAS	663	696	1	-25	1	7.24274e-06	0.324	0.364634	0.448977	-5.52986	19	25	8	3UTR
hsa-miR-127-3p	NM_001252092	MRAS	744	777	1	-25	1	7.24274e-06	0.324	0.364634	0.448977	-5.52986	19	25	8	3UTR
hsa-miR-127-3p	NM_001252090	MRAS	1024	1057	1	-25	1	7.24274e-06	0.324	0.263424	0.152304	-5.52986	19	25	8	3UTR
hsa-miR-127-3p	NM_023067	FOXL2	1550	1583	1	-29.5	1	4.49889e-06	0.265	0.716961	1.21857	-7.82644	18	22	9	3UTR
hsa-miR-127-3p	NM_001040061	FOXL2NB	2095	2114	1	-26.3	1	9.72564e-05	0.559	-0.398714	0.082663	-9.06125	18	19	18	3UTR
hsa-miR-127-3p	NM_001178142	TFDP2	8200	8219	1	-28.4	1	4.89721e-05	0.353	2.07821	3.44505	-8.10683	17	19	10	3UTR
hsa-miR-127-3p	NM_001178141	TFDP2	8352	8371	1	-28.4	1	4.89721e-05	0.353	3.12192	3.26308	-8.10683	17	19	10	3UTR
hsa-miR-127-3p	NM_001039547	GK5	5308	5327	1	-29.4	1	0.000103522	0.441	0.241271	-0.040279	-8.10683	17	19	10	3UTR
hsa-miR-127-3p	NM_001039547	GK5	6005	6030	1	-26.2	1	0.00483962	0.441	-0.038564	0.00737092	-6.81899	19	25	8	3UTR
hsa-miR-127-3p	NM_001134470	C3orf58	1267	1287	1	-23.3	1	3.92023e-05	0.618	1.21846	1.26849	-6.84241	18	20	12	3UTR
hsa-miR-127-3p	NM_001177304	PLSCR4	2351	2384	1	-21.7	1	0.000673083	0.588	1.70536	2.35549	-3.93757	22	33	10	3UTR
hsa-miR-127-3p	NM_001128306	PLSCR4	2379	2412	1	-21.7	1	0.000673083	0.588	2.35853	2.50889	-3.93757	22	33	10	3UTR
hsa-miR-127-3p	NM_020353	PLSCR4	2649	2682	1	-21.7	1	0.000673083	0.588	1.74715	2.57599	-3.93757	22	33	10	3UTR
hsa-miR-127-3p	NM_138786	TM4SF18	2979	2993	1	-19.1	0	0.0327784	0.471	2.2364	1.26889	-19.4239	12	14	7	3UTR
hsa-miR-127-3p	NM_001354644	MME	876	897	1	-28.8	1	0.110626	0.544	0.474603	-0.0729629	-7.80367	18	21	9	3UTR
hsa-miR-127-3p	NM_001308164	GFM1	3462	3478	1	-20.4	1	0.000176165	0.632	-0.305296	0.277892	-5.81384	14	16	11	3UTR
hsa-miR-127-3p	NM_024996	GFM1	3405	3421	1	-20.4	1	0.00017158	0.632	-0.436405	0.268605	-5.81384	14	16	11	3UTR
hsa-miR-127-3p	NM_139245	PPM1L	3183	3203	1	-29.2	1	5.96426e-07	0.456	0.146216	-0.0458173	-10.8144	19	20	19	3UTR
hsa-miR-127-3p	NM_001317912	PPM1L	2859	2879	1	-29.2	1	5.96426e-07	0.456	-0.0850469	-0.0499946	-10.8144	19	20	19	3UTR
hsa-miR-127-3p	NM_001317911	PPM1L	2759	2779	1	-29.2	1	5.96426e-07	0.456	-0.0850469	-0.0499946	-10.8144	19	20	19	3UTR
hsa-miR-127-3p	NM_001349134	B3GALNT1	2886	2907	1	-22.3	1	0.0142566	0.662	-0.372481	0.144484	-8.81432	16	21	7	3UTR
hsa-miR-127-3p	NM_033168	B3GALNT1	2794	2815	1	-22.3	1	0.0142566	0.662	0.857922	1.51257	-8.81432	16	21	7	3UTR
hsa-miR-127-3p	NM_033167	B3GALNT1	3008	3029	1	-22.3	1	0.0142566	0.662	-0.0674802	-0.616583	-8.81432	16	21	7	3UTR
hsa-miR-127-3p	NM_001349135	B3GALNT1	2982	3003	1	-22.3	1	0.0142566	0.662	0.132897	-0.0918613	-8.81432	16	21	7	3UTR
hsa-miR-127-3p	NM_001349140	B3GALNT1	3101	3122	1	-22.3	1	0.0142566	0.662	0.132897	-0.0918613	-8.81432	16	21	7	3UTR
hsa-miR-127-3p	NM_001349137	B3GALNT1	3119	3140	1	-22.3	1	0.0142566	0.662	0.855883	0.032288	-8.81432	16	21	7	3UTR
hsa-miR-127-3p	NM_001349132	B3GALNT1	3093	3114	1	-22.3	1	0.0142566	0.662	0.555211	0.134845	-8.81432	16	21	7	3UTR
hsa-miR-127-3p	NM_001038628	B3GALNT1	3212	3233	1	-22.3	1	0.0142566	0.662	0.555211	0.134845	-8.81432	16	21	7	3UTR
hsa-miR-127-3p	NM_001349130	B3GALNT1	3145	3166	1	-22.3	1	0.0142566	0.662	-0.223417	0.00995536	-8.81432	16	21	7	3UTR
hsa-miR-127-3p	NM_001349139	B3GALNT1	3148	3169	1	-22.3	1	0.0142566	0.662	-0.223417	0.00995536	-8.81432	16	21	7	3UTR
hsa-miR-127-3p	NM_001349143	B3GALNT1	3241	3262	1	-22.3	1	0.0142566	0.662	-0.223417	0.00995536	-8.81432	16	21	7	3UTR
hsa-miR-127-3p	NM_001349148	B3GALNT1	3121	3142	1	-22.3	1	0.0142566	0.662	-0.286106	-0.00677077	-8.81432	16	21	7	3UTR
hsa-miR-127-3p	NM_001349151	B3GALNT1	3240	3261	1	-22.3	1	0.0142566	0.662	-0.286106	-0.00677077	-8.81432	16	21	7	3UTR
hsa-miR-127-3p	NM_001349152	B3GALNT1	3351	3372	1	-22.3	1	0.0142566	0.662	-0.958584	-0.604693	-8.81432	16	21	7	3UTR
hsa-miR-127-3p	NM_001349146	B3GALNT1	3336	3357	1	-22.3	1	0.0142566	0.662	-0.411483	-0.468018	-8.81432	16	21	7	3UTR
hsa-miR-127-3p	NM_001349155	B3GALNT1	3363	3384	1	-22.3	1	0.0142566	0.662	-0.411483	-0.468018	-8.81432	16	21	7	3UTR
hsa-miR-127-3p	NM_001349150	B3GALNT1	3458	3479	1	-22.3	1	0.0142566	0.662	-0.411483	-0.468018	-8.81432	16	21	7	3UTR
hsa-miR-127-3p	NM_001349156	B3GALNT1	3432	3453	1	-22.3	1	0.0142566	0.662	-0.411483	-0.468018	-8.81432	16	21	7	3UTR
hsa-miR-127-3p	NM_001349147	B3GALNT1	3551	3572	1	-22.3	1	0.0142566	0.662	-0.411483	-0.468018	-8.81432	16	21	7	3UTR
hsa-miR-127-3p	NM_001349159	B3GALNT1	3487	3508	1	-22.3	1	0.0142566	0.662	-0.411483	-0.468018	-8.81432	16	21	7	3UTR
hsa-miR-127-3p	NM_001349145	B3GALNT1	3580	3601	1	-22.3	1	0.0142566	0.662	-0.411483	-0.468018	-8.81432	16	21	7	3UTR
hsa-miR-127-3p	XM_005247859	B3GALNT1	2956	2977	1	-22.3	1	0.0142566	0.662	0	0	-8.81432	16	21	7	3UTR
hsa-miR-127-3p	NM_033169	B3GALNT1	2862	2883	1	-22.3	1	0.0142566	0.662	0.690519	0.576732	-8.81432	16	21	7	3UTR
hsa-miR-127-3p	NM_001318810	SLITRK3	4091	4112	1	-20.7	1	0.00142811	0.574	2.49914	3.48488	-8.32703	16	21	8	3UTR
hsa-miR-127-3p	NM_001277127	LRRC31	1477	1495	1	-21.5	1	0.000102506	0.5	0.862754	1.77446	-8.33988	15	18	10	3UTR
hsa-miR-127-3p	NM_182610	SAMD7	2277	2331	1	-23.3	1	0.000492746	0.441	-0.304857	-0.148234	-5.52986	20	25	10	3UTR
hsa-miR-127-3p	NM_001304366	SAMD7	2254	2308	1	-23.3	1	0.000492746	0.441	-0.304857	-0.148234	-5.52986	20	25	10	3UTR
hsa-miR-127-3p	NM_024947	PHC3	3126	3147	1	-23.6	1	0.00144165	0.588	0.287034	0.0251783	-10.9375	16	21	8	3UTR
hsa-miR-127-3p	NM_024947	PHC3	10019	10051	1	-22.5	1	0.000287976	0.647	4.04044	3.18919	-5.22671	21	32	13	3UTR
hsa-miR-127-3p	NM_001308116	PHC3	3141	3162	1	-23.6	1	0.00144165	0.588	0.310413	0.142857	-10.9375	16	21	8	3UTR
hsa-miR-127-3p	NM_001308116	PHC3	10034	10066	1	-22.5	1	0.000287976	0.647	2.70398	3.47595	-5.22671	21	32	13	3UTR
hsa-miR-127-3p	NM_001318794	COX4I1	882	909	1	-22.8	1	0.000586427	0.441	-0.192359	0.78846	-6.08354	20	27	12	3UTR
hsa-miR-127-3p	NM_002163	IRF8	2271	2293	1	-21.5	1	0.000174564	0.559	-0.346504	-0.0981567	-3.79332	19	22	10	3UTR
hsa-miR-127-3p	NM_024735	FBXO31	4675	4715	1	-24.2	1	0.000326601	0.471	-0.254167	-0.0268519	-4.79441	19	26	9	3UTR
hsa-miR-127-3p	NM_015144	ZCCHC14	5309	5332	1	-24	1	0.000552205	0.412	1.24916	1.89922	-6.50069	19	23	12	3UTR
hsa-miR-127-3p	XM_011522905	CYBA	898	944	1	-24.1	1	0.000999892	0.485	0	0	-3.93757	20	41	10	3UTR
hsa-miR-127-3p	NM_001171816	RNF166	2345	2365	1	-23.7	1	4.27817e-08	0.353	0.75512	-0.683178	-11.4034	18	20	14	3UTR
hsa-miR-127-3p	XM_017022913	RNF166	1986	2006	1	-23.7	1	4.27817e-08	0.353	0	0	-11.4034	18	20	14	3UTR
hsa-miR-127-3p	NM_152339	SPATA2L	2066	2087	1	-23.2	1	1.44322e-07	0.324	1.48399	1.59482	-6.19951	18	21	12	3UTR
hsa-miR-127-3p	NM_001113525	ZNF276	4097	4116	1	-28.9	1	1.94613e-05	0.412	-0.485387	-0.136016	-8.4925	17	19	10	3UTR
hsa-miR-127-3p	NM_000135	FANCA	4758	4780	1	-26.5	1	5.83872e-05	0.353	1.28817	0.491219	-4.17062	19	22	15	3UTR
hsa-miR-127-3p	NM_001286167	FANCA	4762	4784	1	-26.5	1	5.83872e-05	0.353	1.28817	0.491219	-4.17062	19	22	15	3UTR
hsa-miR-127-3p	NM_138799	MBOAT2	3567	3586	1	-26.7	1	1.62285e-05	0.412	0.592432	-0.182675	-8.53912	17	19	10	3UTR
hsa-miR-127-3p	NM_001165931	RRM2	3320	3340	1	-25.2	1	0.00365725	0.618	-0.11077	-0.120838	-10.7153	15	20	12	3UTR
hsa-miR-127-3p	NM_001282706	PDIA6	2248	2269	1	-22.5	1	1.60419e-05	0.559	-0.213707	0.0660739	-9.29912	18	21	12	3UTR
hsa-miR-127-3p	NM_001282704	PDIA6	2396	2417	1	-22.5	1	1.60419e-05	0.559	-0.243215	0.0650481	-9.29912	18	21	12	3UTR
hsa-miR-127-3p	NM_001321643	ROCK2	5708	5727	1	-27.5	1	2.00403e-05	0.426	3.4221	4.37097	-8.10683	17	19	10	3UTR
hsa-miR-127-3p	NM_004850	ROCK2	6164	6183	1	-27.5	1	2.00403e-05	0.426	3.08482	4.25123	-8.10683	17	19	10	3UTR
hsa-miR-127-3p	NM_001278278	E2F6	2802	2830	1	-24.7	1	9.13826e-05	0.5	1.55862	1.95001	-5.18008	21	28	10	3UTR
hsa-miR-127-3p	NM_198256	E2F6	2857	2885	1	-24.7	1	9.13826e-05	0.5	1.55862	1.71806	-5.18008	21	28	10	3UTR
hsa-miR-127-3p	NM_001278275	E2F6	2928	2956	1	-24.7	1	9.13826e-05	0.5	1.55862	0.84007	-5.18008	21	28	10	3UTR
hsa-miR-127-3p	NM_001278277	E2F6	3061	3089	1	-24.7	1	9.13826e-05	0.5	1.55862	0.84007	-5.18008	21	28	10	3UTR
hsa-miR-127-3p	NM_001282721	LDAH	2346	2373	1	-26.3	1	7.17324e-07	0.5	-0.0384491	-0.0742946	-7.91236	20	27	10	3UTR
hsa-miR-127-3p	NM_001282720	LDAH	2358	2385	1	-26.3	1	7.17324e-07	0.5	0.0443921	-0.138816	-7.91236	20	27	10	3UTR
hsa-miR-127-3p	NM_001282723	LDAH	2267	2294	1	-26.3	1	7.17324e-07	0.5	0.0507646	-0.231216	-7.91236	20	27	10	3UTR
hsa-miR-127-3p	NM_021925	LDAH	2502	2529	1	-26.3	1	7.17324e-07	0.5	-0.0484972	-0.0173722	-7.91236	20	27	10	3UTR
hsa-miR-127-3p	NM_001282719	LDAH	2376	2403	1	-26.3	1	7.17324e-07	0.5	0.0252748	-0.114122	-7.91236	20	27	10	3UTR
hsa-miR-127-3p	XM_011532633	UBXN2A	1799	1822	1	-24.9	1	0.000110467	0.441	0	0	-7.8435	19	23	7	3UTR
hsa-miR-127-3p	NM_001142319	WDCP	2330	2384	1	-26	1	0.05135	0.574	1.07761	1.43668	-5.83853	20	34	7	3UTR
hsa-miR-127-3p	NM_025203	WDCP	2448	2502	1	-26	1	0.05135	0.574	1.60975	1.32411	-5.83853	20	34	7	3UTR
hsa-miR-127-3p	NM_033505	SELENOI	6390	6409	1	-22.4	1	2.48613e-06	0.441	-0.275335	0.00609656	-8.10683	17	19	10	3UTR
hsa-miR-127-3p	XM_005264293	KCNK3	5613	5647	1	-25.2	1	0.00615644	0.485	0	0	-3.93757	21	34	9	3UTR
hsa-miR-127-3p	NM_001253723	DPYSL5	3395	3418	1	-24	1	0.00060699	0.412	-0.0690921	-0.0631111	-5.52986	20	23	10	3UTR
hsa-miR-127-3p	NM_000221	KHK	2133	2155	1	-22.9	1	4.05385e-05	0.471	0.00899853	-0.416069	-7.54065	17	22	7	3UTR
hsa-miR-127-3p	NM_006488	KHK	2133	2155	1	-22.9	1	4.05385e-05	0.471	0.00899853	-0.416069	-7.54065	17	22	7	3UTR
hsa-miR-127-3p	XM_017004060	KHK	2251	2273	1	-22.9	1	4.05385e-05	0.471	0	0	-7.54065	17	22	7	3UTR
hsa-miR-127-3p	NM_001029883	C2orf71	6646	6671	1	-24.6	1	0.0011378	0.485	0.0160827	0.751235	-8.10683	17	25	10	3UTR
hsa-miR-127-3p	NM_001127401	YPEL5	1354	1379	1	-23.4	1	0.00535244	0.544	3.22861	2.63692	-4.99396	19	25	7	3UTR
hsa-miR-127-3p	NM_001127400	YPEL5	1293	1318	1	-23.4	1	0.00535244	0.544	3.22861	2.63692	-4.99396	19	25	7	3UTR
hsa-miR-127-3p	NM_001127399	YPEL5	1057	1082	1	-23.4	1	0.00535244	0.544	3.22861	2.63692	-4.99396	19	25	7	3UTR
hsa-miR-127-3p	NM_016061	YPEL5	996	1021	1	-23.4	1	0.00535244	0.544	3.22861	2.63692	-4.99396	19	25	7	3UTR
hsa-miR-127-3p	XM_017004322	YPEL5	1454	1479	1	-23.4	1	0.00535244	0.544	0	0	-4.99396	19	25	7	3UTR
hsa-miR-127-3p	NM_182551	LCLAT1	1544	1563	1	-21.5	1	0.000271573	0.662	3.20721	1.54784	-6.50069	17	19	13	3UTR
hsa-miR-127-3p	NM_182551	LCLAT1	4070	4092	1	-21.3	1	0.000132249	0.632	-0.519281	-0.338268	-6.76235	19	22	13	3UTR
hsa-miR-127-3p	NM_001002257	LCLAT1	1352	1371	1	-21.5	1	0.000271573	0.662	3.20721	1.54784	-6.50069	17	19	13	3UTR
hsa-miR-127-3p	NM_001002257	LCLAT1	3878	3900	1	-21.3	1	0.000132249	0.632	-0.519281	-0.338268	-6.76235	19	22	13	3UTR
hsa-miR-127-3p	NM_130438	DYRK1A	2440	2470	1	-20.9	1	1.68542e-05	0.544	2.64946	3.14899	-6.01339	14	17	10	3UTR
hsa-miR-127-3p	NM_001276436	KCNJ15	2974	2993	1	-20.7	1	7.64011e-05	0.515	-0.109607	-0.0636377	-7.48895	17	19	11	3UTR
hsa-miR-127-3p	NM_001276435	KCNJ15	2971	2990	1	-20.7	1	7.64011e-05	0.515	-0.109607	-0.0636377	-7.48895	17	19	11	3UTR
hsa-miR-127-3p	NM_005982	SIX1	1582	1602	1	-23.1	1	0.000386179	0.632	0.897069	1.33125	-11.4266	17	20	11	3UTR
hsa-miR-127-3p	NM_001291712	ESR2	3405	3426	1	-25	1	0.000210929	0.574	-0.531823	-0.189768	-7.10297	17	21	10	3UTR
hsa-miR-127-3p	NM_001291723	ESR2	2420	2441	1	-25	1	0.000210929	0.574	-0.229933	-0.233707	-7.10297	17	21	10	3UTR
hsa-miR-127-3p	NM_001040275	ESR2	2145	2166	1	-25	1	0.000210929	0.574	-0.738356	-0.340005	-7.10297	17	21	10	3UTR
hsa-miR-127-3p	NM_001214902	ESR2	2082	2103	1	-25	1	0.000210929	0.574	1.05323	2.38715	-7.10297	17	21	10	3UTR
hsa-miR-127-3p	NM_001304508	ZBTB25	1075	1100	1	-25.3	1	0.00549936	0.529	1.52579	1.13008	-6.10696	19	25	9	3UTR
hsa-miR-127-3p	NM_004857	AKAP5	2335	2354	1	-23.9	1	0.000573617	0.426	0.0891221	0.0891221	-8.10683	17	19	10	3UTR
hsa-miR-127-3p	NM_001355436	SPTB	9661	9681	1	-28.1	1	5.89349e-05	0.426	5.30456	5.02466	-7.59341	17	20	11	3UTR
hsa-miR-127-3p	NM_001024858	SPTB	9804	9824	1	-28.1	1	5.89349e-05	0.426	3.66916	5.01823	-7.59341	17	20	11	3UTR
hsa-miR-127-3p	NM_002028	FNTB	1904	1927	1	-24.8	1	1.74283e-06	0.5	0.617271	-0.145645	-7.48864	17	23	7	3UTR
hsa-miR-127-3p	NM_022474	MPP5	5445	5470	1	-22.7	1	0.00192777	0.632	0	0	-7.10297	17	25	6	3UTR
hsa-miR-127-3p	NM_001256550	MPP5	5213	5238	1	-22.7	1	0.00192777	0.632	0	0	-7.10297	17	25	6	3UTR
hsa-miR-127-3p	XM_011537007	GALNT16	2140	2159	1	-23.4	1	1.97322e-05	0.485	0	0	-8.10683	17	19	10	3UTR
hsa-miR-127-3p	NM_001284210	MED6	859	878	1	-20.1	1	5.94579e-05	0.441	0.0117256	0.338726	-8.10683	16	19	10	3UTR
hsa-miR-127-3p	NM_001284209	MED6	996	1015	1	-20.1	1	5.94579e-05	0.441	0.333996	0.338473	-8.10683	16	19	10	3UTR
hsa-miR-127-3p	XM_006720082	PCNX1	5193	5215	1	-23.8	1	0.000450305	0.485	0	0	-7.56187	17	22	10	3UTR
hsa-miR-127-3p	NM_012074	DPF3	3148	3172	1	-23.2	1	5.57116e-05	0.603	3.81476	4.86891	-6.01339	18	24	8	3UTR
hsa-miR-127-3p	NM_001280544	DPF3	3591	3615	1	-23.2	1	5.57116e-05	0.603	3.80132	3.61717	-6.01339	18	24	8	3UTR
hsa-miR-127-3p	NM_001201366	DNAL1	2346	2365	1	-28.4	1	2.18262e-05	0.397	0.177458	-0.0536483	-8.10683	17	19	10	3UTR
hsa-miR-127-3p	NM_031427	DNAL1	2300	2319	1	-28.4	1	2.18262e-05	0.397	0.177458	-0.0536483	-8.10683	17	19	10	3UTR
hsa-miR-127-3p	NM_152445	FAM161B	2466	2488	1	-23.7	1	7.35239e-07	0.441	2.03435	2.1576	-7.79363	18	22	8	3UTR
hsa-miR-127-3p	NM_001024674	LIN52	1562	1581	1	-24.3	1	0.000142642	0.441	-0.588922	-0.271605	-8.10683	17	19	10	3UTR
hsa-miR-127-3p	NM_019589	YLPM1	6808	6840	1	-24.1	1	6.51458e-06	0.471	1.21174	2.03218	-4.65016	19	24	11	3UTR
hsa-miR-127-3p	NM_014381	MLH3	6698	6724	1	-24.2	1	7.39685e-08	0.515	1.22163	2.401	-6.48426	20	26	7	3UTR
hsa-miR-127-3p	NM_024643	ZC2HC1C	1591	1610	1	-27.4	1	0.00237907	0.5	1.35117	2.37835	-11.6738	16	19	11	3UTR
hsa-miR-127-3p	NM_001330191	ZC2HC1C	1418	1437	1	-27.4	1	0.00237907	0.5	1.35117	2.37835	-11.6738	16	19	11	3UTR
hsa-miR-127-3p	NM_001042430	ZC2HC1C	1076	1095	1	-27.4	1	0.00237907	0.5	1.35117	2.37835	-11.6738	16	19	11	3UTR
hsa-miR-127-3p	XM_017021645	ZC2HC1C	946	965	1	-27.4	1	0.00237907	0.5	0	0	-11.6738	16	19	11	3UTR
hsa-miR-127-3p	XM_005268062	ZC2HC1C	1667	1686	1	-27.4	1	0.00237907	0.5	0	0	-11.6738	16	19	11	3UTR
hsa-miR-127-3p	XM_024449710	ZC2HC1C	1240	1259	1	-27.4	1	0.00237907	0.5	0	0	-11.6738	16	19	11	3UTR
hsa-miR-127-3p	XM_024449711	ZC2HC1C	1149	1168	1	-27.4	1	0.00237907	0.5	0	0	-11.6738	16	19	11	3UTR
hsa-miR-127-3p	XM_017021644	ZC2HC1C	1102	1121	1	-27.4	1	0.00237907	0.5	0	0	-11.6738	16	19	11	3UTR
hsa-miR-127-3p	NM_006827	TMED10	3139	3158	1	-18.7	1	0.0183826	0.691	2.19085	1.54753	-9.04541	16	19	8	3UTR
hsa-miR-127-3p	NM_005252	FOS	1618	1640	1	-24.3	1	1.93195e-05	0.529	3.6885	3.15282	-4.65016	19	22	12	3UTR
hsa-miR-127-3p	NM_130469	JDP2	1653	1682	1	-22.5	1	9.3267e-06	0.397	1.11838	2.66868	-7.10297	18	29	7	3UTR
hsa-miR-127-3p	NM_001135049	JDP2	1606	1635	1	-22.5	1	9.3267e-06	0.397	1.11838	2.66868	-7.10297	18	29	7	3UTR
hsa-miR-127-3p	NM_001195283	FLVCR2	1625	1656	1	-20.3	1	7.43803e-06	0.485	-0.0477104	0.455912	-10.8217	15	20	9	3UTR
hsa-miR-127-3p	NM_001329938	TGFB3	2108	2154	1	-25.5	1	0.000840694	0.456	1.55725	0.780666	-6.87023	18	29	10	3UTR
hsa-miR-127-3p	NM_014909	VASH1	3895	3917	1	-27.1	1	3.00357e-05	0.412	0.200322	0.129897	-7.30252	18	22	9	3UTR
hsa-miR-127-3p	NM_213601	TMED8	4619	4662	1	-22.6	1	0.000799133	0.647	-0.146295	0.36021	-5.08246	20	43	9	3UTR
hsa-miR-127-3p	NM_182509	ISM2	2235	2256	1	-29.7	1	0.000375427	0.412	1.19306	0.641633	-4.957	20	21	20	3UTR
hsa-miR-127-3p	NM_199296	ISM2	2581	2602	1	-29.7	1	0.000375427	0.412	1.19306	0.641633	-4.957	20	21	20	3UTR
hsa-miR-127-3p	NM_201595	GTF2A1	1888	1908	1	-19.7	1	0.000261543	0.662	1.61167	1.78845	-9.29912	18	20	14	3UTR
hsa-miR-127-3p	NM_015260	SIN3B	4790	4810	1	-25.5	1	0.000137712	0.338	-0.528027	0.0352702	-8.67135	17	20	12	3UTR
hsa-miR-127-3p	NM_001297595	SIN3B	4694	4714	1	-25.5	1	0.000137712	0.338	-0.528027	0.0352702	-8.67135	17	20	12	3UTR
hsa-miR-127-3p	NM_003950	F2RL3	1717	1736	1	-27.5	1	0.000666365	0.456	-0.0091327	0.0706626	-8.10683	17	19	10	3UTR
hsa-miR-127-3p	NM_001130065	MYO9B	6568	6593	1	-27.4	1	0.000521476	0.265	2.25357	0.508094	-7.10297	18	25	8	3UTR
hsa-miR-127-3p	NM_014173	BABAM1	1299	1321	1	-22.3	1	3.09873e-06	0.426	-0.184391	0.2055	-6.01339	17	22	6	3UTR
hsa-miR-127-3p	NM_001252129	LSM4	591	625	1	-28.8	1	8.77964e-05	0.353	0.25922	-0.118313	-3.79332	19	23	14	3UTR
hsa-miR-127-3p	NM_012321	LSM4	633	667	1	-28.8	1	8.77964e-05	0.353	-0.342608	-0.057667	-3.79332	19	23	14	3UTR
hsa-miR-127-3p	XM_017027335	ELL	2954	2974	1	-25.9	1	4.16645e-06	0.324	0	0	-6.67474	18	20	11	3UTR
hsa-miR-127-3p	NM_001308373	FKBP8	1519	1539	1	-22.3	1	0.000573617	0.338	1.19573	1.27188	-11.259	17	20	7	3UTR
hsa-miR-127-3p	NM_012181	FKBP8	1522	1542	1	-22.3	1	0.000573617	0.338	1.19573	1.27188	-11.259	17	20	7	3UTR
hsa-miR-127-3p	NM_004838	HOMER3	1377	1416	1	-29.5	1	2.7798e-06	0.353	0.352676	0.460708	-4.957	20	39	9	3UTR
hsa-miR-127-3p	NM_001145722	HOMER3	1649	1688	1	-29.5	1	2.7798e-06	0.353	0.263513	0.309603	-4.957	20	39	9	3UTR
hsa-miR-127-3p	XM_006722943	HOMER3	1261	1300	1	-29.5	1	2.7798e-06	0.353	0	0	-4.957	20	39	9	3UTR
hsa-miR-127-3p	NM_001352071	SUGP2	4986	5009	1	-27.5	1	8.2312e-05	0.412	2.24455	2.74287	-5.52986	20	23	10	3UTR
hsa-miR-127-3p	NM_001017392	SUGP2	4830	4853	1	-27.5	1	8.2312e-05	0.412	3.2987	2.97906	-5.52986	20	23	10	3UTR
hsa-miR-127-3p	XM_024451308	SUGP2	5365	5388	1	-27.5	1	8.2312e-05	0.412	0	0	-5.52986	20	23	10	3UTR
hsa-miR-127-3p	NM_178526	SLC25A42	1479	1500	1	-23	1	0.000198604	0.382	-0.075963	-0.248927	-11.2824	16	21	11	3UTR
hsa-miR-127-3p	NM_015329	MAU2	2993	3016	1	-24.8	1	0.000629092	0.382	0.0527355	-0.299491	-5.22671	19	23	8	3UTR
hsa-miR-127-3p	XM_017027468	LPAR2	1920	1946	1	-20.8	1	0.00321213	0.574	0	0	-4.84971	20	26	15	3UTR
hsa-miR-127-3p	XM_017027456	ZNF682	2370	2393	1	-32.3	1	0.000130879	0.382	0	0	-5.52986	20	23	10	3UTR
hsa-miR-127-3p	XM_017027455	ZNF682	2410	2433	1	-32.3	1	0.000130879	0.382	0	0	-5.52986	20	23	10	3UTR
hsa-miR-127-3p	NM_052852	ZNF486	3244	3267	1	-27.8	1	0.000651249	0.441	-0.164992	-0.13152	-5.52986	20	23	10	3UTR
hsa-miR-127-3p	NM_001076675	ZNF626	4048	4066	1	-21.4	1	0.000310564	0.456	-0.60318	-0.457539	-9.32546	16	18	9	3UTR
hsa-miR-127-3p	NM_001355197	ZNF66	2641	2682	1	-27.4	1	7.88592e-05	0.471	-0.264723	0.0202606	-6.01339	18	20	18	3UTR
hsa-miR-127-3p	NM_025189	ZNF430	3178	3197	1	-21.1	1	9.06165e-05	0.441	-0.250461	-0.246319	-9.39596	16	19	9	3UTR
hsa-miR-127-3p	NM_182515	ZNF714	6092	6111	1	-27.9	1	0.00105823	0.529	0.176393	0.110357	-8.10683	17	19	10	3UTR
hsa-miR-127-3p	NM_182515	ZNF714	2880	2903	1	-25.6	1	0.000707019	0.456	-0.109977	-0.398155	-5.52986	20	23	10	3UTR
hsa-miR-127-3p	NM_001080409	ZNF99	4546	4568	1	-21.1	1	0.00488674	0.662	-1.57526	-0.146431	-11.1286	17	22	8	3UTR
hsa-miR-127-3p	NM_001129995	KCTD15	3058	3081	1	-22.6	1	0.0055587	0.441	-0.631272	0.70329	-8.09298	17	23	6	3UTR
hsa-miR-127-3p	XM_011527298	KCTD15	3130	3153	1	-22.6	1	0.0055587	0.441	0	0	-8.09298	17	23	6	3UTR
hsa-miR-127-3p	NM_014686	KIAA0355	5550	5569	1	-24.3	1	6.87577e-05	0.412	0	0	-8.10683	17	19	10	3UTR
hsa-miR-127-3p	NM_139284	LGI4	2839	2863	1	-23.6	1	4.23991e-05	0.456	0	0	-8.36268	17	24	6	3UTR
hsa-miR-127-3p	NM_000704	ATP4A	3463	3488	1	-23.3	1	0.00040999	0.412	1.21153	2.52241	-11.2467	19	25	13	3UTR
hsa-miR-127-3p	NM_133466	ZFP82	3577	3600	1	-25.3	1	0.000141993	0.412	0.0408476	-0.0938907	-5.52986	20	23	10	3UTR
hsa-miR-127-3p	NM_133466	ZFP82	5307	5326	1	-24.2	1	0.000752896	0.471	0.117142	-0.0860752	-9.78163	16	19	8	3UTR
hsa-miR-127-3p	NM_001001890	RUNX1	4014	4035	1	-27	1	0.000515368	0.603	0	0	-10.0807	16	21	10	3UTR
hsa-miR-127-3p	NM_001082534	CA10	2373	2394	1	-24.1	1	8.52643e-05	0.647	1.61293	2.0739	-9.06247	16	21	6	3UTR
hsa-miR-127-3p	NM_020178	CA10	2682	2703	1	-24.1	1	8.52643e-05	0.647	1.73145	1.43769	-9.06247	16	21	6	3UTR
hsa-miR-127-3p	XM_017024878	CA10	1536	1557	1	-24.1	1	8.52643e-05	0.647	0	0	-9.06247	16	21	6	3UTR
hsa-miR-127-3p	NM_178509	STXBP4	3844	3868	1	-22.4	1	0.00320524	0.544	0.0626418	0.0577823	-6.10696	20	24	7	3UTR
hsa-miR-127-3p	NM_003647	DGKE	6750	6773	1	-24.6	1	0.00277925	0.426	-0.196529	-0.144641	-5.52986	20	23	10	3UTR
hsa-miR-127-3p	NM_003168	SUPT4H1	626	649	1	-21	1	0.00196986	0.515	0.213917	-0.00624959	-7.01854	18	23	8	3UTR
hsa-miR-127-3p	NM_080415	2020-09-04	1004	1024	1	-24	1	2.12403e-05	0.471	0.771896	1.67318	-7.75705	16	20	10	3UTR
hsa-miR-127-3p	XM_024450828	PRR11	3594	3613	1	-27.2	1	0.000230527	0.426	0	0	-8.10683	17	19	10	3UTR
hsa-miR-127-3p	NM_018304	PRR11	3384	3403	1	-27.2	1	0.000230527	0.426	-0.276724	0.139944	-8.10683	17	19	10	3UTR
hsa-miR-127-3p	NM_182569	GDPD1	1856	1879	1	-31.6	1	0.000819159	0.456	0.0830996	-0.0242771	-5.52986	20	23	10	3UTR
hsa-miR-127-3p	NM_001005404	YPEL2	1373	1396	1	-21.7	1	2.69963e-06	0.368	0.110711	0.236823	-7.82644	18	23	12	3UTR
hsa-miR-127-3p	XM_017024621	YPEL2	1391	1414	1	-21.7	1	2.69963e-06	0.368	0	0	-7.82644	18	23	12	3UTR
hsa-miR-127-3p	NM_001288653	CLTC	7048	7067	1	-24	1	1.12596e-06	0.412	-0.28042	-0.0205755	-8.10683	17	19	10	3UTR
hsa-miR-127-3p	NM_005121	MED13	9068	9095	1	-21.7	1	0.0231709	0.647	2.78529	3.70866	-4.79441	19	27	11	3UTR
hsa-miR-127-3p	NM_001288780	2020-03-10	3009	3029	1	-24.3	1	0.00183611	0.574	0.670881	0.834657	-12.0563	17	20	11	3UTR
hsa-miR-127-3p	XM_011525310	KCNH6	2909	2931	1	-28.9	1	4.08421e-06	0.368	0	0	-7.0874	19	22	10	3UTR
hsa-miR-127-3p	NM_001165970	STRADA	1558	1578	1	-24.2	1	1.50792e-05	0.456	3.51439	4.97303	-6.74884	16	20	6	3UTR
hsa-miR-127-3p	NM_001003788	STRADA	1752	1772	1	-24.2	1	1.50792e-05	0.456	3.57272	4.29966	-6.74884	16	20	6	3UTR
hsa-miR-127-3p	NM_174871	PSMD12	2895	2914	1	-23.9	1	0.00039803	0.441	1.10334	3.56674	-8.10683	17	19	10	3UTR
hsa-miR-127-3p	NM_181655	C17orf58	1155	1175	1	-23	1	0.00549597	0.721	2.4667	2.44061	-10.4034	17	20	9	3UTR
hsa-miR-127-3p	NM_181656	C17orf58	1298	1318	1	-23	1	0.00549597	0.721	2.4667	2.44061	-10.4034	17	20	9	3UTR
hsa-miR-127-3p	XM_011524961	C17orf80	2359	2387	1	-22.3	1	0.00160455	0.647	0	0	-4.957	19	28	10	3UTR
hsa-miR-127-3p	NM_001144952	SDK2	6865	6885	1	-25.3	1	7.91738e-06	0.382	2.17726	4.41599	-10.2026	18	20	12	3UTR
hsa-miR-127-3p	NM_181449	CD300E	2746	2769	1	-25.3	1	0.00424545	0.603	-0.308712	-0.124139	-5.96215	19	23	12	3UTR
hsa-miR-127-3p	NM_001278553	GRIN2C	3139	3159	1	-23.7	1	0.000325415	0.5	-0.020246	-0.342532	-7.05635	18	20	14	3UTR
hsa-miR-127-3p	NM_001272005	OTOP3	2226	2247	1	-26.1	1	3.84189e-05	0.324	0.173477	0.656106	-6.75067	19	21	12	3UTR
hsa-miR-127-3p	NM_203506	GRB2	1561	1580	1	-27	1	4.16286e-05	0.426	0.16974	-0.0850204	-8.53912	17	19	10	3UTR
hsa-miR-127-3p	NM_002086	GRB2	1683	1702	1	-27	1	4.16286e-05	0.426	0.0380083	-0.116777	-8.53912	17	19	10	3UTR
hsa-miR-127-3p	NM_014053	FLVCR1	3513	3532	1	-24.6	1	0.000538156	0.471	0.190213	-0.0154613	-8.10683	17	19	10	3UTR
hsa-miR-127-3p	NM_144567	ANGEL2	2174	2196	1	-24.9	1	0.000595734	0.662	-0.355737	-0.138644	-6.19951	17	22	9	3UTR
hsa-miR-127-3p	NM_001300757	ANGEL2	1852	1874	1	-24.9	1	0.000595734	0.662	-0.0588542	-0.255124	-6.19951	17	22	9	3UTR
hsa-miR-127-3p	NM_006085	BPNT1	1162	1181	1	-24.3	1	5.76122e-05	0.426	-0.14951	-0.213068	-8.10683	17	19	10	3UTR
hsa-miR-127-3p	XM_005272998	BPNT1	1181	1200	1	-24.3	1	5.76122e-05	0.426	0	0	-8.10683	17	19	10	3UTR
hsa-miR-127-3p	NM_001288579	BROX	2164	2200	1	-23.6	1	0.000143178	0.471	0.161114	0.0450222	-4.957	19	24	6	3UTR
hsa-miR-127-3p	XM_017001280	FAM177B	2615	2634	1	-22.5	1	2.57181e-05	0.574	0	0	-11.9575	16	19	7	3UTR
hsa-miR-127-3p	XM_017002208	TLR5	4642	4667	1	-23.3	1	9.25857e-05	0.515	0	0	-13.4275	16	25	6	3UTR
hsa-miR-127-3p	NM_025160	WDR26	2685	2704	1	-19.4	1	0.00183436	0.559	2.03927	1.97684	-9.02428	17	19	13	3UTR
hsa-miR-127-3p	XM_024448315	ENAH	5421	5446	1	-22.4	1	0.000269904	0.544	0	0	-6.87023	18	25	8	3UTR
hsa-miR-127-3p	XM_005273120	ITPKB	2856	2875	1	-28.7	1	0.000104427	0.426	0	0	-8.10683	17	19	10	3UTR
hsa-miR-127-3p	NM_053052	SNAP47	2197	2222	1	-24.4	1	0.000693047	0.529	-0.544595	-0.0240876	-6.01339	18	25	10	3UTR
hsa-miR-127-3p	NM_003395	WNT9A	3083	3109	1	-24.9	1	0.000132599	0.441	2.93283	1.7671	-3.93757	22	26	10	3UTR
hsa-miR-127-3p	NM_018662	DISC1	3321	3342	1	-24.2	1	5.56472e-05	0.559	-0.164161	-0.373472	-7.80367	17	21	9	3UTR
hsa-miR-127-3p	NM_001012957	DISC1	3255	3276	1	-24.2	1	5.56472e-05	0.559	-0.164161	-0.373472	-7.80367	17	21	9	3UTR
hsa-miR-127-3p	NM_001164540	DISC1	2955	2976	1	-24.2	1	5.56472e-05	0.559	-0.164161	-0.373472	-7.80367	17	21	9	3UTR
hsa-miR-127-3p	XM_017001275	LGALS8	939	991	1	-25.7	1	0.000156633	0.397	0	0	-7.05204	16	23	12	3UTR
hsa-miR-127-3p	NM_022366	TFB2M	1426	1445	1	-23	1	0.000199016	0.588	-0.0447285	-0.587311	-9.68502	16	19	10	3UTR
hsa-miR-127-3p	NM_001142572	ZNF669	1444	1467	1	-26.8	1	2.49382e-05	0.368	0.218142	-0.148538	-5.52986	20	23	10	3UTR
hsa-miR-127-3p	NM_024804	ZNF669	1702	1725	1	-26.8	1	2.49382e-05	0.368	0.0792904	-0.0798085	-5.52986	20	23	10	3UTR
hsa-miR-127-3p	NM_001243740	ZNF124	779	798	1	-22.2	1	0.00787447	0.397	0.153966	-0.0970986	-10.4205	16	19	7	3UTR
hsa-miR-127-3p	NM_001281834	GCSAML	2779	2816	1	-22.8	1	0.00173934	0.515	0.175518	-0.0319935	-5.22671	20	37	8	3UTR
hsa-miR-127-3p	NM_001281835	GCSAML	2638	2700	1	-22.8	1	0.00173934	0.515	0.0743305	0.0373583	-5.22671	20	38	8	3UTR
hsa-miR-127-3p	NM_001281853	GCSAML	2607	2669	1	-22.8	1	0.00173934	0.515	0.127259	-0.0761266	-5.22671	20	38	8	3UTR
hsa-miR-127-3p	NM_001281836	GCSAML	2522	2584	1	-22.8	1	0.00173934	0.515	0.0743305	0.0373583	-5.22671	20	38	8	3UTR
hsa-miR-127-3p	NM_001281838	GCSAML	2462	2524	1	-22.8	1	0.00173934	0.515	0.0743305	0.0373583	-5.22671	20	38	8	3UTR
hsa-miR-127-3p	NM_001281837	GCSAML	2503	2565	1	-22.8	1	0.00173934	0.515	0.127259	-0.0761266	-5.22671	20	38	8	3UTR
hsa-miR-127-3p	NM_198074	OR2C3	1427	1452	1	-22.4	1	0.00127328	0.588	-0.159142	-0.16195	-5.52986	20	25	8	3UTR
hsa-miR-127-3p	NM_145278	GCSAML	2407	2469	1	-22.8	1	0.00173934	0.515	-0.0268565	-0.0430267	-5.22671	20	38	8	3UTR
hsa-miR-127-3p	NM_015431	TRIM58	4607	4628	1	-24	1	2.42796e-05	0.426	-0.413313	-0.260333	-5.8508	18	21	11	3UTR
hsa-miR-127-3p	NM_182762	MACC1	4886	4905	1	-22.2	1	0.00483585	0.397	0.504504	-0.0682101	-10.4205	16	19	7	3UTR
hsa-miR-127-3p	NM_001163941	ABCB5	4791	4810	1	-26.6	1	0.000256268	0.412	0.615874	-0.147403	-9.39596	16	19	9	3UTR
hsa-miR-127-3p	NM_178559	ABCB5	3765	3784	1	-26.6	1	0.000256268	0.412	0.0995053	-0.0209258	-9.39596	16	19	9	3UTR
hsa-miR-127-3p	XM_005249916	RAPGEF5	5955	5982	1	-24.2	1	1.84121e-05	0.471	0	0	-7.10805	19	27	7	3UTR
hsa-miR-127-3p	NM_207342	STEAP1B	1047	1091	1	-26.8	1	7.77417e-05	0.368	0.894123	0.560261	-3.93757	21	44	10	3UTR
hsa-miR-127-3p	NM_032581	FAM126A	4764	4785	1	-21.3	1	0.000486312	0.603	-0.0644335	-0.07226	-5.22701	17	21	14	3UTR
hsa-miR-127-3p	NM_016447	MPP6	3870	3891	1	-22.1	1	0.0105553	0.603	0.333452	0.199893	-6.28309	18	21	7	3UTR
hsa-miR-127-3p	NM_001303037	MPP6	3701	3722	1	-22.1	1	0.0105553	0.603	0.333452	0.199893	-6.28309	18	21	7	3UTR
hsa-miR-127-3p	XM_005249775	MPP6	3483	3504	1	-22.1	1	0.0105553	0.603	0	0	-6.28309	18	21	7	3UTR
hsa-miR-127-3p	NM_018947	CYCS	4657	4676	1	-23.2	1	0.000312728	0.397	0.829335	0.329112	-10.4205	16	19	7	3UTR
hsa-miR-127-3p	NM_001318199	SNX10	1306	1322	1	-19.4	1	0.0037699	0.706	0.283309	0.530191	-13.6656	14	16	11	3UTR
hsa-miR-127-3p	NM_001318199	SNX10	1186	1225	1	-19	1	0.0238773	0.544	0.186063	0.337514	-5.19005	16	39	7	3UTR
hsa-miR-127-3p	NM_001199837	SNX10	1236	1252	1	-19.4	1	0.0037699	0.706	0.649411	0.575322	-13.6656	14	16	11	3UTR
hsa-miR-127-3p	NM_001199837	SNX10	1116	1155	1	-19	1	0.0238773	0.544	0.474645	0.277628	-5.19005	16	39	7	3UTR
hsa-miR-127-3p	NM_001199838	SNX10	1135	1151	1	-19.4	1	0.0037699	0.706	0.649411	0.575322	-13.6656	14	16	11	3UTR
hsa-miR-127-3p	NM_001199838	SNX10	1015	1054	1	-19	1	0.0238773	0.544	0.474645	0.277628	-5.19005	16	39	7	3UTR
hsa-miR-127-3p	NM_030661	HOXA3	2867	2892	1	-25.8	1	0.000127788	0.412	3.94648	3.93357	-5.8508	20	25	8	3UTR
hsa-miR-127-3p	NM_001080529	WIPF3	2758	2799	1	-26.5	1	2.09817e-06	0.471	-0.051267	-0.43057	-8.12748	18	21	13	3UTR
hsa-miR-127-3p	NM_017946	FKBP14	1545	1564	1	-25.5	1	0.000543663	0.382	0.243238	0.186137	-8.10683	17	19	10	3UTR
hsa-miR-127-3p	NM_001202475	CRHR2	2410	2457	1	-25.4	1	2.89631e-05	0.485	2.37209	3.91372	-4.65016	20	28	12	3UTR
hsa-miR-127-3p	NM_001202481	CRHR2	2540	2566	1	-26.9	1	1.55196e-05	0.397	3.75193	3.37305	-4.67302	21	26	8	3UTR
hsa-miR-127-3p	NM_001883	CRHR2	2504	2551	1	-25.4	1	2.89631e-05	0.485	2.50599	3.57196	-4.65016	20	28	12	3UTR
hsa-miR-127-3p	NM_001202483	CRHR2	2615	2662	1	-25.4	1	2.89631e-05	0.485	3.02569	3.46578	-4.65016	20	28	12	3UTR
hsa-miR-127-3p	NM_001257967	CCDC129	3809	3844	1	-26.6	1	0.000415628	0.618	0.168681	-0.0645019	-5.03583	17	20	15	3UTR
hsa-miR-127-3p	XM_017012506	HERPUD2	2715	2738	1	-24.9	1	0.000198813	0.559	0	0	-4.99396	19	23	8	3UTR
hsa-miR-127-3p	NM_022373	HERPUD2	1893	1916	1	-24.9	1	0.000198813	0.559	2.18499	1.8317	-4.99396	19	23	8	3UTR
hsa-miR-127-3p	NM_130442	ELMO1	2008	2029	1	-22.9	1	0.0184128	0.618	0.549756	0.254723	-8.81432	18	21	10	3UTR
hsa-miR-127-3p	NM_130442	ELMO1	1094	1114	1	-22.6	0	2.2958e-05	0.471	0.880815	0.330568	-15.6912	15	20	8	3UTR
hsa-miR-127-3p	NM_001039459	ELMO1	1862	1883	1	-22.9	1	0.0184128	0.618	1.44555	0.803787	-8.81432	18	21	10	3UTR
hsa-miR-127-3p	NM_001039459	ELMO1	948	968	1	-22.6	0	2.2958e-05	0.471	0.207044	0.434697	-15.6912	15	20	8	3UTR
hsa-miR-127-3p	NM_031903	MRPL32	796	815	1	-18.6	1	0.00580183	0.721	0.461165	0.183491	-9.33931	16	19	13	3UTR
hsa-miR-127-3p	NM_015332	NUDCD3	2534	2560	1	-25.8	1	0.0033434	0.441	0.0259261	-0.375892	-4.957	19	26	12	3UTR
hsa-miR-127-3p	NM_000598	IGFBP3	2293	2316	1	-25.1	1	1.80251e-05	0.397	1.75471	2.41074	-7.16335	19	23	13	3UTR
hsa-miR-127-3p	NM_001013398	IGFBP3	2311	2334	1	-25.1	1	1.80251e-05	0.397	1.75471	2.41074	-7.16335	19	23	13	3UTR
hsa-miR-127-3p	NM_001287495	FIGNL1	7479	7501	1	-21.8	1	0.00179888	0.5	0.102102	0.167928	-6.87023	17	22	6	3UTR
hsa-miR-127-3p	NM_001287494	FIGNL1	7583	7605	1	-21.8	1	0.00179888	0.5	0.0349317	-0.00134067	-6.87023	17	22	6	3UTR
hsa-miR-127-3p	NM_001287493	FIGNL1	7588	7610	1	-21.8	1	0.00179888	0.5	0.518557	0.024184	-6.87023	17	22	6	3UTR
hsa-miR-127-3p	NM_022116	FIGNL1	9207	9234	1	-25.8	1	8.51746e-07	0.485	1.46457	0.857085	-6.19951	17	20	10	3UTR
hsa-miR-127-3p	NM_001042762	FIGNL1	9214	9241	1	-25.8	1	8.51746e-07	0.485	1.62568	0.895682	-6.19951	17	20	10	3UTR
hsa-miR-127-3p	NM_001287492	FIGNL1	9652	9679	1	-25.8	1	8.51746e-07	0.485	3.77199	2.334	-6.19951	17	20	10	3UTR
hsa-miR-127-3p	NM_001287492	FIGNL1	8194	8216	1	-21.8	1	0.00179888	0.5	2.31872	2.91788	-6.87023	17	22	6	3UTR
hsa-miR-127-3p	XM_011515470	FIGNL1	7742	7764	1	-21.8	1	0.00179888	0.5	0	0	-6.87023	17	22	6	3UTR
hsa-miR-127-3p	NM_001001555	GRB10	2852	2874	1	-23.3	1	0.00193896	0.618	0.779451	3.12486	-4.957	17	22	9	3UTR
hsa-miR-127-3p	NM_001001549	GRB10	2355	2409	1	-23.4	1	0.00193896	0.618	0.133681	0.125304	-4.957	17	23	9	3UTR
hsa-miR-127-3p	XM_024446728	GRB10	5190	5244	1	-23.4	1	0.00193896	0.618	0	0	-4.957	17	23	9	3UTR
hsa-miR-127-3p	XM_011515316	GRB10	2765	2819	1	-23.4	1	0.00193896	0.618	0	0	-4.957	17	23	9	3UTR
hsa-miR-127-3p	XM_017012067	GRB10	2825	2879	1	-23.4	1	0.00193896	0.618	0	0	-4.957	17	23	9	3UTR
hsa-miR-127-3p	XM_017012045	GRB10	2427	2481	1	-23.4	1	0.00193896	0.618	0	0	-4.957	17	23	9	3UTR
hsa-miR-127-3p	NM_138270	ATRX	9250	9269	1	-23.3	1	0.000278125	0.5	0	0	-6.19951	17	19	15	3UTR
hsa-miR-127-3p	NM_000489	ATRX	9364	9383	1	-23.3	1	0.000278125	0.5	0	0	-6.19951	17	19	15	3UTR
hsa-miR-127-3p	NM_032121	MAGT1	2690	2713	1	-26.4	1	0.000154611	0.412	0	0	-7.8435	19	23	7	3UTR
hsa-miR-127-3p	NM_032121	MAGT1	1999	2025	1	-23.7	1	0.000574462	0.397	0	0	-6.25121	20	26	8	3UTR
hsa-miR-127-3p	NM_000052	ATP7A	7591	7609	1	-19.8	0	0.00678544	0.618	0	0	-14.8343	14	18	12	3UTR
hsa-miR-127-3p	NM_001282224	ATP7A	7357	7375	1	-19.8	0	0.00678544	0.618	0	0	-14.8343	14	18	12	3UTR
hsa-miR-127-3p	NM_001282186	CYSLTR1	1868	1888	1	-19.5	1	0.00162224	0.574	0	0	-9.02511	17	20	11	3UTR
hsa-miR-127-3p	NM_006639	CYSLTR1	1955	1975	1	-19.5	1	0.00162224	0.574	0	0	-9.02511	17	20	11	3UTR
hsa-miR-127-3p	NM_014499	P2RY10	2455	2480	1	-22.2	1	6.18399e-06	0.574	0	0	-7.27064	18	25	8	3UTR
hsa-miR-127-3p	NM_198333	P2RY10	2263	2288	1	-22.2	1	6.18399e-06	0.574	0	0	-7.27064	18	25	8	3UTR
hsa-miR-127-3p	NM_014496	RPS6KA6	7166	7184	1	-22.1	1	5.75433e-05	0.412	0	0	-9.34934	16	18	9	3UTR
hsa-miR-127-3p	XM_017029423	RPS6KA6	8336	8354	1	-22.1	1	5.75433e-05	0.412	0	0	-9.34934	16	18	9	3UTR
hsa-miR-127-3p	NM_024921	POF1B	2008	2030	1	-18.9	1	0.00707794	0.618	0	0	-10.0445	17	22	11	3UTR
hsa-miR-127-3p	NM_033048	CPXCR1	1483	1501	1	-19.8	1	0.00284349	0.691	0	0	-14.7166	13	18	7	3UTR
hsa-miR-127-3p	NM_001184771	CPXCR1	1445	1463	1	-19.8	1	0.00284349	0.691	0	0	-14.7166	13	18	7	3UTR
hsa-miR-127-3p	NM_001278743	TSPAN6	2837	2856	1	-25.5	1	9.24332e-05	0.412	0	0	-8.10683	17	19	10	3UTR
hsa-miR-127-3p	NM_001278742	TSPAN6	2813	2832	1	-25.5	1	9.24332e-05	0.412	0	0	-8.10683	17	19	10	3UTR
hsa-miR-127-3p	NM_003270	TSPAN6	2859	2878	1	-25.5	1	9.24332e-05	0.412	0	0	-8.10683	17	19	10	3UTR
hsa-miR-127-3p	NM_001939	DRP2	5487	5507	1	-24.4	1	0.000139824	0.544	0	0	-9.54656	17	20	10	3UTR
hsa-miR-127-3p	NM_001171184	DRP2	5204	5224	1	-24.4	1	0.000139824	0.544	0	0	-9.54656	17	20	10	3UTR
hsa-miR-127-3p	NM_001350269	ARMCX5-GPRASP2	3977	4006	1	-23.5	1	0.00165154	0.529	0	0	-7.3076	20	29	9	3UTR
hsa-miR-127-3p	NM_001142524	BHLHB9	3216	3245	1	-23.5	1	0.00165154	0.529	0	0	-7.3076	20	29	9	3UTR
hsa-miR-127-3p	NM_030639	BHLHB9	3117	3146	1	-23.5	1	0.00165154	0.529	0	0	-7.3076	20	29	9	3UTR
hsa-miR-127-3p	NM_001142529	BHLHB9	3165	3194	1	-23.5	1	0.00165154	0.529	0	0	-7.3076	20	29	9	3UTR
hsa-miR-127-3p	NM_001142530	BHLHB9	3070	3099	1	-23.5	1	0.00165154	0.529	0	0	-7.3076	20	29	9	3UTR
hsa-miR-127-3p	NM_001171092	CLDN2	1498	1519	1	-31.6	1	0.000118896	0.471	0	0	-6.01339	19	21	12	3UTR
hsa-miR-127-3p	NM_001171095	CLDN2	1267	1288	1	-31.6	1	0.000118896	0.471	0	0	-6.01339	19	21	12	3UTR
hsa-miR-127-3p	NM_020384	CLDN2	1333	1354	1	-31.6	1	0.000118896	0.471	0	0	-6.01339	19	21	12	3UTR
hsa-miR-127-3p	NM_001169154	PIH1D3	1171	1234	1	-25.1	1	4.20628e-05	0.441	0	0	-8.33988	16	20	10	3UTR
hsa-miR-127-3p	NM_173494	PIH1D3	896	959	1	-25.1	1	4.20628e-05	0.441	0	0	-8.33988	16	20	10	3UTR
hsa-miR-127-3p	NM_001170553	VSIG1	2403	2422	1	-24.3	1	3.34592e-06	0.397	0	0	-8.10683	17	19	10	3UTR
hsa-miR-127-3p	NM_182607	VSIG1	2295	2314	1	-24.3	1	3.34592e-06	0.397	0	0	-8.10683	17	19	10	3UTR
hsa-miR-127-3p	NM_001128166	PAK3	7614	7633	1	-29.4	1	0.000114173	0.397	0	0	-8.10683	17	19	10	3UTR
hsa-miR-127-3p	NM_001128167	PAK3	7541	7560	1	-29.4	1	0.000114173	0.397	0	0	-8.10683	17	19	10	3UTR
hsa-miR-127-3p	NM_001128168	PAK3	7863	7882	1	-29.4	1	0.000114173	0.397	0	0	-8.10683	17	19	10	3UTR
hsa-miR-127-3p	NM_001324329	PAK3	7797	7816	1	-29.4	1	0.000114173	0.397	0	0	-8.10683	17	19	10	3UTR
hsa-miR-127-3p	NM_002578	PAK3	7752	7771	1	-29.4	1	0.000114173	0.397	0	0	-8.10683	17	19	10	3UTR
hsa-miR-127-3p	NM_001324328	PAK3	7582	7601	1	-29.4	1	0.000114173	0.397	0	0	-8.10683	17	19	10	3UTR
hsa-miR-127-3p	XM_017029563	PAK3	7855	7874	1	-29.4	1	0.000114173	0.397	0	0	-8.10683	17	19	10	3UTR
hsa-miR-127-3p	NM_001128172	PAK3	7216	7235	1	-29.4	1	0.000114173	0.397	0	0	-8.10683	17	19	10	3UTR
hsa-miR-127-3p	NM_016383	LUZP4	1430	1450	1	-22.2	1	0.00143729	0.559	0	0	-7.79013	16	20	7	3UTR
hsa-miR-127-3p	NM_001560	IL13RA1	1879	1905	1	-25.1	1	0.000166623	0.397	0	0	-5.52986	20	26	10	3UTR
hsa-miR-127-3p	NM_001170570	CXorf56	1626	1682	1	-22.6	1	0.000638896	0.456	0	0	-4.957	20	56	9	3UTR
hsa-miR-127-3p	NM_001170570	CXorf56	1759	1780	1	-22	1	3.41837e-05	0.397	0	0	-8.85129	18	21	9	3UTR
hsa-miR-127-3p	NM_022101	CXorf56	1668	1724	1	-22.6	1	0.000638896	0.456	0	0	-4.957	20	56	9	3UTR
hsa-miR-127-3p	NM_022101	CXorf56	1801	1822	1	-22	1	3.41837e-05	0.397	0	0	-8.85129	18	21	9	3UTR
hsa-miR-127-3p	NM_001170569	CXorf56	1750	1806	1	-22.6	1	0.000638896	0.456	0	0	-4.957	20	56	9	3UTR
hsa-miR-127-3p	NM_001170569	CXorf56	1883	1904	1	-22	1	3.41837e-05	0.397	0	0	-8.85129	18	21	9	3UTR
hsa-miR-127-3p	XM_006724748	2020-09-06	3272	3298	1	-27.2	1	2.78184e-05	0.471	0	0	-7.3076	20	26	8	3UTR
hsa-miR-127-3p	NM_015129	2020-09-06	2181	2207	1	-27.2	1	2.78184e-05	0.471	0	0	-7.3076	20	26	8	3UTR
hsa-miR-127-3p	NM_145799	2020-09-06	3491	3517	1	-27.2	1	2.78184e-05	0.471	0	0	-7.3076	20	26	8	3UTR
hsa-miR-127-3p	NM_014060	MCTS1	8703	8726	1	-30.2	1	2.54176e-06	0.412	0	0	-5.96215	20	23	10	3UTR
hsa-miR-127-3p	NM_001137554	MCTS1	8515	8538	1	-30.2	1	2.54176e-06	0.412	0	0	-5.96215	20	23	10	3UTR
hsa-miR-127-3p	NM_001011551	C1GALT1C1	1655	1675	1	-21.9	1	0.00406452	0.632	0	0	-9.9649	17	20	9	3UTR
hsa-miR-127-3p	NM_152692	C1GALT1C1	1827	1847	1	-21.9	1	0.00406452	0.632	0	0	-9.9649	17	20	9	3UTR
hsa-miR-127-3p	NM_001256743	GRIA3	916	937	1	-21.5	1	0.00490111	0.676	0	0	-8.53912	17	21	7	3UTR
hsa-miR-127-3p	NM_001204401	XIAP	5046	5093	1	-24.9	1	0.00105725	0.412	0	0	-5.52986	20	24	10	3UTR
hsa-miR-127-3p	NM_001204401	XIAP	5026	5048	1	-24.4	1	1.11855e-07	0.471	0	0	-6.93679	19	22	15	3UTR
hsa-miR-127-3p	NM_001167	XIAP	5079	5126	1	-24.9	1	0.00105725	0.412	0	0	-5.52986	20	24	10	3UTR
hsa-miR-127-3p	NM_001167	XIAP	5059	5081	1	-24.4	1	1.11855e-07	0.471	0	0	-6.93679	19	22	15	3UTR
hsa-miR-127-3p	NM_018990	SASH3	1919	1953	1	-26	1	0.00255899	0.471	0	0	-5.49511	19	23	10	3UTR
hsa-miR-127-3p	NM_001130847	AIFM1	1991	2022	1	-22.8	1	0.00245453	0.456	0	0	-3.93757	21	31	6	3UTR
hsa-miR-127-3p	XM_011531330	IGSF1	4361	4381	1	-24.3	1	3.48751e-05	0.441	0	0	-10.4262	15	20	6	3UTR
hsa-miR-127-3p	NM_001170962	IGSF1	4421	4441	1	-24.3	1	3.48751e-05	0.441	0	0	-10.4262	15	20	6	3UTR
hsa-miR-127-3p	NM_001555	IGSF1	4448	4468	1	-24.3	1	3.48751e-05	0.441	0	0	-10.4262	15	20	6	3UTR
hsa-miR-127-3p	NM_001170961	IGSF1	4463	4483	1	-24.3	1	3.48751e-05	0.441	0	0	-10.4262	15	20	6	3UTR
hsa-miR-127-3p	NM_033326	SOX6	6484	6523	1	-22.4	1	0.00132377	0.485	5.101	5.37037	-4.957	18	39	7	3UTR
hsa-miR-127-3p	NM_001145811	SOX6	6576	6615	1	-22.4	1	0.00132377	0.485	5.79482	5.97402	-4.957	18	39	7	3UTR
hsa-miR-127-3p	NM_001145819	SOX6	6538	6577	1	-22.4	1	0.00132377	0.485	6.33963	5.88305	-4.957	18	39	7	3UTR
hsa-miR-127-3p	NM_017508	SOX6	6598	6637	1	-22.4	1	0.00132377	0.485	5.42848	6.5165	-4.957	18	39	7	3UTR
hsa-miR-127-3p	NM_002645	PIK3C2A	6515	6534	1	-27	1	1.19645e-06	0.426	1.8485	3.18254	-8.53912	17	19	10	3UTR
hsa-miR-127-3p	NM_001261383	UEVLD	2725	2772	1	-22.8	1	0.0035118	0.412	2.57191	1.01727	-7.8435	19	24	7	3UTR
hsa-miR-127-3p	NM_018314	UEVLD	2791	2838	1	-22.8	1	0.0035118	0.412	0.211856	2.03887	-7.8435	19	24	7	3UTR
hsa-miR-127-3p	NM_001040697	UEVLD	2915	2962	1	-22.8	1	0.0035118	0.412	2.10907	3.2492	-7.8435	19	24	7	3UTR
hsa-miR-127-3p	NM_001261385	UEVLD	2656	2703	1	-22.8	1	0.0035118	0.412	0.598955	0.0579528	-7.8435	19	24	7	3UTR
hsa-miR-127-3p	NM_001261385	UEVLD	1725	1745	1	-22	1	0.000934296	0.647	0.237562	0.336588	-5.81384	17	20	8	3UTR
hsa-miR-127-3p	NM_194285	SPTY2D1	5016	5035	1	-28.4	1	4.52469e-05	0.382	2.77984	3.28522	-8.10683	17	19	10	3UTR
hsa-miR-127-3p	NM_194285	SPTY2D1	3828	3852	1	-27.5	1	0.00123661	0.632	2.23294	3.02455	-6.51454	19	24	10	3UTR
hsa-miR-127-3p	NM_153347	TMEM86A	1766	1787	1	-24.3	1	2.42415e-08	0.368	0.045086	0.431223	-10.3555	18	21	10	3UTR
hsa-miR-127-3p	NM_001098523	HTATIP2	595	624	1	-18.3	1	0.00198827	0.588	0.304803	0.0720338	-10.9444	17	29	12	3UTR
hsa-miR-127-3p	NM_001009909	LUZP2	2493	2514	1	-21.5	1	0.000518419	0.662	0.0540005	-0.13646	-5.9393	17	21	11	3UTR
hsa-miR-127-3p	NM_001252008	LUZP2	2489	2510	1	-21.5	1	0.000518419	0.662	0.0540005	-0.13646	-5.9393	17	21	11	3UTR
hsa-miR-127-3p	NM_170731	BDNF	3201	3217	1	-20.1	1	0.00246864	0.529	5.90372	5.54445	-16.4904	13	16	10	3UTR
hsa-miR-127-3p	NM_170733	BDNF	2891	2907	1	-20.1	1	0.00246864	0.529	5.07916	6.45147	-16.4904	13	16	10	3UTR
hsa-miR-127-3p	NM_001143808	BDNF	2627	2643	1	-20.1	1	0.00246864	0.529	5.40898	5.35763	-16.4904	13	16	10	3UTR
hsa-miR-127-3p	NM_001143810	BDNF	2920	2936	1	-20.1	1	0.00246864	0.529	6.25711	6.03919	-16.4904	13	16	10	3UTR
hsa-miR-127-3p	NM_001143811	BDNF	3037	3053	1	-20.1	1	0.00246864	0.529	6.65761	5.34273	-16.4904	13	16	10	3UTR
hsa-miR-127-3p	NM_001143812	BDNF	2779	2795	1	-20.1	1	0.00246864	0.529	5.66813	6.06716	-16.4904	13	16	10	3UTR
hsa-miR-127-3p	NM_001143816	BDNF	3384	3400	1	-20.1	1	0.00246864	0.529	5.29119	4.76258	-16.4904	13	16	10	3UTR
hsa-miR-127-3p	NM_170735	BDNF	3754	3801	1	-23	1	0.00651861	0.544	0.292622	0.654387	-6.24613	19	47	9	3UTR
hsa-miR-127-3p	NM_170735	BDNF	3618	3634	1	-20.1	1	0.00246864	0.529	6.84912	6.04136	-16.4904	13	16	10	3UTR
hsa-miR-127-3p	NM_001145399	MPPED2	5470	5489	1	-23.6	1	0.00414897	0.368	3.14596	1.55278	-8.10683	17	19	10	3UTR
hsa-miR-127-3p	NM_181706	DNAJC24	1694	1757	1	-23.7	1	0.0123215	0.456	-0.0106412	0.071491	-8.10683	17	21	10	3UTR
hsa-miR-127-3p	NM_018393	TCP11L1	2280	2300	1	-23.2	1	0.00159057	0.456	-0.222831	-0.463161	-9.59293	17	20	13	3UTR
hsa-miR-127-3p	XM_011520207	TCP11L1	2293	2313	1	-23.2	1	0.00159057	0.456	0	0	-9.59293	17	20	13	3UTR
hsa-miR-127-3p	NM_001145541	TCP11L1	2096	2116	1	-23.2	1	0.00159057	0.456	0.252518	-0.232313	-9.59293	17	20	13	3UTR
hsa-miR-127-3p	NM_001422	ELF5	1572	1602	1	-21.6	1	0.00697754	0.618	4.63561	3.9428	-6.24613	19	30	6	3UTR
hsa-miR-127-3p	NM_001243081	ELF5	1470	1500	1	-21.6	1	0.00697754	0.618	3.90816	3.92894	-6.24613	19	30	6	3UTR
hsa-miR-127-3p	NM_001206615	EHF	4001	4021	1	-19.9	1	0.000370136	0.632	-0.0962221	0.10448	-10.6197	17	20	9	3UTR
hsa-miR-127-3p	XM_011520285	SLC1A2	6194	6214	1	-24.2	1	0.00767673	0.544	0	0	-8.42777	17	20	8	3UTR
hsa-miR-127-3p	XM_017018137	SLC1A2	6197	6217	1	-24.2	1	0.00767673	0.544	0	0	-8.42777	17	20	8	3UTR
hsa-miR-127-3p	XM_017018138	SLC1A2	6181	6201	1	-24.2	1	0.00767673	0.544	0	0	-8.42777	17	20	8	3UTR
hsa-miR-127-3p	NM_004171	SLC1A2	6680	6700	1	-24.2	1	0.00767673	0.544	0.6608	0.32374	-8.42777	17	20	8	3UTR
hsa-miR-127-3p	XM_017018139	SLC1A2	6222	6242	1	-24.2	1	0.00767673	0.544	0	0	-8.42777	17	20	8	3UTR
hsa-miR-127-3p	XM_017018136	SLC1A2	6977	6997	1	-24.2	1	0.00767673	0.544	0	0	-8.42777	17	20	8	3UTR
hsa-miR-127-3p	XM_005253067	SLC1A2	6157	6177	1	-24.2	1	0.00767673	0.544	0	0	-8.42777	17	20	8	3UTR
hsa-miR-127-3p	NM_001001991	PAMR1	3017	3039	1	-21.9	1	0.00231901	0.412	0	0	-9.27815	17	22	5	3UTR
hsa-miR-127-3p	NM_015430	PAMR1	3068	3090	1	-21.9	1	0.00231901	0.412	0	0	-9.27815	17	22	5	3UTR
hsa-miR-127-3p	NM_014344	FJX1	2020	2044	1	-26.5	1	0.000639326	0.441	0.353856	0.963063	-4.79441	19	24	9	3UTR
hsa-miR-127-3p	NM_017583	TRIM44	3923	3949	1	-22.6	1	0.000259966	0.471	0.31485	0.46675	-4.957	20	26	9	3UTR
hsa-miR-127-3p	NM_001101653	COMMD9	1415	1438	1	-23.9	1	5.47151e-05	0.412	0.303559	-0.20754	-7.8435	19	23	7	3UTR
hsa-miR-127-3p	NM_001307932	COMMD9	1506	1529	1	-23.9	1	5.47151e-05	0.412	-0.0111108	-0.203368	-7.8435	19	23	7	3UTR
hsa-miR-127-3p	NM_000448	RAG1	4356	4377	1	-29.5	1	0.00173138	0.603	0.0764017	0.0429999	-4.957	19	21	16	3UTR
hsa-miR-127-3p	NM_021926	ALX4	2412	2432	1	-23.7	1	0.000390846	0.412	-0.0477874	-0.0815907	-8.42777	17	20	9	3UTR
hsa-miR-127-3p	NM_002231	CD82	1450	1473	1	-26.8	1	0.000112049	0.382	0.110472	0.0389765	-5.52986	20	23	10	3UTR
hsa-miR-127-3p	NM_001024844	CD82	1375	1398	1	-26.8	1	0.000112049	0.382	0.110472	0.0389765	-5.52986	20	23	10	3UTR
hsa-miR-127-3p	XM_011520459	TSPAN18	3149	3178	1	-23.4	1	1.05229e-07	0.309	0	0	-10.1324	18	29	10	3UTR
hsa-miR-127-3p	XM_011520459	TSPAN18	1705	1725	1	-23	1	0.000581337	0.515	0	0	-11.3698	15	20	6	3UTR
hsa-miR-127-3p	XM_006718373	TSPAN18	3248	3277	1	-23.4	1	1.05229e-07	0.309	0	0	-10.1324	18	29	10	3UTR
hsa-miR-127-3p	XM_006718373	TSPAN18	1804	1824	1	-23	1	0.000581337	0.515	0	0	-11.3698	15	20	6	3UTR
hsa-miR-127-3p	NM_130783	TSPAN18	1547	1567	1	-23	1	0.000581337	0.515	0.522104	0.06566	-11.3698	15	20	6	3UTR
hsa-miR-127-3p	NM_001346324	ATG13	2915	2936	1	-23.4	1	2.00378e-05	0.353	-0.0468464	0.0255503	-5.72941	17	21	8	3UTR
hsa-miR-127-3p	NM_001205121	ATG13	2739	2760	1	-23.4	1	2.00378e-05	0.353	-0.0468464	0.0255503	-5.72941	17	21	8	3UTR
hsa-miR-127-3p	NM_014741	ATG13	2744	2765	1	-23.4	1	2.00378e-05	0.353	-0.0468464	0.0255503	-5.72941	17	21	8	3UTR
hsa-miR-127-3p	NM_001205119	ATG13	2898	2919	1	-23.4	1	2.00378e-05	0.353	-0.0468464	0.0255503	-5.72941	17	21	8	3UTR
hsa-miR-127-3p	NM_001205120	ATG13	2799	2820	1	-23.4	1	2.00378e-05	0.353	-0.0468464	0.0255503	-5.72941	17	21	8	3UTR
hsa-miR-127-3p	NM_001205122	ATG13	2606	2627	1	-23.4	1	2.00378e-05	0.353	-0.0468464	0.0255503	-5.72941	17	21	8	3UTR
hsa-miR-127-3p	NM_001003677	C11orf49	1446	1466	1	-25.9	1	0.000676955	0.471	0.064721	-0.0586593	-11.3616	17	20	8	3UTR
hsa-miR-127-3p	NM_024113	C11orf49	1428	1448	1	-25.9	1	0.000676955	0.471	0.064721	-0.0586593	-11.3616	17	20	8	3UTR
hsa-miR-127-3p	NM_001302490	ACP2	1605	1644	1	-26.5	1	9.36765e-05	0.5	2.49326	3.62689	-12.145	17	26	8	3UTR
hsa-miR-127-3p	NM_001302491	ACP2	1512	1551	1	-26.5	1	9.36765e-05	0.5	1.41895	5.10041	-12.145	17	26	8	3UTR
hsa-miR-127-3p	NM_001610	ACP2	1701	1740	1	-26.5	1	9.36765e-05	0.5	1.41895	5.10041	-12.145	17	26	8	3UTR
hsa-miR-127-3p	NM_001014986	FOLH1	2833	2853	1	-24	1	4.25505e-05	0.441	3.96539	2.60351	-8.86006	17	20	8	3UTR
hsa-miR-127-3p	NM_001014986	FOLH1	3664	3684	1	-24.3	1	2.61563e-05	0.588	-0.100802	2.30738	-6.87023	17	20	11	3UTR
hsa-miR-127-3p	NM_001320037	LOC730098	827	844	1	-21.9	1	0.0150554	0.529	0.715966	0.634083	-8.32703	16	17	16	3UTR
hsa-miR-127-3p	NM_001320038	LOC730098	1124	1141	1	-21.9	1	0.0150554	0.529	2.02474	1.76846	-8.32703	16	17	16	3UTR
hsa-miR-127-3p	NM_006285	TESK1	2296	2317	1	-24.7	1	2.42371e-05	0.353	0.515135	0.635029	-8.05661	19	21	11	3UTR
hsa-miR-127-3p	NM_032818	ARHGEF39	3006	3025	1	-24.2	1	2.72379e-05	0.426	3.39137	2.67877	-9.78163	16	19	8	3UTR
hsa-miR-127-3p	NM_001190388	GNE	2605	2628	1	-31.6	1	3.66549e-06	0.338	0.185722	0.208475	-5.52986	20	23	10	3UTR
hsa-miR-127-3p	NM_001128227	GNE	2811	2834	1	-31.6	1	3.66549e-06	0.338	0.136378	0.380216	-5.52986	20	23	10	3UTR
hsa-miR-127-3p	NM_001190384	GNE	2417	2440	1	-31.6	1	3.66549e-06	0.338	0.0212454	-0.00644155	-5.52986	20	23	10	3UTR
hsa-miR-127-3p	NM_005476	GNE	2776	2799	1	-31.6	1	3.66549e-06	0.338	0.235065	0.284271	-5.52986	20	23	10	3UTR
hsa-miR-127-3p	XM_017014167	GNE	2672	2695	1	-31.6	1	3.66549e-06	0.338	0	0	-5.52986	20	23	10	3UTR
hsa-miR-127-3p	NM_194330	RNF38	4167	4184	1	-19	0	0.00135432	0.485	4.2211	5.24401	-14.8343	13	17	11	3UTR
hsa-miR-127-3p	NM_022781	RNF38	4269	4286	1	-19	0	0.00135432	0.485	3.90232	4.73369	-14.8343	13	17	11	3UTR
hsa-miR-127-3p	XM_005251439	FBXO10	2509	2538	1	-23.6	1	0.000501807	0.471	0	0	-6.01339	19	29	11	3UTR
hsa-miR-127-3p	NM_001286810	DCAF10	2650	2675	1	-22.5	1	5.32716e-05	0.588	0.396788	0.331336	-6.67474	18	25	7	3UTR
hsa-miR-127-3p	NM_153237	TMEM252	765	798	1	-22.1	1	0.0555104	0.456	0.393267	0.639693	-6.01339	17	26	11	3UTR
hsa-miR-127-3p	NM_002732	PRKACG	1547	1566	1	-22.6	1	0.000541539	0.632	0.0209265	0.134419	-9.15487	17	19	13	3UTR
hsa-miR-127-3p	NM_001127608	FAM189A2	1802	1837	1	-22.4	1	0.000505466	0.515	0.351926	0.0843857	-6.10696	19	35	9	3UTR
hsa-miR-127-3p	NM_004816	FAM189A2	2118	2153	1	-22.4	1	0.000505466	0.515	0.351926	0.0843857	-6.10696	19	35	9	3UTR
hsa-miR-127-3p	NM_001308084	C9orf135	567	590	1	-24.2	1	0.0216577	0.603	2.20793	2.58837	-5.19005	17	23	8	3UTR
hsa-miR-127-3p	NM_001244961	FRMD3	1330	1352	1	-20.4	1	0.00359268	0.544	-0.261134	-0.0155376	-7.27064	15	22	8	3UTR
hsa-miR-127-3p	NM_001244960	FRMD3	1835	1858	1	-23.4	1	8.61784e-05	0.544	0.0173703	0.209885	-8.34077	18	23	5	3UTR
hsa-miR-127-3p	NM_001018065	NTRK2	2559	2581	1	-23.3	1	0.000210646	0.5	1.36601	1.65038	-5.48126	19	22	9	3UTR
hsa-miR-127-3p	XM_017014199	SEMA4D	5937	5957	1	-23.4	1	4.33814e-07	0.338	0	0	-7.98902	17	20	9	3UTR
hsa-miR-127-3p	NM_005392	PHF2	4577	4607	1	-24.2	1	0.00153961	0.618	2.85359	2.91539	-4.67302	20	30	15	3UTR
hsa-miR-127-3p	NM_177995	PTPDC1	3867	3888	1	-22.5	1	0.0033589	0.618	-0.367315	0.243676	-11.4598	16	21	8	3UTR
hsa-miR-127-3p	NM_001253829	PTPDC1	3791	3812	1	-22.5	1	0.0033589	0.618	-0.122053	0.121045	-11.4598	16	21	8	3UTR
hsa-miR-127-3p	NM_152422	PTPDC1	3785	3806	1	-22.5	1	0.0033589	0.618	0.577665	0.195345	-11.4598	16	21	8	3UTR
hsa-miR-127-3p	NM_001243744	FANCC	2037	2063	1	-20	1	3.68941e-05	0.632	1.45062	1.79954	-5.08246	20	26	8	3UTR
hsa-miR-127-3p	NM_020207	ERCC6L2	7428	7447	1	-29.1	1	9.29835e-05	0.426	0.0829086	-0.0365776	-8.10683	17	19	10	3UTR
hsa-miR-127-3p	XM_005251678	SLC35D2	769	821	1	-23.4	1	7.69576e-05	0.456	0	0	-4.65016	18	26	8	3UTR
hsa-miR-127-3p	NM_001128159	VPS53	5714	5733	1	-26.7	1	3.00817e-05	0.412	0	0	-8.53912	17	19	10	3UTR
hsa-miR-127-3p	NM_001128159	VPS53	5156	5175	1	-25.5	1	0.000448629	0.397	0	0	-8.10683	17	19	10	3UTR
hsa-miR-127-3p	NM_001128159	VPS53	6287	6306	1	-24.3	1	0.000726608	0.412	0	0	-8.10683	17	19	10	3UTR
hsa-miR-127-3p	NM_004937	CTNS	3400	3419	1	-28.2	1	0.000766341	0.456	-0.124576	-0.245739	-8.10683	17	19	10	3UTR
hsa-miR-127-3p	NM_001031681	CTNS	3011	3030	1	-28.2	1	0.000766341	0.456	-0.353545	-0.510961	-8.10683	17	19	10	3UTR
hsa-miR-127-3p	NM_031965	HASPIN	2687	2706	1	-21.7	1	1.44889e-05	0.426	0.196127	-0.0772271	-9.16322	16	19	7	3UTR
hsa-miR-127-3p	NM_001114118	NCBP3	3608	3631	1	-24.1	1	0.000879891	0.471	0.143307	-0.0415175	-7.57093	18	23	10	3UTR
hsa-miR-127-3p	NM_001270965	PSD	3643	3674	1	-25.5	1	6.97431e-06	0.368	1.69193	1.55948	-3.93757	21	31	9	3UTR
hsa-miR-127-3p	NM_004311	ARL3	2077	2098	1	-23.3	1	0.00121406	0.559	0.672173	0.957857	-9.45804	16	21	9	3UTR
hsa-miR-127-3p	NM_001136200	BORCS7	571	594	1	-26.8	1	9.12308e-06	0.353	0.0711152	0.152262	-5.52986	20	23	10	3UTR
hsa-miR-127-3p	NM_032154	PCGF6	1100	1118	1	-23.4	1	0.0225114	0.721	1.20869	2.30774	-14.722	16	18	10	3UTR
hsa-miR-127-3p	NM_001011663	PCGF6	1325	1343	1	-23.4	1	0.0225114	0.721	4.10479	3.83163	-14.722	16	18	10	3UTR
hsa-miR-127-3p	NM_052918	SORCS1	6246	6279	1	-21.7	1	0.00278549	0.471	3.14012	3.32097	-6.24613	18	33	8	3UTR
hsa-miR-127-3p	NM_004419	DUSP5	1545	1576	1	-24.5	1	0.00147807	0.456	1.46389	1.18236	-9.07604	17	31	11	3UTR
hsa-miR-127-3p	NM_014456	PDCD4	3167	3186	1	-26.7	1	1.48211e-05	0.426	-0.366629	-0.149849	-8.53912	17	19	10	3UTR
hsa-miR-127-3p	NM_001195304	BBIP1	2010	2027	1	-21	1	0.00482441	0.662	0.533331	0.41293	-12.3711	16	17	16	3UTR
hsa-miR-127-3p	NM_007373	SHOC2	3366	3396	1	-20.9	1	0.00151287	0.588	1.53593	1.54695	-5.03583	20	30	11	3UTR
hsa-miR-127-3p	NM_001269039	SHOC2	3228	3258	1	-20.9	1	0.00151287	0.588	1.53593	1.54695	-5.03583	20	30	11	3UTR
hsa-miR-127-3p	NM_145206	VTI1A	2680	2717	1	-23.4	1	0.0307625	0.588	0.671157	0.482858	-7.67449	17	20	10	3UTR
hsa-miR-127-3p	NM_006175	NRAP	5301	5351	1	-23.5	1	0.00267885	0.471	0.132961	0.632258	-5.83853	20	25	7	3UTR
hsa-miR-127-3p	NM_001261463	NRAP	5409	5459	1	-23.5	1	0.00267885	0.471	0.132961	0.632258	-5.83853	20	25	7	3UTR
hsa-miR-127-3p	NM_001321829	CCDC186	4125	4150	1	-23.4	1	0.00218934	0.441	0.362683	0.789418	-6.58625	19	25	7	3UTR
hsa-miR-127-3p	XM_005269979	TDRD1	3832	3852	1	-24.6	1	4.98819e-06	0.412	0	0	-8.03797	17	20	9	3UTR
hsa-miR-127-3p	NM_145793	GFRA1	8747	8789	1	-29.3	1	0.000166742	0.529	4.65705	3.58093	-4.957	20	23	11	3UTR
hsa-miR-127-3p	NM_212554	EEF1AKMT2	1013	1042	1	-22.4	1	0.000248085	0.544	0.559413	0.214153	-6.25121	19	29	10	3UTR
hsa-miR-127-3p	NM_017580	ZRANB1	3446	3469	1	-23.2	1	1.67746e-06	0.618	0.757102	0.725184	-7.80875	17	23	8	3UTR
hsa-miR-127-3p	NM_015608	EDRF1	4214	4233	1	-23.8	1	0.0200058	0.691	0.533482	-0.0242165	-12.4177	16	19	8	3UTR
hsa-miR-127-3p	XM_005270140	UROS	1359	1387	1	-24	1	2.11822e-07	0.382	0	0	-7.48304	15	17	15	3UTR
hsa-miR-127-3p	XM_017016096	JAKMIP3	4216	4246	1	-22.8	1	0.000267418	0.426	0	0	-3.79332	20	30	8	3UTR
hsa-miR-127-3p	NM_001143757	LRRC27	4642	4665	1	-24.3	1	0.00167852	0.397	0.0613228	0.0927865	-8.0615	18	23	8	3UTR
hsa-miR-127-3p	XM_011540210	LRRC27	1499	1529	1	-23.6	1	9.91662e-05	0.456	0	0	-10.3555	18	30	11	3UTR
hsa-miR-127-3p	NM_014468	VENTX	2037	2074	1	-25.3	1	0.000130062	0.338	-0.0795694	-0.534032	-6.54929	16	20	11	3UTR
hsa-miR-127-3p	NM_145202	PRAP1	679	698	1	-29.1	1	0.000111499	0.441	-0.537468	-0.337787	-8.10683	17	19	10	3UTR
hsa-miR-127-3p	NM_001145201	PRAP1	652	671	1	-29.1	1	0.000111499	0.441	-0.537468	-0.337787	-8.10683	17	19	10	3UTR
hsa-miR-127-3p	NM_002817	PSMD13	1427	1459	1	-27.1	1	4.00201e-06	0.441	-0.270227	-0.364531	-9.95757	20	32	14	3UTR
hsa-miR-127-3p	NM_175932	PSMD13	1433	1465	1	-27.1	1	4.00201e-06	0.441	-0.270227	-0.364531	-9.95757	20	32	14	3UTR
hsa-miR-127-3p	NM_005343	HRAS	1017	1037	1	-23.8	1	1.2116e-07	0.515	0.815972	-0.374371	-7.37138	17	20	7	3UTR
hsa-miR-127-3p	NM_001130442	HRAS	1125	1145	1	-23.8	1	1.5675e-07	0.515	0.815972	-0.374804	-7.37138	17	20	7	3UTR
hsa-miR-127-3p	NM_176795	HRAS	1207	1227	1	-23.8	1	1.5675e-07	0.515	1.01227	-0.0151774	-7.37138	17	20	7	3UTR
hsa-miR-127-3p	NM_018972	GDAP1	1758	1776	1	-21.4	1	0.000284889	0.632	0.153366	0.0430552	-5.92733	16	18	13	3UTR
hsa-miR-127-3p	NM_001040875	GDAP1	1598	1646	1	-22.1	1	0.000284889	0.632	-0.0687166	0.0456851	-5.92733	16	19	13	3UTR
hsa-miR-127-3p	NM_001172087	PEX2	3489	3507	1	-21.5	1	0.000443447	0.485	1.89378	2.67887	-6.85796	13	16	10	3UTR
hsa-miR-127-3p	NM_001079867	PEX2	3593	3611	1	-21.5	1	0.000443447	0.485	2.96126	2.87903	-6.85796	13	16	10	3UTR
hsa-miR-127-3p	NM_000318	PEX2	3625	3643	1	-21.5	1	0.000443447	0.485	3.04815	2.94264	-6.85796	13	16	10	3UTR
hsa-miR-127-3p	NM_006823	PKIA	3044	3068	1	-22.2	1	0.0522639	0.676	0.307372	0.0101989	-8.35464	18	24	10	3UTR
hsa-miR-127-3p	NM_181839	PKIA	2915	2939	1	-22.2	1	0.0522639	0.676	0.307372	0.0101989	-8.35464	18	24	10	3UTR
hsa-miR-127-3p	XM_017013622	PKIA	2600	2624	1	-22.2	1	0.0522639	0.676	0	0	-8.35464	18	24	10	3UTR
hsa-miR-127-3p	NM_080605	B3GALT6	2274	2295	1	-23.4	1	3.43006e-05	0.368	-0.260961	-0.379264	-12.4228	18	21	8	3UTR
hsa-miR-127-3p	NM_194315	UBE2J2	1515	1534	1	-24.7	1	4.77702e-05	0.412	3.94849	3.63787	-10.0807	17	19	12	3UTR
hsa-miR-127-3p	NM_001290264	SLC35E2B	5480	5513	1	-25.4	1	0.000534346	0.397	-0.528147	0.222361	-6.51454	17	33	9	3UTR
hsa-miR-127-3p	NM_015557	CHD5	9473	9504	1	-27.8	1	1.50309e-06	0.25	1.80924	1.39047	-7.10297	17	23	10	3UTR
hsa-miR-127-3p	NM_012405	ICMT	2645	2668	1	-24.9	1	5.69884e-06	0.382	0.138561	-0.0119096	-5.52986	20	23	10	3UTR
hsa-miR-127-3p	NM_019089	HES2	1654	1673	1	-23.9	1	0.0001198	0.426	-0.693539	-0.391339	-8.10683	17	19	10	3UTR
hsa-miR-127-3p	NM_020631	PLEKHG5	4554	4575	1	-25.2	1	0.000684985	0.221	3.63848	1.74027	-10.3652	16	21	7	3UTR
hsa-miR-127-3p	NM_024654	NOL9	5696	5736	1	-25.4	1	3.25937e-05	0.397	2.57249	2.36774	-5.08276	17	20	13	3UTR
hsa-miR-127-3p	NM_138350	THAP3	1957	1980	1	-25.8	1	0.00463327	0.353	0.0950519	0.346865	-8.10047	18	23	9	3UTR
hsa-miR-127-3p	NM_001428	ENO1	1584	1604	1	-24.2	1	7.51028e-05	0.471	3.41161	5.59856	-16.4901	16	20	10	3UTR
hsa-miR-127-3p	NM_001353346	ENO1	1584	1604	1	-24.2	1	7.51028e-05	0.471	3.41161	5.59856	-16.4901	16	20	10	3UTR
hsa-miR-127-3p	NM_001316973	LZIC	3289	3308	1	-28.7	1	9.99616e-05	0.397	0.72322	1.71422	-8.10683	17	19	10	3UTR
hsa-miR-127-3p	NM_001316973	LZIC	3795	3814	1	-25.4	1	4.14453e-05	0.426	0.460037	0.173772	-8.30638	17	19	10	3UTR
hsa-miR-127-3p	NM_032368	LZIC	3389	3408	1	-28.7	1	9.99616e-05	0.397	0.220631	0.983636	-8.10683	17	19	10	3UTR
hsa-miR-127-3p	NM_032368	LZIC	3895	3914	1	-25.4	1	4.14453e-05	0.426	0.0659714	0.0504366	-8.30638	17	19	10	3UTR
hsa-miR-127-3p	NM_022787	NMNAT1	1490	1508	1	-21.5	1	6.22709e-05	0.574	0.0517341	-0.184952	-18.1309	15	18	12	3UTR
hsa-miR-127-3p	NM_015074	KIF1B	9445	9464	1	-24.6	1	8.88066e-05	0.441	0.199665	0.00664424	-8.10683	17	19	10	3UTR
hsa-miR-127-3p	NM_004401	DFFA	1418	1441	1	-27.2	1	0.000873838	0.382	-0.216271	-0.0474669	-6.81899	19	23	9	3UTR
hsa-miR-127-3p	NM_004401	DFFA	1800	1823	1	-26.8	1	0.000146948	0.382	0.34657	0.0669519	-5.52986	20	23	10	3UTR
hsa-miR-127-3p	NM_213566	DFFA	2773	2796	1	-27.2	1	0.000873838	0.382	1.71431	2.16849	-6.81899	19	23	9	3UTR
hsa-miR-127-3p	NM_213566	DFFA	1825	1844	1	-27	1	0.000405279	0.412	0.270016	-0.0655299	-8.53912	17	19	10	3UTR
hsa-miR-127-3p	NM_013319	UBIAD1	2911	2934	1	-30.4	1	0.000384446	0.397	-0.158104	-0.0853779	-5.52986	20	23	10	3UTR
hsa-miR-127-3p	NM_018438	FBXO6	1262	1286	1	-23.7	1	7.46643e-05	0.412	-0.328615	-0.170436	-5.52986	20	24	10	3UTR
hsa-miR-127-3p	NM_005957	MTHFR	3739	3786	1	-28.2	1	0.000295749	0.5	0.118328	-0.0197382	-7.3076	19	25	10	3UTR
hsa-miR-127-3p	NM_001330358	MTHFR	3796	3843	1	-28.2	1	0.000295749	0.5	-0.244495	-0.0989938	-7.3076	19	25	10	3UTR
hsa-miR-127-3p	NM_001080830	PRAMEF12	1552	1573	1	-20.4	1	0.000213377	0.471	-0.386367	-0.773226	-10.8814	17	21	8	3UTR
hsa-miR-127-3p	NM_001135610	PRDM2	2101	2130	1	-23.4	1	0.00449421	0.529	2.80854	2.44937	-6.23647	20	29	8	3UTR
hsa-miR-127-3p	NM_015291	DNAJC16	3249	3268	1	-23.8	1	0.000153218	0.368	0.698147	0.907396	-7.73113	17	19	10	3UTR
hsa-miR-127-3p	NM_001287811	DNAJC16	3064	3083	1	-23.8	1	0.000153218	0.368	-0.180225	0.175321	-7.73113	17	19	10	3UTR
hsa-miR-127-3p	NM_015164	PLEKHM2	3540	3561	1	-27	1	6.79102e-07	0.309	0.506964	-0.41262	-6.58625	18	21	12	3UTR
hsa-miR-127-3p	XM_005245790	PLEKHM2	3474	3495	1	-27	1	6.79102e-07	0.309	0	0	-6.58625	18	21	12	3UTR
hsa-miR-127-3p	NM_001354781	CASP3	845	872	1	-21.6	1	9.12116e-05	0.647	0.523515	0.04768	-6.08354	19	27	7	3UTR
hsa-miR-127-3p	NM_001354782	CASP3	1012	1039	1	-21.6	1	9.12116e-05	0.647	0.861585	0.335698	-6.08354	19	27	7	3UTR
hsa-miR-127-3p	XM_005263267	SNX25	5440	5471	1	-22.5	1	5.18277e-05	0.618	0	0	-5.08246	19	31	8	3UTR
hsa-miR-127-3p	XM_024454240	SNX25	4357	4388	1	-22.5	1	5.18277e-05	0.618	0	0	-5.08246	19	31	8	3UTR
hsa-miR-127-3p	NM_003603	SORBS2	3517	3535	1	-20.8	1	0.0146699	0.574	3.39773	2.88089	-14.722	16	18	9	3UTR
hsa-miR-127-3p	NM_001145672	SORBS2	2916	2934	1	-20.8	1	0.0146699	0.574	1.8263	3.38736	-14.722	16	18	9	3UTR
hsa-miR-127-3p	XM_005263312	SORBS2	3551	3569	1	-20.8	1	0.0146699	0.574	0	0	-14.722	16	18	9	3UTR
hsa-miR-127-3p	NM_024337	IRX1	1662	1705	1	-25.2	1	0.00043986	0.338	2.69192	3.17292	-10.2048	18	26	8	3UTR
hsa-miR-127-3p	NM_006999	PAPD7	2748	2770	1	-23	1	9.30809e-06	0.515	4.05644	2.12963	-9.43035	17	22	11	3UTR
hsa-miR-127-3p	NM_003966	SEMA5A	7849	7868	1	-27	1	1.39019e-06	0.426	0.922003	3.26489	-8.53912	17	19	10	3UTR
hsa-miR-127-3p	NM_019018	FAM105A	4690	4711	1	-22.2	1	0.0033077	0.515	0.449735	-0.173229	-8.30638	17	21	7	3UTR
hsa-miR-127-3p	NM_001317228	CDH12	3114	3135	1	-21.7	1	0.0152836	0.632	6.10018	3.78453	-8.81432	17	21	11	3UTR
hsa-miR-127-3p	NM_178140	PDZD2	9473	9495	1	-25	1	0.00082964	0.662	0.285839	0.105907	-9.87071	17	22	13	3UTR
hsa-miR-127-3p	NM_001324512	ADAMTS12	5130	5150	1	-22.9	1	0.00898455	0.588	-0.007941	0.568378	-6.84241	18	20	12	3UTR
hsa-miR-127-3p	NM_002853	RAD1	1512	1531	1	-26.7	1	8.22448e-07	0.412	-0.172768	0.1249	-8.53912	17	19	10	3UTR
hsa-miR-127-3p	NM_000949	PRLR	2616	2639	1	-20.9	1	0.065658	0.647	0.682969	1.25629	-12.6809	16	23	8	3UTR
hsa-miR-127-3p	NM_001204314	PRLR	3254	3290	1	-24.2	1	0.0154966	0.529	0.909418	0.917275	-6.19951	18	36	9	3UTR
hsa-miR-127-3p	NM_001204314	PRLR	6806	6824	1	-19.9	1	0.000377012	0.426	0.125434	0.0399333	-8.42777	16	18	13	3UTR
hsa-miR-127-3p	NM_001171873	UGT3A1	1806	1825	1	-21	1	2.23876e-06	0.5	0.174542	0.0641617	-6.98158	15	19	10	3UTR
hsa-miR-127-3p	NM_001287340	NADK2	2371	2413	1	-20.9	1	0.000262822	0.632	0.284728	0.74888	-5.22671	17	21	13	3UTR
hsa-miR-127-3p	NM_002310	LIFR	3522	3549	1	-24.2	1	0.00315357	0.529	0.0633269	0.111392	-6.24644	16	22	6	3UTR
hsa-miR-127-3p	NM_001127671	LIFR	3696	3717	1	-24	1	0.00315357	0.529	0.0846878	0.452653	-6.24644	16	21	6	3UTR
hsa-miR-127-3p	NM_000163	GHR	3701	3719	1	-24.2	1	7.81512e-05	0.397	0.124779	0.182151	-8.40165	15	18	12	3UTR
hsa-miR-127-3p	NM_001134848	CCDC152	2890	2931	1	-27.7	1	1.10078e-05	0.412	-0.26391	0.00868305	-10.977	18	41	12	3UTR
hsa-miR-127-3p	NM_148672	CCL28	703	722	1	-21.5	1	0.00162803	0.441	0.147365	-0.0291888	-9.16322	16	19	7	3UTR
hsa-miR-127-3p	NM_002203	ITGA2	5930	5984	1	-24.3	1	0.000114078	0.412	-0.0564093	-0.0431654	-6.77237	19	24	9	3UTR
hsa-miR-127-3p	NM_176806	MOCS2	3381	3419	1	-26.1	1	0.00731076	0.632	0.862355	2.62026	-7.08104	20	24	9	3UTR
hsa-miR-127-3p	NM_001008397	GPX8	3277	3296	1	-23.6	1	0.00026882	0.412	-0.331627	-0.0592961	-8.10683	17	19	10	3UTR
hsa-miR-127-3p	NM_001306198	GPX8	3015	3034	1	-23.6	1	0.00026882	0.412	-0.331627	-0.0592961	-8.10683	17	19	10	3UTR
hsa-miR-127-3p	NM_001306197	GPX8	3124	3143	1	-23.6	1	0.00026882	0.412	-0.331627	-0.0592961	-8.10683	17	19	10	3UTR
hsa-miR-127-3p	NM_002486	NCBP1	4523	4542	1	-25.5	1	0.00704128	0.412	-0.00225869	0.0715991	-8.10683	17	19	10	3UTR
hsa-miR-127-3p	NM_014788	TRIM14	2544	2563	1	-23.5	1	2.56954e-05	0.456	0.141673	0.004928	-9.81149	18	19	18	3UTR
hsa-miR-127-3p	XM_024447447	ANKS6	2386	2406	1	-23.6	1	1.3874e-07	0.353	0	0	-5.69428	18	20	14	3UTR
hsa-miR-127-3p	XM_024447447	ANKS6	2614	2633	1	-21.9	1	2.54006e-05	0.426	0	0	-11.8708	18	19	18	3UTR
hsa-miR-127-3p	NM_001306210	TGFBR1	5099	5132	1	-22.9	1	0.000790634	0.618	0.440147	0.318045	-6.51454	17	33	12	3UTR
hsa-miR-127-3p	NM_004612	TGFBR1	5087	5120	1	-22.9	1	0.000790634	0.618	0.440147	0.318045	-6.51454	17	33	12	3UTR
hsa-miR-127-3p	NM_001130916	TGFBR1	4856	4889	1	-22.9	1	0.000790634	0.618	0.440147	0.318045	-6.51454	17	33	12	3UTR
hsa-miR-127-3p	NM_001018116	CAVIN4	1703	1722	1	-20.1	1	0.0040486	0.485	-0.121545	-0.0650087	-9.2018	15	19	12	3UTR
hsa-miR-127-3p	NM_001340	CYLC2	2012	2031	1	-18.4	1	0.00305614	0.588	0.463969	0.116027	-7.64108	15	19	9	3UTR
hsa-miR-127-3p	NM_001079802	FKTN	4785	4825	1	-22.7	1	0.00374428	0.574	0.257301	0.154032	-6.50069	17	21	9	3UTR
hsa-miR-127-3p	NM_006731	FKTN	4693	4733	1	-22.7	1	0.00374428	0.574	0.257301	0.154032	-6.50069	17	21	9	3UTR
hsa-miR-127-3p	NM_014334	FRRS1L	6259	6282	1	-29.9	1	3.28648e-05	0.368	0.0339461	0.131525	-5.96215	20	23	10	3UTR
hsa-miR-127-3p	NM_014334	FRRS1L	2783	2802	1	-29.4	1	0.000609444	0.412	0.348602	0.368584	-8.10683	17	19	10	3UTR
hsa-miR-127-3p	NM_007203	PALM2-AKAP2	3754	3775	1	-22.7	1	0.00206877	0.574	0.337799	0.794927	-8.01482	18	21	10	3UTR
hsa-miR-127-3p	NM_147150	PALM2-AKAP2	3715	3736	1	-22.7	1	0.00206877	0.574	0.337799	0.794927	-8.01482	18	21	10	3UTR
hsa-miR-127-3p	XM_017014339	ZNF483	1033	1052	1	-24.6	1	6.82151e-06	0.441	0	0	-8.10683	17	19	10	3UTR
hsa-miR-127-3p	NM_001329589	INIP	2955	2976	1	-22	1	0.0251974	0.529	0.561247	0.488499	-7.55708	18	21	13	3UTR
hsa-miR-127-3p	NM_021218	INIP	1318	1337	1	-22.5	1	0.000140178	0.441	0.242514	-0.1823	-10.4205	16	19	7	3UTR
hsa-miR-127-3p	NM_021218	INIP	3036	3057	1	-22	1	0.0251974	0.529	0.476517	0.701911	-7.55708	18	21	13	3UTR
hsa-miR-127-3p	NM_000031	ALAD	1515	1537	1	-24.8	1	3.94304e-05	0.368	0.159756	0.120396	-7.30252	17	22	6	3UTR
hsa-miR-127-3p	NM_144488	RGS3	4061	4084	1	-25.4	1	4.27277e-07	0.294	0.800007	0.598794	-8.7692	19	23	13	3UTR
hsa-miR-127-3p	NM_001276260	RGS3	2255	2278	1	-25.4	1	4.27277e-07	0.294	0.377881	1.06173	-8.7692	19	23	13	3UTR
hsa-miR-127-3p	NM_134427	RGS3	1177	1200	1	-25.4	1	4.27277e-07	0.294	0.673369	0.680405	-8.7692	19	23	13	3UTR
hsa-miR-127-3p	NM_144489	RGS3	1189	1212	1	-25.4	1	4.27277e-07	0.294	0.673369	0.680405	-8.7692	19	23	13	3UTR
hsa-miR-127-3p	NM_001276262	RGS3	903	926	1	-25.4	1	4.27277e-07	0.294	0.293456	0.860512	-8.7692	19	23	13	3UTR
hsa-miR-127-3p	NM_005118	TNFSF15	6033	6080	1	-29.9	1	1.17674e-06	0.471	0.892716	1.47148	-10.1324	16	20	11	3UTR
hsa-miR-127-3p	XM_005251975	TNC	5120	5143	1	-21.7	1	0.0228137	0.412	0	0	-9.07091	18	23	8	3UTR
hsa-miR-127-3p	NM_001080497	MEGF9	4870	4889	1	-23.6	1	3.05841e-05	0.397	2.63221	2.79014	-8.10683	17	19	10	3UTR
hsa-miR-127-3p	NM_001080497	MEGF9	3001	3024	1	-23.5	1	0.00672247	0.662	0.192208	-0.0891768	-9.27815	17	23	8	3UTR
hsa-miR-127-3p	NM_001190947	TRAF1	2993	3015	1	-23.6	1	0.000362999	0.485	3.22651	3.68277	-10.4498	16	22	9	3UTR
hsa-miR-127-3p	NM_001352968	DENND1A	2762	2807	1	-23	1	4.9444e-05	0.588	1.96183	2.35549	-3.93757	21	45	10	3UTR
hsa-miR-127-3p	NM_001166167	NEK6	2424	2465	1	-22.7	1	1.31325e-05	0.353	0.48377	0.343448	-5.9393	19	41	8	3UTR
hsa-miR-127-3p	NM_001145001	NEK6	2642	2683	1	-22.7	1	1.31325e-05	0.353	0.48377	0.343448	-5.9393	19	41	8	3UTR
hsa-miR-127-3p	NM_014397	NEK6	2477	2518	1	-22.7	1	1.31325e-05	0.353	0.48377	0.343448	-5.9393	19	41	8	3UTR
hsa-miR-127-3p	NM_001166168	NEK6	2419	2460	1	-22.7	1	1.31325e-05	0.353	0.48377	0.343448	-5.9393	19	41	8	3UTR
hsa-miR-127-3p	NM_001166171	NEK6	2591	2632	1	-22.7	1	1.31325e-05	0.353	0.48377	0.343448	-5.9393	19	41	8	3UTR
hsa-miR-127-3p	NM_001166170	NEK6	2426	2467	1	-22.7	1	1.31325e-05	0.353	0.48377	0.343448	-5.9393	19	41	8	3UTR
hsa-miR-127-3p	NM_001166169	NEK6	2428	2469	1	-22.7	1	1.31325e-05	0.353	0.48377	0.343448	-5.9393	19	41	8	3UTR
hsa-miR-127-3p	NM_001489	NR6A1	5817	5856	1	-26.1	1	0.00394316	0.485	5.22693	5.53534	-4.957	20	39	7	3UTR
hsa-miR-127-3p	NM_001278546	NR6A1	5820	5859	1	-26.1	1	0.00394316	0.485	5.13455	5.5381	-4.957	20	39	7	3UTR
hsa-miR-127-3p	NM_033334	NR6A1	5832	5871	1	-26.1	1	0.00394316	0.485	4.92179	5.46778	-4.957	20	39	7	3UTR
hsa-miR-127-3p	NM_001174146	LMX1B	1885	1917	1	-24	1	3.53885e-05	0.412	-0.072874	0.643674	-5.03583	14	16	14	3UTR
hsa-miR-127-3p	NM_001174147	LMX1B	1873	1905	1	-24	1	3.53885e-05	0.412	-0.072874	0.643674	-5.03583	14	16	14	3UTR
hsa-miR-127-3p	NM_002316	LMX1B	1852	1884	1	-24	1	3.53885e-05	0.412	-0.072874	0.643674	-5.03583	14	16	14	3UTR
hsa-miR-127-3p	NM_001099270	ZBTB34	3969	3992	1	-26.4	1	2.21553e-05	0.456	1.90668	1.86907	-10.1324	18	23	13	3UTR
hsa-miR-127-3p	NM_000476	AK1	1479	1499	1	-24.5	1	6.17895e-05	0.412	-0.0171718	0.78585	-7.60568	17	20	7	3UTR
hsa-miR-127-3p	NM_000476	AK1	1349	1372	1	-23.2	1	1.3094e-05	0.441	2.84841	1.59408	-8.34077	18	23	10	3UTR
hsa-miR-127-3p	NM_001318122	AK1	1474	1494	1	-24.5	1	6.17895e-05	0.412	0.684947	0.848066	-7.60568	17	20	7	3UTR
hsa-miR-127-3p	NM_001318122	AK1	1344	1367	1	-23.2	1	1.3094e-05	0.441	2.03345	1.67085	-8.34077	18	23	10	3UTR
hsa-miR-127-3p	XM_006723403	OPA3	1184	1203	1	-28.4	1	5.92268e-05	0.382	0	0	-8.10683	17	19	10	3UTR
hsa-miR-127-3p	NM_002516	NOVA2	4247	4268	1	-24.2	1	0.000189926	0.441	3.00578	1.04964	-8.16444	18	21	11	3UTR
hsa-miR-127-3p	NM_015168	ZC3H4	4164	4183	1	-24.5	1	2.10912e-06	0.412	2.42187	2.34404	-7.91435	16	19	12	3UTR
hsa-miR-127-3p	NM_018485	C5AR2	1244	1267	1	-23	1	5.70008e-05	0.559	0.413405	0.101314	-7.05635	18	23	7	3UTR
hsa-miR-127-3p	NM_000554	CRX	3951	3986	1	-24.9	1	9.69353e-05	0.426	-0.0666719	-0.139001	-4.957	20	35	8	3UTR
hsa-miR-127-3p	NM_003167	SULT2A1	1207	1230	1	-30.4	1	0.000760389	0.382	-0.0752698	0.672552	-5.52986	20	23	10	3UTR
hsa-miR-127-3p	NM_019855	CABP5	1665	1690	1	-19.5	1	0.000189858	0.412	3.26726	1.83019	-7.48304	14	20	11	3UTR
hsa-miR-127-3p	NM_001184902	CARD8	2658	2682	1	-21.7	1	0.0151028	0.647	-0.0639955	-0.0530356	-8.53685	18	24	9	3UTR
hsa-miR-127-3p	NM_001351782	CARD8	3107	3131	1	-21.7	1	0.0151028	0.647	0.104574	-0.369392	-8.53685	18	24	9	3UTR
hsa-miR-127-3p	XM_006723097	CARD8	2821	2845	1	-21.7	1	0.0151028	0.647	0	0	-8.53685	18	24	9	3UTR
hsa-miR-127-3p	XM_006723096	CARD8	3038	3062	1	-21.7	1	0.0151028	0.647	0	0	-8.53685	18	24	9	3UTR
hsa-miR-127-3p	NM_153608	ZNF114	2130	2153	1	-31.6	1	0.000906086	0.382	-0.225771	-0.45906	-5.52986	20	23	10	3UTR
hsa-miR-127-3p	NM_144577	CCDC114	3156	3173	1	-24.5	0	0.000148742	0.529	0	0	-15.5666	15	17	11	3UTR
hsa-miR-127-3p	NM_017457	CYTH2	4010	4049	1	-26.5	1	0.00687827	0.412	-0.0894438	-0.0578809	-6.50069	19	39	11	3UTR
hsa-miR-127-3p	NM_017708	FAM83E	1838	1858	1	-24.6	1	1.70546e-05	0.368	2.98921	1.27603	-8.03797	17	20	9	3UTR
hsa-miR-127-3p	XM_011527542	CD37	1470	1495	1	-21.1	1	0.0150023	0.5	0	0	-7.38222	20	25	8	3UTR
hsa-miR-127-3p	NM_001256660	TEAD2	2130	2153	1	-24.6	1	0.000927918	0.515	1.12944	1.28422	-8.14709	18	23	11	3UTR
hsa-miR-127-3p	NM_001256658	TEAD2	2131	2154	1	-24.6	1	0.000927918	0.515	1.12944	1.21402	-8.14709	18	23	11	3UTR
hsa-miR-127-3p	NM_001256661	TEAD2	2105	2128	1	-24.6	1	0.000927918	0.515	-0.163189	0.548117	-8.14709	18	23	11	3UTR
hsa-miR-127-3p	NM_001015	RPS11	604	641	1	-24.6	1	1.52016e-06	0.523	0	0	-5.81384	17	22	11	3UTR
hsa-miR-127-3p	NM_003121	SPIB	2244	2267	1	-32.3	1	3.11543e-05	0.368	-0.0204131	0.0323615	-5.52986	20	23	10	3UTR
hsa-miR-127-3p	NM_001243999	SPIB	2240	2263	1	-32.3	1	3.11543e-05	0.368	-0.0204131	0.0323615	-5.52986	20	23	10	3UTR
hsa-miR-127-3p	NM_001243998	SPIB	2029	2052	1	-32.3	1	3.11543e-05	0.368	-0.0204131	0.0323615	-5.52986	20	23	10	3UTR
hsa-miR-127-3p	NM_001080457	LRRC4B	2282	2302	1	-24.3	1	1.35364e-05	0.221	4.44226	5.23033	-11.9455	18	20	15	3UTR
hsa-miR-127-3p	NM_001348568	LRRC4B	2343	2363	1	-24.3	1	1.35364e-05	0.221	5.67659	5.23095	-11.9455	18	20	15	3UTR
hsa-miR-127-3p	XM_005258951	KLK12	1306	1329	1	-22.8	1	0.000397706	0.559	0	0	-4.79441	18	23	8	3UTR
hsa-miR-127-3p	NM_001177608	CD33	1062	1085	1	-31.9	1	2.78903e-05	0.403	-0.337083	-0.183208	-5.52986	20	23	10	3UTR
hsa-miR-127-3p	NM_001318824	GATD1	1620	1643	1	-31.6	1	0.000879537	0.353	-0.110236	-0.102491	-5.52986	20	23	10	3UTR
hsa-miR-127-3p	NM_182612	GATD1	1728	1751	1	-31.6	1	0.000879537	0.353	-0.385279	-0.0869999	-5.52986	20	23	10	3UTR
hsa-miR-127-3p	NM_001293167	PANO1	1221	1240	1	-29.1	1	0.00153411	0.412	-0.561623	-0.732813	-8.10683	17	19	10	3UTR
hsa-miR-127-3p	NM_001291862	IGF2	3817	3842	1	-28.9	1	2.71341e-05	0.309	-0.329094	0.556878	-4.67302	20	25	14	3UTR
hsa-miR-127-3p	NM_001127598	IGF2	3982	4007	1	-28.9	1	2.71341e-05	0.309	0.627268	1.13855	-4.67302	20	25	14	3UTR
hsa-miR-127-3p	NM_001291861	IGF2	3646	3671	1	-28.9	1	2.71341e-05	0.309	0.0721764	0.308759	-4.67302	20	25	14	3UTR
hsa-miR-127-3p	NM_001277961	STIM1	3586	3611	1	-27.8	1	0.0247397	0.485	0.627895	0.721722	-5.49511	21	25	12	3UTR
hsa-miR-127-3p	NM_001277962	STIM1	3305	3330	1	-27.8	1	0.0247397	0.485	0.872364	0.555348	-5.49511	21	25	12	3UTR
hsa-miR-127-3p	NM_003156	STIM1	3268	3293	1	-27.8	1	0.0247397	0.485	0.627895	0.721722	-5.49511	21	25	12	3UTR
hsa-miR-127-3p	NM_001242856	ARFIP2	2225	2244	1	-28.4	1	0.00037125	0.382	1.26634	1.35338	-8.10683	17	19	10	3UTR
hsa-miR-127-3p	NM_001242855	ARFIP2	2344	2363	1	-28.4	1	0.00037125	0.382	1.05317	1.27381	-8.10683	17	19	10	3UTR
hsa-miR-127-3p	XM_017018287	RIC3	2301	2325	1	-21.2	1	0.000338164	0.588	0	0	-6.78455	18	24	9	3UTR
hsa-miR-127-3p	NM_014818	TRIM66	5895	5935	1	-27.3	1	2.46669e-05	0.5	0.628104	1.45627	-7.27064	16	20	11	3UTR
hsa-miR-127-3p	XM_006718397	TRIM66	6833	6873	1	-27.3	1	2.46669e-05	0.5	0	0	-7.27064	16	20	11	3UTR
hsa-miR-127-3p	XM_011520518	TRIM66	6234	6274	1	-27.3	1	2.46669e-05	0.5	0	0	-7.27064	16	20	11	3UTR
hsa-miR-127-3p	NM_020645	NRIP3	3656	3684	1	-26.1	1	0.01229	0.441	3.14873	2.64549	-12.3778	18	28	8	3UTR
hsa-miR-127-3p	NM_020645	NRIP3	1816	1852	1	-23.2	1	0.00864447	0.544	-0.0452728	0.0693224	-4.90607	18	36	7	3UTR
hsa-miR-127-3p	NM_016422	RNF141	1830	1849	1	-23.9	1	0.000146314	0.456	0.351741	0.258548	-9.78163	16	19	8	3UTR
hsa-miR-127-3p	NM_001206881	MRVI1	5461	5482	1	-28.4	1	4.41012e-05	0.441	4.99341	4.43807	-12.2195	17	21	12	3UTR
hsa-miR-127-3p	NM_001206881	MRVI1	5085	5104	1	-25.3	1	1.30211e-05	0.471	0.989843	2.0704	-13.1803	17	19	10	3UTR
hsa-miR-127-3p	NM_001206880	MRVI1	4678	4697	1	-25.3	1	1.30211e-05	0.471	0.60663	1.21805	-13.1803	17	19	10	3UTR
hsa-miR-127-3p	NM_130385	MRVI1	5296	5315	1	-25.3	1	1.30211e-05	0.471	0.60663	1.21805	-13.1803	17	19	10	3UTR
hsa-miR-127-3p	NM_001100163	MRVI1	5243	5262	1	-25.3	1	1.30211e-05	0.471	1.22092	1.97305	-13.1803	17	19	10	3UTR
hsa-miR-127-3p	NM_001100167	MRVI1	4960	4979	1	-25.3	1	1.30211e-05	0.471	1.23768	1.07287	-13.1803	17	19	10	3UTR
hsa-miR-127-3p	NM_001098579	MRVI1	4965	4984	1	-25.3	1	1.30211e-05	0.471	1.6243	1.23148	-13.1803	17	19	10	3UTR
hsa-miR-127-3p	NM_018222	PARVA	6106	6128	1	-24.4	1	0.00179332	0.456	-0.435568	-0.0931409	-6.81899	16	22	12	3UTR
hsa-miR-127-3p	XM_017018283	CALCA	976	1006	1	-23.6	1	0.000614386	0.471	0	0	-7.78178	17	30	9	3UTR
hsa-miR-127-3p	NM_001276471	CORO1C	3750	3773	1	-28	1	0.00123859	0.544	0.466468	1.07096	-12.0334	17	23	13	3UTR
hsa-miR-127-3p	NM_018984	SSH1	5847	5866	1	-29.1	1	0.000281846	0.426	-0.0258582	-0.122709	-8.10683	17	19	10	3UTR
hsa-miR-127-3p	NM_002710	PPP1CC	1325	1346	1	-25.6	1	0.000657526	0.529	2.27981	3.16029	-6.10696	18	21	8	3UTR
hsa-miR-127-3p	NM_001109662	HECTD4	15371	15397	1	-23.8	1	1.24555e-05	0.529	4.15572	3.39748	-5.83853	21	26	10	3UTR
hsa-miR-127-3p	NM_001330437	PTPN11	3266	3298	1	-26.7	1	0.0423663	0.485	-0.00716567	-0.0886066	-6.9696	20	32	9	3UTR
hsa-miR-127-3p	NM_002834	PTPN11	3254	3286	1	-26.7	1	0.0423663	0.485	-0.00716567	-0.0886066	-6.9696	20	32	9	3UTR
hsa-miR-127-3p	NM_006187	OAS3	4738	4772	1	-27.8	1	1.07365e-05	0.456	-0.148755	-0.283592	-4.957	19	27	10	3UTR
hsa-miR-127-3p	NM_016817	OAS2	3185	3204	1	-23	1	0.000187829	0.588	-0.126929	-0.037874	-13.3029	16	19	12	3UTR
hsa-miR-127-3p	NM_001193520	RASAL1	3273	3297	1	-24.5	1	0.000227051	0.397	2.50946	2.88533	-9.30909	17	24	7	3UTR
hsa-miR-127-3p	NM_001193521	RASAL1	3174	3198	1	-24.5	1	0.000227051	0.397	2.95015	3.07538	-9.30909	17	24	7	3UTR
hsa-miR-127-3p	NM_001143819	TPCN1	3459	3478	1	-23.3	1	5.61148e-06	0.412	-0.701436	-0.81675	-11.8338	17	19	11	3UTR
hsa-miR-127-3p	NM_017901	TPCN1	3366	3385	1	-23.3	1	5.61148e-06	0.412	-0.701436	-0.81675	-11.8338	17	19	11	3UTR
hsa-miR-127-3p	NM_001301214	TPCN1	3921	3937	1	-23.3	1	9.07499e-06	0.353	-0.194953	-0.56736	-14.7166	15	16	15	3UTR
hsa-miR-127-3p	NM_173542	PLBD2	2385	2412	1	-23.1	1	7.31057e-06	0.456	0.0083895	0.179638	-8.18405	19	27	7	3UTR
hsa-miR-127-3p	NM_001159727	PLBD2	2289	2316	1	-23.1	1	7.31057e-06	0.456	0.0083895	0.179638	-8.18405	19	27	7	3UTR
hsa-miR-127-3p	NM_001146699	RBM19	3608	3628	1	-24.4	1	7.18486e-07	0.353	0.288508	0.570804	-7.60751	18	20	10	3UTR
hsa-miR-127-3p	NM_001146698	RBM19	3209	3233	1	-25.4	1	2.43176e-05	0.412	3.60866	2.28098	-13.717	18	24	9	3UTR
hsa-miR-127-3p	NM_016196	RBM19	3771	3795	1	-25.4	1	2.43176e-05	0.412	3.60866	2.28098	-13.717	18	24	9	3UTR
hsa-miR-127-3p	NM_012174	FBXW8	2683	2718	1	-23.4	1	0.0574737	0.544	-0.0106662	-0.342138	-4.957	20	35	10	3UTR
hsa-miR-127-3p	XM_017019175	FBXW8	2660	2695	1	-23.4	1	0.0574737	0.544	0	0	-4.957	20	35	10	3UTR
hsa-miR-127-3p	XM_017019038	FBXO21	2939	2980	1	-23.4	1	0.00227334	0.441	0	0	-5.83853	19	41	10	3UTR
hsa-miR-127-3p	NM_015002	FBXO21	3143	3184	1	-23.4	1	0.00227334	0.441	-0.313299	0.144506	-5.83853	19	41	10	3UTR
hsa-miR-127-3p	NM_001136534	TMEM233	906	927	1	-23.2	1	0.000374354	0.603	-0.196943	-0.235887	-7.75705	16	21	7	3UTR
hsa-miR-127-3p	NM_001167606	RAB35	927	946	1	-24.1	1	8.90176e-05	0.441	0.0127187	0.0894256	-8.25293	17	19	11	3UTR
hsa-miR-127-3p	NM_176818	GATC	1262	1281	1	-24.3	1	0.00333517	0.426	-0.356356	-0.36757	-8.10683	17	19	10	3UTR
hsa-miR-127-3p	NM_001080533	UNC119B	1372	1391	1	-24.9	1	0.000677456	0.441	-0.620212	-0.522189	-9.48565	17	19	10	3UTR
hsa-miR-127-3p	NM_139015	SPPL3	3791	3810	1	-24.3	1	0.00068686	0.382	0.695667	0.739965	-8.10683	17	19	10	3UTR
hsa-miR-127-3p	NM_001286197	C12orf43	2051	2071	1	-24.6	1	3.63757e-05	0.426	2.00289	2.09341	-8.03797	17	20	9	3UTR
hsa-miR-127-3p	NM_001286197	C12orf43	1918	1937	1	-24.3	1	3.56333e-06	0.397	1.3347	-0.00241255	-8.10683	17	19	10	3UTR
hsa-miR-127-3p	NM_001286195	C12orf43	2117	2137	1	-24.6	1	3.63757e-05	0.426	0.620771	0.957154	-8.03797	17	20	9	3UTR
hsa-miR-127-3p	NM_001286195	C12orf43	1984	2003	1	-24.3	1	3.56333e-06	0.397	1.28592	1.49889	-8.10683	17	19	10	3UTR
hsa-miR-127-3p	NM_022895	C12orf43	2014	2033	1	-24.3	1	3.56333e-06	0.397	-0.181997	0.615387	-8.10683	17	19	10	3UTR
hsa-miR-127-3p	NM_001286191	C12orf43	2240	2260	1	-24.6	1	3.63757e-05	0.426	-0.100199	-0.215263	-8.03797	17	20	9	3UTR
hsa-miR-127-3p	NM_001286198	C12orf43	2407	2427	1	-24.6	1	3.63757e-05	0.426	-0.789634	-0.023891	-8.03797	17	20	9	3UTR
hsa-miR-127-3p	NM_002562	P2RX7	2945	2965	1	-24.9	1	0.000507677	0.456	0.187182	-0.169613	-8.10683	17	20	10	3UTR
hsa-miR-127-3p	NM_001270486	CAMKK2	2969	2992	1	-23.2	1	0.00259528	0.426	3.47449	4.53981	-12.839	17	23	7	3UTR
hsa-miR-127-3p	NM_020993	BCL7A	3055	3078	1	-24.3	1	5.52259e-05	0.426	0.530909	1.17559	-6.50069	18	23	8	3UTR
hsa-miR-127-3p	NM_001024808	BCL7A	2992	3015	1	-24.3	1	5.52259e-05	0.426	0	0	-6.50069	18	23	8	3UTR
hsa-miR-127-3p	NM_022916	VPS33A	3944	3962	1	-24.2	1	0.00766051	0.426	5.31661	4.96838	-6.50069	17	18	17	3UTR
hsa-miR-127-3p	NM_003959	HIP1R	4414	4432	1	-25	1	0.000536723	0.441	-0.14403	-0.506589	-15.4574	15	18	7	3UTR
hsa-miR-127-3p	NM_152269	C12orf65	1009	1028	1	-28.4	1	0.000289426	0.397	-0.520591	-0.468079	-8.10683	17	19	10	3UTR
hsa-miR-127-3p	NM_178314	RILPL1	2658	2677	1	-23.7	1	4.01159e-05	0.382	1.75254	4.40312	-8.10683	17	19	10	3UTR
hsa-miR-127-3p	NM_001319243	RILPL1	2746	2765	1	-23.7	1	4.01159e-05	0.382	1.75254	4.23103	-8.10683	17	19	10	3UTR
hsa-miR-127-3p	NM_020936	DDX55	2115	2134	1	-21.5	1	0.00276245	0.441	0.248785	-0.174273	-9.16322	16	19	7	3UTR
hsa-miR-127-3p	NM_001271868	GTF2H3	2345	2368	1	-27.4	1	2.72849e-06	0.426	-0.182087	-0.0439074	-7.20466	19	23	8	3UTR
hsa-miR-127-3p	NM_133448	TMEM132D	5142	5161	1	-26.6	1	0.000523899	0.426	4.18759	2.52446	-5.81384	17	19	11	3UTR
hsa-miR-127-3p	NM_001317843	VSTM2A	1621	1655	1	-22	1	0.00926758	0.559	1.02666	0.508589	-6.23647	20	34	7	3UTR
hsa-miR-127-3p	NM_001159279	ZNF716	4899	4919	1	-24.7	1	9.46628e-06	0.485	-0.177792	-0.0224197	-8.95731	17	20	8	3UTR
hsa-miR-127-3p	NM_022479	GALNT17	2783	2806	1	-22.8	1	0.000383987	0.412	0.359957	0.105394	-8.11274	17	23	8	3UTR
hsa-miR-127-3p	XM_017012678	CALN1	6058	6077	1	-24.6	1	6.58884e-05	0.485	0	0	-8.10683	17	19	10	3UTR
hsa-miR-127-3p	NM_031468	CALN1	5946	5965	1	-24.6	1	6.58884e-05	0.485	-0.0963385	-0.214286	-8.10683	17	19	10	3UTR
hsa-miR-127-3p	NM_001017440	CALN1	5956	5975	1	-24.6	1	6.58884e-05	0.485	0.584064	-0.148492	-8.10683	17	19	10	3UTR
hsa-miR-127-3p	NM_001281451	TRIM50	1842	1882	1	-25.3	1	0.000133966	0.5	-0.402324	0.490097	-8.23906	17	25	6	3UTR
hsa-miR-127-3p	NM_003388	CLIP2	3747	3770	1	-24.1	1	2.3876e-06	0.353	-0.141712	0.282027	-6.58625	18	23	8	3UTR
hsa-miR-127-3p	NM_032421	CLIP2	3642	3665	1	-24.1	1	2.3876e-06	0.353	-0.141712	0.282027	-6.58625	18	23	8	3UTR
hsa-miR-127-3p	XM_006716183	GTF2IRD1	3622	3641	1	-29.1	1	7.42162e-05	0.426	0	0	-8.10683	17	19	10	3UTR
hsa-miR-127-3p	NM_030798	RCC1L	2255	2278	1	-24.7	1	0.000464263	0.529	0.042939	0.431053	-8.15936	16	23	7	3UTR
hsa-miR-127-3p	NM_005338	HIP1	3972	4002	1	-27.4	1	9.34945e-07	0.412	0.119968	0.469873	-8.64781	17	21	9	3UTR
hsa-miR-127-3p	NM_005338	HIP1	5461	5487	1	-26.8	1	7.56219e-05	0.471	2.27719	4.65208	-9.2861	18	26	8	3UTR
hsa-miR-127-3p	XM_005250304	HIP1	3973	4003	1	-27.4	1	9.34945e-07	0.412	0	0	-8.64781	17	21	9	3UTR
hsa-miR-127-3p	NM_002069	GNAI1	2314	2333	1	-26.3	1	0.000706827	0.706	0.265685	0.685918	-6.01339	17	19	11	3UTR
hsa-miR-127-3p	NM_001256414	GNAI1	2177	2196	1	-26.3	1	0.000706827	0.706	0.358732	0.755793	-6.01339	17	19	11	3UTR
hsa-miR-127-3p	NM_000840	GRM3	3974	4001	1	-23.8	1	0.000236514	0.618	1.84566	1.32821	-7.28438	21	27	8	3UTR
hsa-miR-127-3p	NM_138290	RUNDC3B	2649	2675	1	-23.6	1	0.00169937	0.618	0.407024	0.252015	-6.23647	20	26	9	3UTR
hsa-miR-127-3p	NM_001134405	RUNDC3B	2598	2624	1	-23.6	1	0.00169937	0.618	0.407024	0.252015	-6.23647	20	26	9	3UTR
hsa-miR-127-3p	NM_001134406	RUNDC3B	2451	2477	1	-23.6	1	0.00169937	0.618	0.407024	0.252015	-6.23647	20	26	9	3UTR
hsa-miR-127-3p	NM_033107	GTPBP10	7040	7072	1	-21.5	1	0.0107395	0.706	0.636375	0.614184	-3.93757	21	32	12	3UTR
hsa-miR-127-3p	NM_001042717	GTPBP10	6803	6835	1	-21.5	1	0.0107395	0.706	0.636375	0.614184	-3.93757	21	32	12	3UTR
hsa-miR-127-3p	XM_017011659	AKAP9	7952	7971	1	-29.1	1	0.00263008	0.426	0	0	-8.10683	17	19	10	3UTR
hsa-miR-127-3p	XM_017011659	AKAP9	10844	10867	1	-27.1	1	5.40308e-06	0.397	0	0	-5.52986	20	23	10	3UTR
hsa-miR-127-3p	NM_001013406	KRIT1	2734	2797	1	-25.7	1	4.58332e-06	0.426	3.72107	5.06864	-8.10683	17	20	10	3UTR
hsa-miR-127-3p	NM_021167	GATAD1	1428	1447	1	-29.1	1	6.16612e-05	0.412	0.206856	-0.0423585	-8.10683	17	19	10	3UTR
hsa-miR-127-3p	XM_005250636	RBM48	3309	3347	1	-20.3	1	0.00504301	0.603	0	0	-4.957	20	38	10	3UTR
hsa-miR-127-3p	NM_001040057	FAM133B	1078	1098	1	-19.1	1	0.00243571	0.515	1.5139	1.56155	-11.5901	16	20	13	3UTR
hsa-miR-127-3p	XM_011516666	SGCE	2432	2451	1	-29.4	1	2.47889e-05	0.412	0	0	-8.10683	17	19	10	3UTR
hsa-miR-127-3p	NM_016116	ASB4	2032	2062	1	-19	1	0.00684975	0.559	-0.372244	0.287126	-7.83873	13	20	10	3UTR
hsa-miR-127-3p	NM_014916	LMTK2	7162	7181	1	-26.3	1	0.000232263	0.412	-0.117518	0.127579	-8.10683	17	19	10	3UTR
hsa-miR-127-3p	NM_001134451	TMEM130	2098	2121	1	-26.8	1	1.46231e-06	0.382	1.20997	0.949947	-5.52986	20	23	10	3UTR
hsa-miR-127-3p	NM_152913	TMEM130	2404	2427	1	-26.8	1	1.46231e-06	0.382	1.43082	1.11173	-5.52986	20	23	10	3UTR
hsa-miR-127-3p	NM_001134450	TMEM130	2440	2463	1	-26.8	1	1.46231e-06	0.382	1.43082	1.11173	-5.52986	20	23	10	3UTR
hsa-miR-127-3p	NM_153697	ANKRD44	1384	1403	1	-20.9	1	6.8041e-05	0.721	4.24585	2.40324	-6.24613	17	19	10	3UTR
hsa-miR-127-3p	NM_014336	AIPL1	1889	1908	1	-23.6	1	4.83779e-06	0.397	2.37575	1.17779	-8.10683	17	19	10	3UTR
hsa-miR-127-3p	NM_001285403	AIPL1	1088	1116	1	-23.5	1	0.0327854	0.5	-0.725451	-0.549289	-12.3311	18	28	8	3UTR
hsa-miR-127-3p	NM_033261	IDI2	1270	1295	1	-21.5	1	0.0039928	0.588	0.387119	1.06804	-9.84749	18	25	7	3UTR
hsa-miR-127-3p	NM_014023	WDR37	3256	3276	1	-27.7	1	9.22184e-05	0.544	0.188007	0.433649	-4.17062	18	20	15	3UTR
hsa-miR-127-3p	NM_032817	ITIH5	3217	3238	1	-26.4	1	0.00012068	0.353	0.439802	0.14285	-7.27064	18	21	12	3UTR
hsa-miR-127-3p	NM_001326349	CELF2	3132	3152	1	-20.4	1	0.0015776	0.485	3.08429	2.99409	-5.19005	16	20	10	3UTR
hsa-miR-127-3p	NM_153498	CAMK1D	2042	2061	1	-30.6	1	0.00447756	0.397	-0.249725	0.167063	-7.24999	18	19	18	3UTR
hsa-miR-127-3p	NM_001282700	FAM107B	1847	1871	1	-23.5	1	0.00686003	0.5	0.103404	-0.0234428	-13.6706	17	24	9	3UTR
hsa-miR-127-3p	NM_001320735	FAM107B	1913	1937	1	-23.5	1	0.00686003	0.5	-0.0554306	-0.00358846	-13.6706	17	24	9	3UTR
hsa-miR-127-3p	NM_001320739	FAM107B	1933	1957	1	-23.5	1	0.00686003	0.5	0.103404	-0.0317154	-13.6706	17	24	9	3UTR
hsa-miR-127-3p	NM_018324	OLAH	1404	1427	1	-31.9	1	2.05483e-05	0.368	-0.353328	-0.718601	-5.52986	20	23	10	3UTR
hsa-miR-127-3p	NM_001039702	OLAH	1245	1268	1	-31.9	1	2.05483e-05	0.368	-0.353328	-0.718601	-5.52986	20	23	10	3UTR
hsa-miR-127-3p	NM_004412	TRDMT1	13094	13113	1	-21.6	1	5.32688e-05	0.456	0	0	-11.1754	16	19	10	3UTR
hsa-miR-127-3p	NM_001004470	ST8SIA6	3691	3710	1	-20.4	1	0.000309273	0.426	-0.321105	-0.270073	-12.0971	16	19	8	3UTR
hsa-miR-127-3p	NM_001098844	TMEM236	3435	3458	1	-24.2	1	0.000195487	0.632	-0.0232041	0.0603662	-4.957	19	23	7	3UTR
hsa-miR-127-3p	NM_201590	CACNB2	2717	2736	1	-20.2	1	0.00028414	0.618	4.25745	3.28833	-8.08492	17	19	11	3UTR
hsa-miR-127-3p	NM_173496	MPP7	2556	2581	1	-21.8	1	0.000261524	0.588	1.14426	0.235634	-8.11274	17	25	8	3UTR
hsa-miR-127-3p	XM_011519337	MPP7	2455	2480	1	-21.8	1	0.000261524	0.588	0	0	-8.11274	17	25	8	3UTR
hsa-miR-127-3p	NM_001174096	ZEB1	5638	5664	1	-22.1	1	0.000525805	0.515	-0.170372	-0.529178	-7.38222	20	26	11	3UTR
hsa-miR-127-3p	NM_030751	ZEB1	5635	5661	1	-22.1	1	0.000525805	0.515	-0.228713	-0.241842	-7.38222	20	26	11	3UTR
hsa-miR-127-3p	NM_001174093	ZEB1	5575	5601	1	-22.1	1	0.000525805	0.515	-0.228713	-0.241842	-7.38222	20	26	11	3UTR
hsa-miR-127-3p	NM_001174095	ZEB1	5434	5460	1	-22.1	1	0.000525805	0.515	-0.228713	-0.241842	-7.38222	20	26	11	3UTR
hsa-miR-127-3p	NM_001128128	ZEB1	5915	5941	1	-22.1	1	0.000525805	0.515	-0.170372	-0.529178	-7.38222	20	26	11	3UTR
hsa-miR-127-3p	NM_001267607	ZNF248	2457	2476	1	-22.6	1	0.00015972	0.515	0.266542	0.0229082	-8.53912	17	19	10	3UTR
hsa-miR-127-3p	XM_017016451	ZNF248	1824	1843	1	-23.5	1	8.35907e-07	0.471	0	0	-9.65801	17	19	15	3UTR
hsa-miR-127-3p	NM_001007094	ZNF37A	5767	5801	1	-23.6	1	6.76718e-05	0.441	-0.0177178	0.0115432	-6.03692	20	34	8	3UTR
hsa-miR-127-3p	NM_003421	ZNF37A	5293	5327	1	-23.6	1	6.76718e-05	0.441	-0.0177178	0.0240109	-6.03692	20	34	8	3UTR
hsa-miR-127-3p	NM_001305033	ZNF33B	4939	4959	1	-22.1	1	0.00360436	0.603	-0.143203	-0.288682	-9.37406	16	20	8	3UTR
hsa-miR-127-3p	NM_006955	ZNF33B	4992	5012	1	-22.1	1	0.00360436	0.603	-0.712472	-0.328596	-9.37406	16	20	8	3UTR
hsa-miR-127-3p	NM_020630	RET	4243	4279	1	-27.6	1	0.00194854	0.544	0.405414	0.768747	-8.14709	16	20	7	3UTR
hsa-miR-127-3p	NM_006612	KIF1C	5095	5118	1	-27.5	1	0.000811399	0.397	-0.330618	-0.151514	-5.52986	20	23	10	3UTR
hsa-miR-127-3p	NM_032530	ZNF594	4086	4109	1	-24	1	6.14932e-05	0.5	0.116385	-0.249916	-8.27579	19	23	7	3UTR
hsa-miR-127-3p	NM_001271842	SCIMP	1933	1952	1	-27	1	2.52781e-06	0.412	0.81051	0.762651	-8.53912	17	19	10	3UTR
hsa-miR-127-3p	NM_207103	SCIMP	1954	1973	1	-27	1	2.52781e-06	0.412	0.199136	0.680975	-8.53912	17	19	10	3UTR
hsa-miR-127-3p	NM_001199699	DHX33	4171	4190	1	-28.7	1	0.00435067	0.426	3.38057	4.32003	-8.10683	17	19	10	3UTR
hsa-miR-127-3p	XM_011543527	RASA1	3053	3074	1	-23.7	1	6.40669e-05	0.368	0	0	-7.79401	18	21	13	3UTR
hsa-miR-127-3p	NM_020801	ARRDC3	2063	2084	1	-19.4	1	0.0471505	0.544	-0.112181	2.98545	-9.87071	15	21	7	3UTR
hsa-miR-127-3p	NM_006485	FBLN1	2542	2577	1	-25.2	1	1.83676e-05	0.544	0	0	-8.34077	20	35	10	3UTR
hsa-miR-127-3p	NM_005036	PPARA	3652	3671	1	-24.5	1	4.3408e-05	0.397	0	0	-9.59551	16	19	8	3UTR
hsa-miR-127-3p	NM_001001928	PPARA	3568	3587	1	-24.5	1	4.3408e-05	0.397	0	0	-9.59551	16	19	8	3UTR
hsa-miR-127-3p	XM_011530242	PPARA	2182	2201	1	-23.6	1	4.02803e-05	0.397	0	0	-8.10683	17	19	10	3UTR
hsa-miR-127-3p	NM_001185011	NCAPH2	2945	2988	1	-29	1	0.00102134	0.412	0	0	-3.93757	21	43	10	3UTR
hsa-miR-127-3p	NM_152299	NCAPH2	2942	2985	1	-29	1	0.00102134	0.412	0	0	-3.93757	21	43	10	3UTR
hsa-miR-127-3p	NM_012324	MAPK8IP2	4891	4913	1	-26.7	1	7.94149e-07	0.338	0	0	-7.08104	19	22	11	3UTR
hsa-miR-127-3p	NM_001085427	ARSA	2544	2563	1	-23.6	1	0.000117312	0.397	0	0	-8.10683	17	19	10	3UTR
hsa-miR-127-3p	NM_001085428	ARSA	2352	2371	1	-23.6	1	0.000117312	0.397	0	0	-8.10683	17	19	10	3UTR
hsa-miR-127-3p	NM_001085426	ARSA	2589	2608	1	-23.6	1	0.000117312	0.397	0	0	-8.10683	17	19	10	3UTR
hsa-miR-127-3p	NM_001085425	ARSA	2637	2656	1	-23.6	1	0.000117312	0.397	0	0	-8.10683	17	19	10	3UTR
hsa-miR-127-3p	NM_000487	ARSA	2742	2761	1	-23.6	1	0.000117312	0.397	0	0	-8.10683	17	19	10	3UTR
hsa-miR-127-3p	NM_006140	CSF2RA	1566	1585	1	-29.4	1	8.06757e-06	0.412	0	0	-8.10683	17	19	10	3UTR
hsa-miR-127-3p	NM_172246	CSF2RA	1387	1406	1	-29.4	1	8.06757e-06	0.412	0	0	-8.10683	17	19	10	3UTR
hsa-miR-127-3p	NM_172249	CSF2RA	1169	1188	1	-29.4	1	8.06757e-06	0.412	0	0	-8.10683	17	19	10	3UTR
hsa-miR-127-3p	NM_001161529	CSF2RA	1694	1713	1	-29.4	1	8.06757e-06	0.412	0	0	-8.10683	17	19	10	3UTR
hsa-miR-127-3p	NM_172245	CSF2RA	1542	1561	1	-29.4	1	8.06757e-06	0.412	0	0	-8.10683	17	19	10	3UTR
hsa-miR-127-3p	NM_001161532	CSF2RA	1335	1354	1	-29.4	1	8.06757e-06	0.412	0	0	-8.10683	17	19	10	3UTR
hsa-miR-127-3p	NM_001161530	CSF2RA	1500	1519	1	-29.4	1	8.06757e-06	0.412	0	0	-8.10683	17	19	10	3UTR
hsa-miR-127-3p	NM_172247	CSF2RA	1301	1320	1	-29.4	1	8.06757e-06	0.412	0	0	-8.10683	17	19	10	3UTR
hsa-miR-127-3p	NM_178129	P2RY8	4090	4133	1	-25.9	1	4.82361e-05	0.412	0	0	-3.93757	20	36	12	3UTR
hsa-miR-127-3p	NM_145177	DHRSX	2178	2203	1	-22.5	1	0.000207163	0.529	0	0	-8.15936	17	25	8	3UTR
hsa-miR-127-3p	NM_002414	CD99	884	908	1	-25.5	1	0.000191771	0.529	0	0	-4.957	18	24	9	3UTR
hsa-miR-127-3p	NM_001321368	CD99	881	905	1	-25.5	1	0.000191771	0.529	0	0	-4.957	18	24	9	3UTR
hsa-miR-127-3p	NM_001122898	CD99	836	860	1	-25.5	1	0.000191771	0.529	0	0	-4.957	18	24	9	3UTR
hsa-miR-127-3p	NM_001669	ARSD	4158	4192	1	-24.1	1	0.00144463	0.456	0	0	-4.99396	21	34	8	3UTR
hsa-miR-127-3p	NM_005044	PRKX	3796	3815	1	-24.3	1	3.98939e-06	0.397	0	0	-8.10683	17	19	10	3UTR
hsa-miR-127-3p	NM_005044	PRKX	2457	2480	1	-22.5	1	8.11195e-06	0.382	0	0	-9.40695	18	23	7	3UTR
hsa-miR-127-3p	NM_000216	ANOS1	4109	4138	1	-25	1	3.5145e-05	0.559	0	0	-6.24613	16	19	10	3UTR
hsa-miR-127-3p	NM_016562	TLR7	3792	3815	1	-27.5	1	0.000158855	0.397	0	0	-5.52986	20	23	10	3UTR
hsa-miR-127-3p	NM_014563	TRAPPC2	890	908	1	-24.4	1	7.25333e-05	0.382	0	0	-6.50069	17	18	17	3UTR
hsa-miR-127-3p	NM_001128835	TRAPPC2	1026	1044	1	-24.4	1	7.25333e-05	0.382	0	0	-6.50069	17	18	17	3UTR
hsa-miR-127-3p	NM_001011658	TRAPPC2	1032	1050	1	-24.4	1	7.25333e-05	0.382	0	0	-6.50069	17	18	17	3UTR
hsa-miR-127-3p	NM_004726	REPS2	6648	6670	1	-23.6	1	0.000102645	0.515	0	0	-7.30252	18	22	9	3UTR
hsa-miR-127-3p	NM_001080975	REPS2	6645	6667	1	-23.6	1	0.000102645	0.515	0	0	-7.30252	18	22	9	3UTR
hsa-miR-127-3p	NM_001330259	ACOT9	2752	2775	1	-28.5	1	0.000140696	0.397	0	0	-5.52986	20	23	10	3UTR
hsa-miR-127-3p	NM_182506	MAGEB10	1716	1739	1	-30.1	1	0.000889968	0.441	0	0	-5.52986	20	23	10	3UTR
hsa-miR-127-3p	NM_182506	MAGEB10	1806	1829	1	-27	1	9.48337e-05	0.485	0	0	-10.4498	17	23	9	3UTR
hsa-miR-127-3p	NM_000950	PRRG1	4159	4182	1	-20.8	1	0.00079953	0.603	0	0	-8.10047	17	23	12	3UTR
hsa-miR-127-3p	NM_001142395	PRRG1	4068	4091	1	-20.8	1	0.00079953	0.603	0	0	-8.10047	17	23	12	3UTR
hsa-miR-127-3p	NM_001173489	PRRG1	4178	4201	1	-20.8	1	0.00079953	0.603	0	0	-8.10047	17	23	12	3UTR
hsa-miR-127-3p	NM_001173490	PRRG1	4087	4110	1	-20.8	1	0.00079953	0.603	0	0	-8.10047	17	23	12	3UTR
hsa-miR-127-3p	NM_144970	CXorf38	1297	1316	1	-28.7	1	8.02932e-06	0.382	0	0	-8.10683	17	19	10	3UTR
hsa-miR-127-3p	NM_144970	CXorf38	3724	3743	1	-25.1	1	0.00151782	0.441	0	0	-8.66051	17	19	9	3UTR
hsa-miR-127-3p	XM_017029304	CXorf38	2459	2478	1	-28.7	1	8.02932e-06	0.382	0	0	-8.10683	17	19	10	3UTR
hsa-miR-127-3p	XM_017029304	CXorf38	4886	4905	1	-25.1	1	0.00151782	0.441	0	0	-8.66051	17	19	9	3UTR
hsa-miR-127-3p	NM_001356	DDX3X	3115	3140	1	-22.2	1	0.000610824	0.574	0	0	-4.99396	19	25	7	3UTR
hsa-miR-127-3p	XM_017029313	DDX3X	4460	4485	1	-22.2	1	0.000610824	0.574	0	0	-4.99396	19	25	7	3UTR
hsa-miR-127-3p	XM_011543892	DDX3X	2152	2177	1	-22.2	1	0.000610824	0.574	0	0	-4.99396	19	25	7	3UTR
hsa-miR-127-3p	NM_001193416	DDX3X	2258	2283	1	-22.2	1	0.000610824	0.574	0	0	-4.99396	19	25	7	3UTR
hsa-miR-127-3p	NM_001193417	DDX3X	2213	2238	1	-22.2	1	0.000610824	0.574	0	0	-4.99396	19	25	7	3UTR
hsa-miR-127-3p	NM_001178093	BCAT1	5783	5821	1	-20.2	1	0.104543	0.735	0.471347	0.378047	-5.9255	18	38	9	3UTR
hsa-miR-127-3p	NM_004985	KRAS	2432	2453	1	-23.8	1	0.0792717	0.676	0.315401	0.348268	-7.65065	18	21	11	3UTR
hsa-miR-127-3p	NM_033360	KRAS	2556	2577	1	-23.8	1	0.0792717	0.676	0.251377	0.254152	-7.65065	18	21	11	3UTR
hsa-miR-127-3p	NM_016551	TM7SF3	3210	3229	1	-20.9	1	3.45514e-05	0.397	2.68276	3.05984	-8.10683	17	19	10	3UTR
hsa-miR-127-3p	NM_001248003	ARNTL2	6146	6177	1	-24.1	1	1.94e-05	0.471	-0.143226	-0.051081	-6.51454	18	31	12	3UTR
hsa-miR-127-3p	NM_001248005	ARNTL2	6037	6068	1	-24.1	1	1.94e-05	0.471	-0.143226	-0.051081	-6.51454	18	31	12	3UTR
hsa-miR-127-3p	NM_020183	ARNTL2	6257	6288	1	-24.1	1	1.94e-05	0.471	-0.143226	-0.051081	-6.51454	18	31	12	3UTR
hsa-miR-127-3p	NM_001248002	ARNTL2	6215	6246	1	-24.1	1	1.94e-05	0.471	-0.143226	-0.051081	-6.51454	18	31	12	3UTR
hsa-miR-127-3p	NM_001248004	ARNTL2	6113	6144	1	-24.1	1	1.94e-05	0.471	-0.143226	-0.051081	-6.51454	18	31	12	3UTR
hsa-miR-127-3p	XM_006719112	ARNTL2	6216	6247	1	-24.1	1	1.94e-05	0.471	0	0	-6.51454	18	31	12	3UTR
hsa-miR-127-3p	XM_011520769	ARNTL2	6156	6187	1	-24.1	1	1.94e-05	0.471	0	0	-6.51454	18	31	12	3UTR
hsa-miR-127-3p	NM_018099	FAR2	3535	3559	1	-20.7	1	0.00423207	0.735	0.97703	0.449272	-7.79401	14	19	7	3UTR
hsa-miR-127-3p	NM_001271784	FAR2	3308	3332	1	-20.7	1	0.00423207	0.735	0.97703	0.449272	-7.79401	14	19	7	3UTR
hsa-miR-127-3p	NM_001193451	TMTC1	5415	5437	1	-21.4	1	0.00532571	0.662	0.179474	0.376294	-6.57952	17	22	10	3UTR
hsa-miR-127-3p	NM_001080509	TSPAN11	3547	3569	1	-24.9	1	6.95592e-05	0.515	-0.0696618	-0.486807	-10.131	18	22	12	3UTR
hsa-miR-127-3p	NM_001308339	DENND5B	5752	5771	1	-29.1	1	0.00709082	0.397	4.3586	3.96179	-8.10683	17	19	10	3UTR
hsa-miR-127-3p	NM_001278464	DNM1L	3479	3498	1	-24.3	1	2.08513e-05	0.412	-0.208362	-0.0935895	-8.10683	17	19	10	3UTR
hsa-miR-127-3p	NM_001278465	DNM1L	3446	3465	1	-24.3	1	2.08513e-05	0.412	-0.208362	-0.0935895	-8.10683	17	19	10	3UTR
hsa-miR-127-3p	NM_001330380	DNM1L	3368	3387	1	-24.3	1	2.08513e-05	0.412	-0.208362	-0.0935895	-8.10683	17	19	10	3UTR
hsa-miR-127-3p	NM_001278466	DNM1L	3036	3055	1	-24.3	1	2.08513e-05	0.412	-0.208362	-0.0935895	-8.10683	17	19	10	3UTR
hsa-miR-127-3p	NM_012062	DNM1L	3440	3459	1	-24.3	1	2.08513e-05	0.412	0.0335914	-0.0331011	-8.10683	17	19	10	3UTR
hsa-miR-127-3p	NM_001278463	DNM1L	3407	3426	1	-24.3	1	2.08513e-05	0.412	-0.208362	-0.0935895	-8.10683	17	19	10	3UTR
hsa-miR-127-3p	NM_012063	DNM1L	3362	3381	1	-24.3	1	2.08513e-05	0.412	-0.208362	-0.0935895	-8.10683	17	19	10	3UTR
hsa-miR-127-3p	NM_005690	DNM1L	3329	3348	1	-24.3	1	2.08513e-05	0.412	-0.208362	-0.0935895	-8.10683	17	19	10	3UTR
hsa-miR-127-3p	NM_001190977	YAF2	4007	4029	1	-23.2	1	9.4131e-06	0.441	0.878492	1.28976	-5.9255	16	22	9	3UTR
hsa-miR-127-3p	NM_001190979	YAF2	4205	4227	1	-23.2	1	9.4131e-06	0.441	0.878492	1.28976	-5.9255	16	22	9	3UTR
hsa-miR-127-3p	NM_001190980	YAF2	2354	2394	1	-23.7	1	0.00142818	0.412	-0.172516	-0.0332249	-7.16335	19	40	8	3UTR
hsa-miR-127-3p	NM_001114182	IRAK4	3602	3658	1	-25.6	1	0.00363078	0.5	0.132425	0.0707334	-4.957	20	29	9	3UTR
hsa-miR-127-3p	NM_001114182	IRAK4	2616	2635	1	-22.9	1	0.000121765	0.426	0.0239989	-0.0811934	-10.4205	16	19	7	3UTR
hsa-miR-127-3p	NM_016123	IRAK4	3554	3610	1	-25.6	1	0.00363078	0.5	0.132425	0.0707334	-4.957	20	29	9	3UTR
hsa-miR-127-3p	NM_016123	IRAK4	2568	2587	1	-22.9	1	0.000121765	0.426	0.0239989	-0.0811934	-10.4205	16	19	7	3UTR
hsa-miR-127-3p	NM_001145257	IRAK4	3408	3464	1	-25.6	1	0.00363078	0.5	0.132425	0.0707334	-4.957	20	29	9	3UTR
hsa-miR-127-3p	NM_001145257	IRAK4	2422	2441	1	-22.9	1	0.000121765	0.426	0.0239989	-0.0811934	-10.4205	16	19	7	3UTR
hsa-miR-127-3p	NM_001145258	IRAK4	3238	3294	1	-25.6	1	0.00363078	0.5	0.132425	0.0707334	-4.957	20	29	9	3UTR
hsa-miR-127-3p	NM_001145258	IRAK4	2252	2271	1	-22.9	1	0.000121765	0.426	0.0239989	-0.0811934	-10.4205	16	19	7	3UTR
hsa-miR-127-3p	NM_152641	ARID2	6109	6128	1	-21.9	1	7.37796e-05	0.5	1.91708	4.57049	-12.2664	14	19	6	3UTR
hsa-miR-127-3p	NM_004719	SCAF11	5489	5507	1	-24.4	1	1.44652e-06	0.397	0.202979	0.343796	-12.7428	15	18	8	3UTR
hsa-miR-127-3p	NM_001267594	SENP1	3456	3476	1	-21.7	1	0.00559977	0.662	0.9232	1.86782	-8.82818	17	20	10	3UTR
hsa-miR-127-3p	NM_001267595	SENP1	3711	3731	1	-21.7	1	0.00559977	0.662	2.63813	2.31793	-8.82818	17	20	10	3UTR
hsa-miR-127-3p	XM_011537897	ZNF641	5696	5733	1	-22.4	1	0.00276466	0.544	0	0	-4.957	18	37	12	3UTR
hsa-miR-127-3p	NM_173602	DIP2B	6009	6033	1	-24.7	1	4.25135e-05	0.544	0.49495	0.114699	-7.60568	17	24	7	3UTR
hsa-miR-127-3p	NM_014033	METTL7A	2344	2367	1	-26.8	1	8.96914e-06	0.412	-0.0257871	-0.0867661	-5.52986	20	23	10	3UTR
hsa-miR-127-3p	NM_001174125	SLC11A2	2095	2114	1	-22.1	1	0.000836327	0.559	2.10599	0.456414	-11.1132	15	19	11	3UTR
hsa-miR-127-3p	NM_000617	SLC11A2	2103	2122	1	-22.1	1	0.000836327	0.559	0.464532	0.396888	-11.1132	15	19	11	3UTR
hsa-miR-127-3p	NM_001174129	SLC11A2	2363	2382	1	-22.1	1	0.000836327	0.559	3.02594	2.48434	-11.1132	15	19	11	3UTR
hsa-miR-127-3p	NM_001174129	SLC11A2	3878	3900	1	-22.2	1	3.25418e-06	0.529	0.454252	1.90258	-5.69245	17	22	10	3UTR
hsa-miR-127-3p	NM_001174130	SLC11A2	2078	2097	1	-22.1	1	0.000836327	0.559	2.16011	0.382007	-11.1132	15	19	11	3UTR
hsa-miR-127-3p	NM_001330422	POU6F1	4060	4079	1	-26.7	1	1.21308e-05	0.456	3.71	3.41487	-8.53912	17	19	10	3UTR
hsa-miR-127-3p	NM_001102450	RGS8	3102	3122	1	-25.2	1	0.00117829	0.5	-0.010662	0.229321	-7.2559	18	20	16	3UTR
hsa-miR-127-3p	XM_005245555	RGS8	3117	3137	1	-25.2	1	0.00117829	0.5	0	0	-7.2559	18	20	16	3UTR
hsa-miR-127-3p	NM_030806	C1orf21	2239	2264	1	-24.8	1	0.0011158	0.471	0.296785	0.133577	-6.03692	18	25	9	3UTR
hsa-miR-127-3p	NM_012482	ZNF281	2827	2845	1	-20.8	1	0.000602519	0.603	3.08908	3.08609	-9.20348	17	18	17	3UTR
hsa-miR-127-3p	NM_001281294	ZNF281	2723	2741	1	-20.8	1	0.000602519	0.603	4.69697	3.86052	-9.20348	17	18	17	3UTR
hsa-miR-127-3p	NM_001281293	ZNF281	2831	2849	1	-20.8	1	0.000602519	0.603	3.20213	3.10022	-9.20348	17	18	17	3UTR
hsa-miR-127-3p	NM_001288564	TMEM9	1375	1403	1	-22	1	8.25368e-05	0.412	1.81269	3.03977	-6.35195	20	28	10	3UTR
hsa-miR-127-3p	NM_000299	PKP1	4636	4655	1	-23.5	1	0.000115717	0.368	-0.845097	-0.455206	-5.81384	16	19	9	3UTR
hsa-miR-127-3p	NM_000299	PKP1	3271	3293	1	-22.5	1	1.14697e-05	0.471	-0.511336	-0.2079	-13.7026	16	22	10	3UTR
hsa-miR-127-3p	NM_001005337	PKP1	4573	4592	1	-23.5	1	0.000115717	0.368	-0.599711	-0.296728	-5.81384	16	19	9	3UTR
hsa-miR-127-3p	NM_001167738	NAV1	7775	7799	1	-22.8	1	0.035249	0.574	-0.0270864	0.0723077	-7.55708	17	24	7	3UTR
hsa-miR-127-3p	NM_018085	IPO9	4807	4826	1	-25.2	1	0.0044694	0.397	-0.0330698	0.00648491	-8.61389	17	19	13	3UTR
hsa-miR-127-3p	NM_004433	ELF3	2639	2665	1	-22.9	1	0.000159695	0.515	0.0496096	-0.247183	-4.957	19	26	11	3UTR
hsa-miR-127-3p	NM_177402	SYT2	4675	4700	1	-22.7	1	0.00495569	0.588	0.136757	1.05779	-7.27064	19	25	7	3UTR
hsa-miR-127-3p	NM_001136504	SYT2	4685	4710	1	-22.7	1	0.00495569	0.588	0.278454	1.02	-7.27064	19	25	7	3UTR
hsa-miR-127-3p	NM_001304331	PPFIA4	4497	4519	1	-26.9	1	2.6767e-08	0.397	-0.455709	-0.0769401	-8.14709	18	22	9	3UTR
hsa-miR-127-3p	NM_002023	FMOD	2679	2700	1	-23.7	1	0.000192084	0.426	1.37711	1.68352	-7.14013	17	21	7	3UTR
hsa-miR-127-3p	NM_002725	PRELP	2766	2787	1	-24	1	0.000154289	0.412	0.181533	-0.119058	-8.85129	18	21	9	3UTR
hsa-miR-127-3p	NM_000537	REN	1351	1368	1	-22.8	1	5.37526e-05	0.412	0.690704	1.12183	-12.3411	14	17	13	3UTR
hsa-miR-127-3p	NM_002646	PIK3C2B	6691	6712	1	-26.9	1	0.00107131	0.471	0.711877	1.98134	-12.5576	18	21	13	3UTR
hsa-miR-127-3p	NM_002393	MDM4	7601	7622	1	-24	1	6.41308e-05	0.412	0.171391	0.0933459	-8.85129	18	21	9	3UTR
hsa-miR-127-3p	NM_001204171	MDM4	7451	7472	1	-24	1	6.41308e-05	0.412	0.131902	0.079799	-8.85129	18	21	9	3UTR
hsa-miR-127-3p	NM_001278516	MDM4	7533	7554	1	-24	1	6.41308e-05	0.412	0.131902	0.079799	-8.85129	18	21	9	3UTR
hsa-miR-127-3p	NM_001278518	MDM4	7122	7143	1	-24	1	6.41308e-05	0.412	0.131902	0.079799	-8.85129	18	21	9	3UTR
hsa-miR-127-3p	NM_001278519	MDM4	6932	6953	1	-24	1	6.41308e-05	0.412	0.131902	0.079799	-8.85129	18	21	9	3UTR
hsa-miR-127-3p	NM_001278517	MDM4	7307	7328	1	-24	1	6.41308e-05	0.412	0.131902	0.079799	-8.85129	18	21	9	3UTR
hsa-miR-127-3p	NM_001204172	MDM4	6623	6644	1	-24	1	6.41308e-05	0.412	0.131902	0.079799	-8.85129	18	21	9	3UTR
hsa-miR-127-3p	XM_011509066	LRRN2	3117	3139	1	-23.2	1	3.09307e-05	0.485	0	0	-10.9384	18	22	9	3UTR
hsa-miR-127-3p	NM_201630	LRRN2	3035	3057	1	-23.2	1	3.09307e-05	0.485	-0.617638	-0.222102	-10.9384	18	22	9	3UTR
hsa-miR-127-3p	NM_006338	LRRN2	3047	3069	1	-23.2	1	3.09307e-05	0.485	-0.499546	0.0247383	-10.9384	18	22	9	3UTR
hsa-miR-127-3p	NM_005076	CNTN2	7898	7922	1	-22.8	1	0.00105178	0.5	0	0	-7.27064	19	24	7	3UTR
hsa-miR-127-3p	NM_199462	DSTYK	3450	3469	1	-25.5	1	0.000116449	0.412	-0.380689	-0.0431855	-8.10683	17	19	10	3UTR
hsa-miR-127-3p	NM_015375	DSTYK	3585	3604	1	-25.5	1	0.000116449	0.412	-0.390812	0.116878	-8.10683	17	19	10	3UTR
hsa-miR-127-3p	NM_001135662	RAB29	1508	1527	1	-29.4	1	0.0127559	0.412	-0.0197576	-0.175455	-8.10683	17	19	10	3UTR
hsa-miR-127-3p	NM_001135664	RAB29	1355	1374	1	-29.4	1	0.0127559	0.412	0.057217	0.191921	-8.10683	17	19	10	3UTR
hsa-miR-127-3p	NM_003929	RAB29	1609	1628	1	-29.4	1	0.0127559	0.412	0.169179	-0.318906	-8.10683	17	19	10	3UTR
hsa-miR-127-3p	NM_001135663	RAB29	1723	1742	1	-29.4	1	0.0127559	0.412	-0.27867	0.276767	-8.10683	17	19	10	3UTR
hsa-miR-127-3p	NM_015326	SRGAP2	5245	5264	1	-27.4	1	0.000171658	0.5	-0.0867147	-0.0286642	-9.02428	18	19	18	3UTR
hsa-miR-127-3p	NM_015326	SRGAP2	6281	6313	1	-23.6	1	0.00301975	0.456	-0.130135	0.714952	-4.957	18	32	8	3UTR
hsa-miR-127-3p	NM_001170637	SRGAP2	5242	5261	1	-27.4	1	0.000171658	0.5	-0.0867147	-0.0286642	-9.02428	18	19	18	3UTR
hsa-miR-127-3p	NM_001170637	SRGAP2	6278	6310	1	-23.6	1	0.00301975	0.456	-0.130135	0.714952	-4.957	18	32	8	3UTR
hsa-miR-127-3p	NM_000572	IL10	1102	1123	1	-22.7	1	1.63726e-06	0.529	2.76578	2.04181	-6.01339	17	21	6	3UTR
hsa-miR-127-3p	NM_001276320	YOD1	2421	2448	1	-23	1	1.32219e-05	0.559	0.151586	0.45557	-5.03583	19	27	10	3UTR
hsa-miR-127-3p	NM_001276320	YOD1	3457	3482	1	-21.1	1	0.0110104	0.735	0.348513	0.468711	-6.01339	18	25	11	3UTR
hsa-miR-127-3p	NM_018566	YOD1	2395	2422	1	-23	1	1.32219e-05	0.559	0.679783	0.409487	-5.03583	19	27	10	3UTR
hsa-miR-127-3p	NM_018566	YOD1	3431	3456	1	-21.1	1	0.0110104	0.735	0.825634	0.453021	-6.01339	18	25	11	3UTR
hsa-miR-127-3p	NM_001018053	PFKFB2	2134	2160	1	-25.2	1	5.9223e-05	0.5	0.468087	0.153546	-3.93757	20	26	8	3UTR
hsa-miR-127-3p	NM_025179	PLXNA2	8865	8894	1	-25.4	1	0.000338254	0.485	3.82638	3.59036	-4.957	18	22	12	3UTR
hsa-miR-127-3p	NM_152485	C1orf74	3761	3792	1	-26.7	1	0.000151965	0.471	3.123	2.0503	-3.93757	21	31	13	3UTR
hsa-miR-127-3p	NM_152485	C1orf74	2838	2859	1	-24.1	1	0.000194038	0.544	0.844935	0.609669	-6.46952	18	21	13	3UTR
hsa-miR-127-3p	NM_014388	DIEXF	4475	4498	1	-21.5	1	1.4205e-05	0.471	0.0277171	-0.176725	-8.12748	17	23	8	3UTR
hsa-miR-127-3p	NM_001146262	SYT14	4519	4535	1	-20	1	0.00312978	0.618	0.804297	1.03926	-10.1324	14	16	12	3UTR
hsa-miR-127-3p	NM_153262	SYT14	4462	4478	1	-20	1	0.00312978	0.618	0.804297	1.03926	-10.1324	14	16	12	3UTR
hsa-miR-127-3p	NM_001330540	MMACHC	1677	1700	1	-25.3	1	3.81213e-05	0.397	-0.171	-0.0503	-5.52986	20	23	10	3UTR
hsa-miR-127-3p	NM_015506	MMACHC	1626	1649	1	-25.3	1	3.81213e-05	0.397	-0.171	-0.0503	-5.52986	20	23	10	3UTR
hsa-miR-127-3p	NM_002482	NASP	2964	2991	1	-24.8	1	5.12342e-05	0.485	0.457589	0.0392446	-7.10297	18	27	8	3UTR
hsa-miR-127-3p	NM_152298	NASP	1947	1974	1	-24.8	1	5.12342e-05	0.485	0.457589	0.0392446	-7.10297	18	27	8	3UTR
hsa-miR-127-3p	NM_001097611	KNCN	2337	2361	1	-23.7	1	0.000419129	0.441	2.05225	2.25537	-9.45357	18	24	8	3UTR
hsa-miR-127-3p	NM_201403	MOB3C	1820	1843	1	-24.8	1	0.0002145	0.471	0.765158	0.492927	-11.3517	18	23	9	3UTR
hsa-miR-127-3p	NM_145279	MOB3C	1802	1825	1	-24.8	1	0.0002145	0.471	0.713551	0.601787	-11.3517	18	23	9	3UTR
hsa-miR-127-3p	NM_145279	MOB3C	884	907	1	-24	1	0.000745097	0.441	0.182613	0.238791	-4.90607	19	23	14	3UTR
hsa-miR-127-3p	XM_005270767	CYP4A22	1542	1600	1	-22.9	1	0.00155866	0.574	0	0	-4.957	20	58	11	3UTR
hsa-miR-127-3p	NM_004474	FOXD2	3937	3957	1	-32.1	1	0.000659234	0.382	-0.0633383	0.364515	-11.1286	18	20	10	3UTR
hsa-miR-127-3p	NM_148909	OSBPL9	3483	3511	1	-22.6	1	0.00014083	0.632	-0.258036	0.135943	-6.69537	19	28	7	3UTR
hsa-miR-127-3p	NM_024586	OSBPL9	3453	3481	1	-22.6	1	0.00014083	0.632	-0.258036	0.135943	-6.69537	19	28	7	3UTR
hsa-miR-127-3p	NM_148908	OSBPL9	3414	3442	1	-22.6	1	0.00014083	0.632	-0.258036	0.135943	-6.69537	19	28	7	3UTR
hsa-miR-127-3p	NM_148906	OSBPL9	3402	3430	1	-22.6	1	0.00014083	0.632	-0.258036	0.135943	-6.69537	19	28	7	3UTR
hsa-miR-127-3p	NM_001330580	OSBPL9	3209	3237	1	-22.6	1	0.00014083	0.632	0.917441	0.626801	-6.69537	19	28	7	3UTR
hsa-miR-127-3p	NM_148904	OSBPL9	3170	3198	1	-22.6	1	0.00014083	0.632	0.917441	0.626801	-6.69537	19	28	7	3UTR
hsa-miR-127-3p	NM_148905	OSBPL9	3074	3102	1	-22.6	1	0.00014083	0.632	0.917441	0.626801	-6.69537	19	28	7	3UTR
hsa-miR-127-3p	NM_148907	OSBPL9	3047	3075	1	-22.6	1	0.00014083	0.632	0.917441	0.626801	-6.69537	19	28	7	3UTR
hsa-miR-127-3p	NM_002867	RAB3B	1561	1584	1	-24.6	1	0.000170254	0.397	0.214549	0.0239203	-5.52986	20	23	10	3UTR
hsa-miR-127-3p	NM_153035	TCEANC2	4352	4402	1	-26.5	1	0.00298433	0.456	-0.198637	-0.0199509	-8.10683	17	20	10	3UTR
hsa-miR-127-3p	NM_001353655	CDCP2	1968	1998	1	-23.9	1	0.00221152	0.5	1.52392	1.01367	-10.6731	17	24	8	3UTR
hsa-miR-127-3p	NM_001031672	CYB5RL	2553	2581	1	-25.3	1	0.00239419	0.441	0.112887	0.0267912	-4.957	17	23	10	3UTR
hsa-miR-127-3p	NM_015306	USP24	9565	9585	1	-24	1	7.43516e-06	0.426	5.25287	4.83003	-7.10297	18	20	14	3UTR
hsa-miR-127-3p	NM_019079	L1TD1	3277	3300	1	-26.8	1	0.0001984	0.382	-0.132882	-0.143872	-5.52986	20	23	10	3UTR
hsa-miR-127-3p	NM_019079	L1TD1	3714	3733	1	-24	1	0.000204427	0.426	-0.376411	-0.163781	-8.10683	17	19	10	3UTR
hsa-miR-127-3p	NM_019079	L1TD1	3367	3391	1	-21.8	1	9.8549e-06	0.456	0.0869291	-0.0380885	-10.3652	18	24	8	3UTR
hsa-miR-127-3p	NM_001320269	KANK4	2908	2927	1	-24.3	1	5.8004e-06	0.397	-0.406614	0.0839412	-8.10683	17	19	10	3UTR
hsa-miR-127-3p	XM_011541526	ROR1	4151	4169	1	-20.2	1	0.0618958	0.662	0	0	-11.7717	15	18	12	3UTR
hsa-miR-127-3p	NM_020925	CACHD1	3791	3813	1	-21	1	0.000201689	0.559	5.68406	5.31728	-6.08354	17	22	7	3UTR
hsa-miR-127-3p	NM_152665	TCTEX1D1	1576	1603	1	-20.5	1	0.031068	0.618	1.0267	1.05426	-7.98902	18	27	8	3UTR
hsa-miR-127-3p	XM_005270827	IL12RB2	4107	4154	1	-27.5	1	0.000637362	0.426	0	0	-5.52986	20	24	10	3UTR
hsa-miR-127-3p	NM_198715	PTGER3	2453	2474	1	-22.2	1	0.000547753	0.662	-0.281645	0.114478	-8.68381	19	21	14	3UTR
hsa-miR-127-3p	NM_173808	NEGR1	1758	1778	1	-20.1	1	0.000312424	0.603	0.15816	0.146163	-6.82535	17	20	9	3UTR
hsa-miR-127-3p	NM_001199329	FPGT	743	764	1	-20.7	1	0.00946157	0.603	3.09364	2.00444	-8.93976	17	21	9	3UTR
hsa-miR-127-3p	NM_006502	POLH	3939	3958	1	-28.4	1	0.00110856	0.382	0.111079	0.0120293	-8.10683	17	19	10	3UTR
hsa-miR-127-3p	NM_001291970	POLH	3868	3887	1	-28.4	1	0.00110856	0.382	0.111079	0.0120293	-8.10683	17	19	10	3UTR
hsa-miR-127-3p	NM_001003690	MAD2L1BP	1368	1416	1	-21.3	1	0.00103389	0.559	0.13432	0.385192	-5.69245	18	48	12	3UTR
hsa-miR-127-3p	NM_014628	MAD2L1BP	1100	1148	1	-21.3	1	0.00103389	0.559	0.13432	0.385192	-5.69245	18	48	12	3UTR
hsa-miR-127-3p	XM_006715134	MRPS18A	1021	1045	1	-21.6	1	3.20621e-05	0.382	0	0	-7.10297	17	24	6	3UTR
hsa-miR-127-3p	NM_001253	CDC5L	5424	5443	1	-24.8	1	0.000464642	0.5	0.181868	0.00703516	-9.59551	16	19	8	3UTR
hsa-miR-127-3p	NM_001261823	SUPT3H	2815	2833	1	-22.9	0	0.00131456	0.691	2.17301	2.46767	-15.5666	15	18	9	3UTR
hsa-miR-127-3p	NM_003599	SUPT3H	2906	2924	1	-22.9	0	0.00131456	0.691	2.76467	2.88781	-15.5666	15	18	9	3UTR
hsa-miR-127-3p	NM_001015051	RUNX2	2038	2062	1	-21	1	0.0013457	0.5	2.36595	1.07463	-5.19005	18	24	11	3UTR
hsa-miR-127-3p	NM_018100	EFHC1	4834	4854	1	-21.2	1	1.83152e-05	0.382	-0.0620276	-0.20189	-9.8472	16	20	11	3UTR
hsa-miR-127-3p	NM_001003760	KLHL31	2291	2318	1	-24.9	1	0.00020192	0.485	0.841275	1.00468	-4.65016	20	27	8	3UTR
hsa-miR-127-3p	NM_080742	B3GAT2	1653	1671	1	-23.2	1	0.000168417	0.515	-0.134093	0.204001	-7.05635	16	18	13	3UTR
hsa-miR-127-3p	NM_001168408	RIMS1	4384	4409	1	-24.6	1	3.36811e-05	0.603	3.63978	4.56664	-5.26888	19	25	7	3UTR
hsa-miR-127-3p	NM_001168407	RIMS1	4969	4994	1	-24.6	1	3.36811e-05	0.603	3.63978	4.56664	-5.26888	19	25	7	3UTR
hsa-miR-127-3p	NM_001168409	RIMS1	4241	4266	1	-24.6	1	3.36811e-05	0.603	3.94807	4.68225	-5.26888	19	25	7	3UTR
hsa-miR-127-3p	NM_001350464	RIMS1	4685	4710	1	-24.6	1	3.36811e-05	0.603	3.94807	4.68225	-5.26888	19	25	7	3UTR
hsa-miR-127-3p	NM_001350468	RIMS1	4529	4554	1	-24.6	1	3.36811e-05	0.603	3.94807	4.68225	-5.26888	19	25	7	3UTR
hsa-miR-127-3p	NM_001168410	RIMS1	4528	4553	1	-24.6	1	3.36811e-05	0.603	4.56465	3.42853	-5.26888	19	25	7	3UTR
hsa-miR-127-3p	NM_001350474	RIMS1	4819	4844	1	-24.6	1	3.36811e-05	0.603	4.56465	3.42853	-5.26888	19	25	7	3UTR
hsa-miR-127-3p	NM_001168411	RIMS1	2468	2493	1	-24.6	1	3.36811e-05	0.603	4.574	4.07594	-5.26888	19	25	7	3UTR
hsa-miR-127-3p	NM_001865	COX7A2	517	539	1	-19.5	1	0.000462165	0.632	-0.031075	1.23076	-13.7425	14	22	8	3UTR
hsa-miR-127-3p	NM_001010844	IRAK1BP1	1601	1619	1	-21.3	1	9.30705e-05	0.618	0.203954	-0.162152	-6.01339	17	18	17	3UTR
hsa-miR-127-3p	NM_198920	UBE3D	1352	1379	1	-23.6	1	0.00205042	0.456	4.04738	2.83425	-7.57093	18	27	8	3UTR
hsa-miR-127-3p	NM_198568	GJB7	1695	1726	1	-22.4	1	0.000129899	0.441	3.39574	4.26199	-7.48895	16	18	16	3UTR
hsa-miR-127-3p	NM_001267582	GABRR1	2728	2757	1	-22.2	1	4.17442e-05	0.426	0.0345144	0.020283	-7.10297	16	20	14	3UTR
hsa-miR-127-3p	NM_001256703	GABRR1	2907	2936	1	-22.2	1	4.17442e-05	0.426	0.781262	1.03868	-7.10297	16	20	14	3UTR
hsa-miR-127-3p	NM_002042	GABRR1	2958	2987	1	-22.2	1	4.17442e-05	0.426	0	0	-7.10297	16	20	14	3UTR
hsa-miR-127-3p	NM_001256704	GABRR1	3060	3089	1	-22.2	1	4.17442e-05	0.426	0.781262	1.03868	-7.10297	16	20	14	3UTR
hsa-miR-127-3p	NM_021244	RRAGD	2632	2651	1	-23.9	0	0.0107552	0.485	0.00449522	0.552838	-16.0768	15	19	13	3UTR
hsa-miR-127-3p	NM_001242809	ANKRD6	3817	3840	1	-24.1	1	0.00271287	0.691	0.388402	0.219471	-7.2559	17	23	11	3UTR
hsa-miR-127-3p	NM_014942	ANKRD6	3802	3825	1	-24.1	1	0.00271287	0.691	-0.0678356	0.0160142	-7.2559	17	23	11	3UTR
hsa-miR-127-3p	NM_001242813	ANKRD6	3712	3735	1	-24.1	1	0.00271287	0.691	-0.0678356	0.0160142	-7.2559	17	23	11	3UTR
hsa-miR-127-3p	NM_001242811	ANKRD6	4200	4223	1	-24.1	1	0.00271287	0.691	-0.0678356	0.0160142	-7.2559	17	23	11	3UTR
hsa-miR-127-3p	NM_001242814	ANKRD6	3423	3446	1	-24.1	1	0.00271287	0.691	-0.0678356	0.0160142	-7.2559	17	23	11	3UTR
hsa-miR-127-3p	NM_032929	USP45	1200	1225	1	-18.1	1	0.0296641	0.588	5.37118	3.43001	-7.35355	19	25	7	3UTR
hsa-miR-127-3p	NM_001195131	TSTD3	743	766	1	-27.5	1	2.96808e-05	0.382	0.0814494	-0.183412	-5.52986	20	23	10	3UTR
hsa-miR-127-3p	NM_001195131	TSTD3	1662	1685	1	-22.8	1	0.000570383	0.412	0.0814488	0.0684119	-6.81899	19	23	9	3UTR
hsa-miR-127-3p	NM_032503	MCHR2	1697	1723	1	-22.4	1	0.0920855	0.603	2.68383	2.65902	-12.145	18	26	6	3UTR
hsa-miR-127-3p	NM_025151	RAB11FIP1	3056	3075	1	-21.8	1	0.00168777	0.426	0.234375	-0.0169882	-9.39596	16	19	9	3UTR
hsa-miR-127-3p	NM_015214	DDHD2	2993	3016	1	-22.3	1	0.000453939	0.632	-0.221794	-0.16503	-12.3311	19	23	9	3UTR
hsa-miR-127-3p	NM_001354452	PLPP5	1374	1394	1	-24.2	1	0.00847948	0.662	2.791	1.82412	-6.24644	16	20	6	3UTR
hsa-miR-127-3p	NM_001354459	PLPP5	1487	1507	1	-24.2	1	0.00847948	0.662	6.12409	3.34328	-6.24644	16	20	6	3UTR
hsa-miR-127-3p	NM_001102559	PLPP5	1416	1436	1	-24.2	1	0.00847948	0.662	3.771	2.49044	-6.24644	16	20	6	3UTR
hsa-miR-127-3p	NM_001286819	LETM2	1807	1823	1	-20.9	0	0.0174912	0.588	0.789873	0.322126	-19.4239	14	16	12	3UTR
hsa-miR-127-3p	NM_001330515	LETM2	1663	1679	1	-20.9	0	0.0174912	0.588	0.789873	0.322126	-19.4239	14	16	12	3UTR
hsa-miR-127-3p	NM_001199659	LETM2	1736	1752	1	-20.9	0	0.0174912	0.588	0.789873	0.322126	-19.4239	14	16	12	3UTR
hsa-miR-127-3p	NM_144652	LETM2	1592	1608	1	-20.9	0	0.0174912	0.588	0.789873	0.322126	-19.4239	14	16	12	3UTR
hsa-miR-127-3p	NM_001286821	LETM2	1074	1093	1	-25.5	1	0.0023137	0.426	-0.0274931	-0.339964	-8.10683	17	19	10	3UTR
hsa-miR-127-3p	NM_001352786	TACC1	7689	7715	1	-27.7	1	0.000112629	0.485	0.861146	0.958748	-6.9696	21	26	13	3UTR
hsa-miR-127-3p	NM_001146216	TACC1	7076	7102	1	-27.7	1	0.000112629	0.485	0.861146	0.958748	-6.9696	21	26	13	3UTR
hsa-miR-127-3p	NM_001352799	TACC1	6986	7012	1	-27.7	1	0.000112629	0.485	0.861146	0.958748	-6.9696	21	26	13	3UTR
hsa-miR-127-3p	NM_001352792	TACC1	7073	7099	1	-27.7	1	0.000112629	0.485	0.861146	0.958748	-6.9696	21	26	13	3UTR
hsa-miR-127-3p	NM_006283	TACC1	7130	7156	1	-27.7	1	0.000112629	0.485	-0.136305	0.153684	-6.9696	21	26	13	3UTR
hsa-miR-127-3p	NM_001122824	TACC1	5900	5926	1	-27.7	1	0.000112629	0.485	-0.136305	0.153684	-6.9696	21	26	13	3UTR
hsa-miR-127-3p	NM_001352798	TACC1	6644	6670	1	-27.7	1	0.000112629	0.485	0.423905	0.0665281	-6.9696	21	26	13	3UTR
hsa-miR-127-3p	NM_002164	IDO1	1636	1655	1	-28.4	1	0.00248088	0.397	-0.313003	-0.0155531	-8.10683	17	19	10	3UTR
hsa-miR-127-3p	XM_005273659	GINS4	933	956	1	-29.4	1	9.83096e-06	0.382	0	0	-5.52986	20	23	10	3UTR
hsa-miR-127-3p	NM_032336	GINS4	940	963	1	-29.4	1	9.83096e-06	0.382	-0.153923	-0.0488686	-5.52986	20	23	10	3UTR
hsa-miR-127-3p	NM_032410	HOOK3	6869	6888	1	-29.4	1	6.95819e-05	0.412	0.187498	-0.0266287	-8.10683	17	19	10	3UTR
hsa-miR-127-3p	NM_005914	MCM4	4438	4459	1	-23.9	1	0.000625594	0.441	0	0	-8.16179	18	21	8	3UTR
hsa-miR-127-3p	NM_182746	MCM4	4322	4343	1	-23.9	1	0.000625594	0.441	0	0	-8.16179	18	21	8	3UTR
hsa-miR-127-3p	NM_001286661	TMEM68	1683	1709	1	-21.7	1	1.89099e-05	0.426	2.34153	4.04217	-7.10805	19	26	8	3UTR
hsa-miR-127-3p	NM_020251	ARRB1	4725	4759	1	-25.8	1	9.45051e-06	0.441	0.261512	0.40082	-4.957	20	34	10	3UTR
hsa-miR-127-3p	NM_004041	ARRB1	4749	4783	1	-25.8	1	9.45051e-06	0.441	0.202929	0.261219	-4.957	20	34	10	3UTR
hsa-miR-127-3p	XM_006718697	GDPD5	3521	3565	1	-26.5	1	0.00065224	0.426	0	0	-4.957	20	35	8	3UTR
hsa-miR-127-3p	NM_030792	GDPD5	2934	2978	1	-26.5	1	0.000816117	0.426	0.232638	0.193079	-4.957	20	35	8	3UTR
hsa-miR-127-3p	NM_001351168	GDPD5	3092	3136	1	-26.5	1	0.000816117	0.426	0.232638	0.193079	-4.957	20	35	8	3UTR
hsa-miR-127-3p	NM_001351167	GDPD5	3887	3931	1	-26.5	1	0.000816117	0.426	-0.658366	-0.0756701	-4.957	20	35	8	3UTR
hsa-miR-127-3p	XM_011545281	GDPD5	2433	2477	1	-26.5	1	0.00065224	0.426	0	0	-4.957	20	35	8	3UTR
hsa-miR-127-3p	NM_001128922	LRRC32	2624	2646	1	-29	1	0.000279596	0.441	1.74749	2.77466	-5.70655	19	22	8	3UTR
hsa-miR-127-3p	NM_005512	LRRC32	2729	2751	1	-29	1	0.000279596	0.441	1.77924	1.74431	-5.70655	19	22	8	3UTR
hsa-miR-127-3p	NM_001258210	TSKU	1426	1447	1	-24.1	1	0.000271271	0.382	-0.154921	0.160745	-6.04689	17	21	6	3UTR
hsa-miR-127-3p	NM_001318479	TSKU	1334	1355	1	-24.1	1	0.000271271	0.382	-0.154921	0.160745	-6.04689	17	21	6	3UTR
hsa-miR-127-3p	XM_011545152	ACER3	1437	1456	1	-21.4	0	0.000460409	0.441	0	0	-14.8343	15	19	13	3UTR
hsa-miR-127-3p	XM_017018223	CAPN5	2490	2520	1	-23	1	0.00152391	0.5	0	0	-5.49511	20	30	8	3UTR
hsa-miR-127-3p	NM_001204055	NDUFC2	1743	1763	1	-22.6	1	0.000520812	0.515	0.932344	1.81842	-8.03797	17	20	9	3UTR
hsa-miR-127-3p	NM_004549	NDUFC2	1812	1832	1	-22.6	1	0.000520812	0.515	1.54607	1.71022	-8.03797	17	20	9	3UTR
hsa-miR-127-3p	NM_001098816	TENM4	12549	12569	1	-24.4	1	1.79396e-05	0.485	5.17976	5.59136	-6.23647	19	20	19	3UTR
hsa-miR-127-3p	NM_001286060	RAB30	3144	3166	1	-22.5	1	0.00101663	0.529	0.634994	0.0860813	-7.80398	17	22	6	3UTR
hsa-miR-127-3p	NM_001286060	RAB30	3794	3815	1	-19.7	1	0.00744392	0.676	0.882621	0.36654	-9.87071	17	21	13	3UTR
hsa-miR-127-3p	NM_014488	RAB30	3245	3267	1	-22.5	1	0.00101663	0.529	0.220211	0.194932	-7.80398	17	22	6	3UTR
hsa-miR-127-3p	NM_001286061	RAB30	3042	3064	1	-22.5	1	0.00101663	0.529	1.12192	0.115161	-7.80398	17	22	6	3UTR
hsa-miR-127-3p	NM_001286061	RAB30	3692	3713	1	-19.7	1	0.00744392	0.676	0.669724	0.36654	-9.87071	17	21	13	3UTR
hsa-miR-127-3p	NM_001289608	SYTL2	3315	3337	1	-22.8	1	0.00021556	0.485	1.77868	1.747	-6.28309	19	22	11	3UTR
hsa-miR-127-3p	NM_032943	SYTL2	3685	3707	1	-22.8	1	0.00021556	0.485	4.89974	2.65553	-6.28309	19	22	11	3UTR
hsa-miR-127-3p	NM_001162951	SYTL2	3506	3528	1	-22.8	1	0.00021556	0.485	0.990304	2.51097	-6.28309	19	22	11	3UTR
hsa-miR-127-3p	NM_001162953	SYTL2	3509	3531	1	-22.8	1	0.00021556	0.485	0.990304	2.51097	-6.28309	19	22	11	3UTR
hsa-miR-127-3p	NM_206930	SYTL2	2013	2035	1	-22.8	1	0.00021556	0.485	2.63812	4.49427	-6.28309	19	22	11	3UTR
hsa-miR-127-3p	NM_001289610	SYTL2	1720	1742	1	-22.8	1	0.00021556	0.485	3.34194	4.13677	-6.28309	19	22	11	3UTR
hsa-miR-127-3p	NM_206929	SYTL2	1840	1862	1	-22.8	1	0.00021556	0.485	4.55983	4.00163	-6.28309	19	22	11	3UTR
hsa-miR-127-3p	NM_022918	TMEM135	8035	8067	1	-26	1	0.00167072	0.5	-0.183449	0.0549427	-5.72941	18	21	13	3UTR
hsa-miR-127-3p	NM_001168724	TMEM135	7969	8001	1	-26	1	0.00167072	0.5	-0.183449	0.0549427	-5.72941	18	21	13	3UTR
hsa-miR-127-3p	NM_001300995	NOX4	3038	3061	1	-27.8	1	4.45988e-05	0.412	4.02766	4.00343	-5.52986	20	23	10	3UTR
hsa-miR-127-3p	NM_001143836	NOX4	3315	3338	1	-27.8	1	4.45988e-05	0.412	2.29183	2.57599	-5.52986	20	23	10	3UTR
hsa-miR-127-3p	NM_016931	NOX4	3435	3458	1	-27.8	1	4.45988e-05	0.412	2.29183	2.57599	-5.52986	20	23	10	3UTR
hsa-miR-127-3p	NM_032102	SRSF8	3255	3274	1	-24.6	1	1.78054e-05	0.412	-0.0926296	0.00932469	-8.10683	17	19	10	3UTR
hsa-miR-127-3p	XM_024448693	CCDC82	5778	5801	1	-22.2	1	0.000409492	0.574	0	0	-9.07604	17	23	7	3UTR
hsa-miR-127-3p	NM_001318737	CCDC82	2081	2094	1	-20.7	0	2.5214e-05	0.647	0.47564	0.0775093	-20.4803	12	13	12	3UTR
hsa-miR-127-3p	NM_004621	TRPC6	3607	3625	1	-23.5	1	0.000724163	0.485	2.40492	4.50005	-9.54631	15	18	8	3UTR
hsa-miR-127-3p	NM_020802	CEP126	6425	6444	1	-24.3	1	0.000133847	0.471	0.0911654	-0.149271	-8.10683	17	19	10	3UTR
hsa-miR-127-3p	NM_020802	CEP126	5925	5948	1	-24.2	1	0.000176599	0.456	0.273545	-0.13154	-7.8435	19	23	7	3UTR
hsa-miR-127-3p	NM_000855	GUCY1A2	6572	6594	1	-24	1	0.000162877	0.441	0.377328	0.0784088	-8.76019	16	22	11	3UTR
hsa-miR-127-3p	NM_001301010	ALKBH8	3114	3132	1	-21.5	1	0.000877782	0.676	2.21159	4.66331	-10.5818	15	18	9	3UTR
hsa-miR-127-3p	NM_138775	ALKBH8	3143	3161	1	-21.5	1	0.000877782	0.676	6.53194	3.98017	-10.5818	15	18	9	3UTR
hsa-miR-127-3p	NM_001308018	ELMOD1	2041	2095	1	-29.1	1	0.000231589	0.382	0.0652849	0.373588	-5.52986	20	24	10	3UTR
hsa-miR-127-3p	NM_018712	ELMOD1	1905	1959	1	-29.1	1	0.000231589	0.382	-0.0754129	-0.00124136	-5.52986	20	24	10	3UTR
hsa-miR-127-3p	NM_001130037	ELMOD1	1881	1935	1	-29.1	1	0.000231589	0.382	0.0652849	0.373588	-5.52986	20	24	10	3UTR
hsa-miR-127-3p	XM_011542621	KDELC2	3077	3097	1	-25.6	1	0.000470778	0.441	0	0	-6.54929	18	20	11	3UTR
hsa-miR-127-3p	NM_001308019	EXPH5	7203	7222	1	-24.3	1	0.000153292	0.397	0.00362266	0.252108	-7.65065	17	19	12	3UTR
hsa-miR-127-3p	NM_015065	EXPH5	7330	7349	1	-24.3	1	0.000153292	0.397	0.254249	0.402835	-7.65065	17	19	12	3UTR
hsa-miR-127-3p	NM_001144763	EXPH5	7286	7305	1	-24.3	1	0.000153292	0.397	0.375983	0.342685	-7.65065	17	19	12	3UTR
hsa-miR-127-3p	NM_001258390	LAYN	2104	2124	1	-23.2	1	1.12377e-06	0.471	0.0977297	0.198841	-12.0569	18	20	10	3UTR
hsa-miR-127-3p	NM_001258390	LAYN	1580	1599	1	-23	1	6.84338e-05	0.5	0.25499	0.215896	-7.27064	16	19	11	3UTR
hsa-miR-127-3p	NM_178834	LAYN	2080	2100	1	-23.2	1	1.12377e-06	0.471	0.0977297	0.198841	-12.0569	18	20	10	3UTR
hsa-miR-127-3p	NM_178834	LAYN	1556	1575	1	-23	1	6.84338e-05	0.5	0.25499	0.215896	-7.27064	16	19	11	3UTR
hsa-miR-127-3p	NM_001258391	LAYN	1922	1942	1	-23.2	1	1.12377e-06	0.471	0.0977297	0.198841	-12.0569	18	20	10	3UTR
hsa-miR-127-3p	NM_001258391	LAYN	1398	1417	1	-23	1	6.84338e-05	0.5	0.25499	0.215896	-7.27064	16	19	11	3UTR
hsa-miR-127-3p	NM_001177563	PPP2R1B	5110	5137	1	-22	1	0.000639095	0.618	0.308318	2.14142	-5.22671	19	27	7	3UTR
hsa-miR-127-3p	NM_001177562	PPP2R1B	5356	5383	1	-22	1	0.000639095	0.618	0.308318	2.14142	-5.22671	19	27	7	3UTR
hsa-miR-127-3p	NM_002716	PPP2R1B	5491	5518	1	-22	1	0.000639095	0.618	0.308318	2.14142	-5.22671	19	27	7	3UTR
hsa-miR-127-3p	NM_001024209	SPRR2E	469	493	1	-20.8	1	5.05015e-05	0.456	1.44879	0.441899	-8.91345	18	24	8	3UTR
hsa-miR-127-3p	NM_001043351	TPM3	2977	3004	1	-24.1	1	0.000185439	0.5	2.22743	2.84126	-4.79441	21	27	10	3UTR
hsa-miR-127-3p	NM_001043353	TPM3	4304	4331	1	-24.1	1	0.000185439	0.5	2.22743	2.84126	-4.79441	21	27	10	3UTR
hsa-miR-127-3p	NM_001278190	TPM3	2914	2941	1	-24.1	1	0.000185439	0.5	2.5772	3.02732	-4.79441	21	27	10	3UTR
hsa-miR-127-3p	NM_153649	TPM3	2977	3004	1	-24.1	1	0.000185439	0.5	2.22743	2.84126	-4.79441	21	27	10	3UTR
hsa-miR-127-3p	NM_001043352	TPM3	4304	4331	1	-24.1	1	0.000185439	0.5	2.22743	2.84126	-4.79441	21	27	10	3UTR
hsa-miR-127-3p	NM_001278189	TPM3	3056	3083	1	-24.1	1	0.000185439	0.5	2.22743	2.84126	-4.79441	21	27	10	3UTR
hsa-miR-127-3p	NM_152263	TPM3	5023	5046	1	-29.9	1	9.47445e-05	0.382	0.00519083	0.00435921	-5.96215	20	23	10	3UTR
hsa-miR-127-3p	NM_152263	TPM3	4629	4649	1	-27.2	1	0.000544704	0.426	-0.189318	-0.0615668	-6.87023	18	20	14	3UTR
hsa-miR-127-3p	NM_001297721	C1orf43	1583	1606	1	-23.2	1	9.5754e-06	0.441	1.80027	0.875942	-7.07355	19	23	7	3UTR
hsa-miR-127-3p	NM_001297723	C1orf43	1685	1708	1	-23.2	1	9.5754e-06	0.441	1.80027	0.875942	-7.07355	19	23	7	3UTR
hsa-miR-127-3p	NM_001330730	UBAP2L	3734	3755	1	-22.9	1	0.0019102	0.662	-0.234321	0.127191	-5.19005	16	21	13	3UTR
hsa-miR-127-3p	NM_001287590	SLC50A1	1104	1123	1	-27.2	1	1.48161e-06	0.412	0.275572	-0.123116	-8.53912	17	19	10	3UTR
hsa-miR-127-3p	NM_018845	SLC50A1	1071	1090	1	-27.2	1	1.48161e-06	0.412	-0.458297	-0.11359	-8.53912	17	19	10	3UTR
hsa-miR-127-3p	NM_001122839	SLC50A1	909	928	1	-27.2	1	1.48161e-06	0.412	-0.458297	-0.11359	-8.53912	17	19	10	3UTR
hsa-miR-127-3p	NM_001122837	SLC50A1	947	966	1	-27.2	1	1.48161e-06	0.412	-0.157222	-0.144286	-8.53912	17	19	10	3UTR
hsa-miR-127-3p	NM_001287586	SLC50A1	974	993	1	-27.2	1	1.48161e-06	0.412	-0.157222	-0.144286	-8.53912	17	19	10	3UTR
hsa-miR-127-3p	NM_152280	SYT11	1618	1642	1	-28.8	1	0.00972489	0.412	0.852142	1.46204	-9.31512	19	24	9	3UTR
hsa-miR-127-3p	NM_001162384	ARHGEF2	3193	3211	1	-24.9	1	0.00194697	0.529	1.7874	1.80912	-13.4275	14	18	8	3UTR
hsa-miR-127-3p	NM_004723	ARHGEF2	3121	3139	1	-24.9	1	0.00194697	0.529	0.701631	2.40562	-13.4275	14	18	8	3UTR
hsa-miR-127-3p	NM_001199654	PMF1	711	738	1	-23.6	1	8.09745e-05	0.368	-0.0389618	0.0496522	-4.79441	19	27	8	3UTR
hsa-miR-127-3p	NM_005920	MEF2D	3155	3174	1	-24.6	1	1.11752e-06	0.368	0.47244	0.419085	-5.61866	16	19	12	3UTR
hsa-miR-127-3p	NM_001271629	MEF2D	2853	2872	1	-24.6	1	1.11752e-06	0.368	-0.253218	-0.0333928	-5.61866	16	19	12	3UTR
hsa-miR-127-3p	XM_006711334	MEF2D	3127	3146	1	-24.6	1	1.11752e-06	0.368	0	0	-5.61866	16	19	12	3UTR
hsa-miR-127-3p	NM_001286349	KIRREL1	3090	3115	1	-23.9	1	0.00111718	0.441	-0.193856	-0.177854	-5.81384	18	25	12	3UTR
hsa-miR-127-3p	NM_020125	SLAMF8	1312	1361	1	-22.2	1	4.7224e-05	0.515	-0.0167217	0.0575513	-7.10297	18	49	8	3UTR
hsa-miR-127-3p	NM_001330741	SLAMF8	985	1034	1	-22.2	1	4.7224e-05	0.515	-0.0167217	0.0575513	-7.10297	18	49	8	3UTR
hsa-miR-127-3p	NM_006963	ZNF22	1675	1713	1	-24.8	1	0.000873628	0.515	0.486265	0.171252	-6.24613	16	19	10	3UTR
hsa-miR-127-3p	XM_005277666	GPRIN2	2533	2559	1	-24.2	1	0.0041648	0.353	0	0	-5.49511	21	26	11	3UTR
hsa-miR-127-3p	NM_001031746	VSTM4	5283	5306	1	-26.5	1	0.00335473	0.397	0.380296	0.669517	-5.52986	20	23	10	3UTR
hsa-miR-127-3p	NM_144984	VSTM4	1975	1998	1	-27.1	1	2.51615e-06	0.412	2.33657	2.7931	-7.20466	19	23	8	3UTR
hsa-miR-127-3p	NM_001042427	C10orf53	2703	2722	1	-19.7	1	0.0113766	0.485	-0.319801	-0.235016	-7.06041	16	19	10	3UTR
hsa-miR-127-3p	XM_011539970	ASAH2	3175	3202	1	-22.2	1	0.000692053	0.529	0	0	-7.98902	17	27	8	3UTR
hsa-miR-127-3p	NM_001143974	ASAH2	2874	2901	1	-22.2	1	0.000692053	0.529	0.7903	2.16015	-7.98902	17	27	8	3UTR
hsa-miR-127-3p	XM_017016436	ASAH2	1238	1265	1	-22.2	1	0.000692053	0.529	0	0	-7.98902	17	27	8	3UTR
hsa-miR-127-3p	NM_001321959	ASAH2B	1527	1554	1	-22.2	1	0.000692053	0.529	0.124809	0.306049	-7.98902	17	27	8	3UTR
hsa-miR-127-3p	NM_001079516	ASAH2B	1453	1480	1	-22.2	1	0.000692053	0.529	0.124809	0.306049	-7.98902	17	27	8	3UTR
hsa-miR-127-3p	NM_001321958	ASAH2B	1508	1535	1	-22.2	1	0.000692053	0.529	0.124809	0.306049	-7.98902	17	27	8	3UTR
hsa-miR-127-3p	NM_001321957	ASAH2B	1434	1461	1	-22.2	1	0.000692053	0.529	0.124809	0.306049	-7.98902	17	27	8	3UTR
hsa-miR-127-3p	NM_032199	ARID5B	4327	4367	1	-22.5	1	0.00194873	0.515	2.60216	2.21491	-3.93757	20	32	14	3UTR
hsa-miR-127-3p	NM_199451	ZNF365	2157	2178	1	-22.9	1	0.00221543	0.559	0.160522	0.242541	-14.722	15	21	9	3UTR
hsa-miR-127-3p	NM_199452	ZNF365	2305	2331	1	-21.7	1	0.000371691	0.559	0.0634285	0.147601	-7.37138	17	26	7	3UTR
hsa-miR-127-3p	NM_001057	TACR2	2365	2400	1	-23.3	1	0.00764387	0.491	-0.20815	-0.286291	-6.01339	19	35	11	3UTR
hsa-miR-127-3p	NM_001040273	TYSND1	2072	2103	1	-24.2	1	0.0024973	0.397	1.72895	2.95664	-8.12748	17	31	7	3UTR
hsa-miR-127-3p	NM_004096	EIF4EBP2	6505	6556	1	-24.8	1	0.00273165	0.5	0.324595	0.204435	-5.03583	18	23	14	3UTR
hsa-miR-127-3p	NM_018055	NODAL	2059	2078	1	-23.4	1	1.86464e-07	0.617	0	0	-12.4461	16	19	12	3UTR
hsa-miR-127-3p	NM_052836	CDH23	2402	2424	1	-26.6	1	5.28843e-06	0.456	0.526312	0.0477128	-6.93679	19	22	15	3UTR
hsa-miR-127-3p	NM_004273	CHST3	2722	2751	1	-25.4	1	0.00056029	0.412	-0.56399	-0.0232287	-4.957	20	29	14	3UTR
hsa-miR-127-3p	NM_017626	DNAJB12	1449	1468	1	-21.2	1	0.00298575	0.618	0.4444	0.67634	-14.1406	16	19	9	3UTR
hsa-miR-127-3p	NM_001195518	MICU1	2379	2402	1	-21.7	1	0.00018047	0.515	0	0	-8.70704	17	23	8	3UTR
hsa-miR-127-3p	NM_001195519	MICU1	1729	1752	1	-21.7	1	0.00018047	0.515	0.121604	0.431705	-8.70704	17	23	8	3UTR
hsa-miR-127-3p	XM_005269386	MICU1	1842	1865	1	-21.7	1	0.00018047	0.515	0	0	-8.70704	17	23	8	3UTR
hsa-miR-127-3p	NM_015190	DNAJC9	965	998	1	-24.6	1	0.00183535	0.559	-0.167309	0.228111	-4.67302	20	26	8	3UTR
hsa-miR-127-3p	NM_001145031	PLAU	1830	1852	1	-24.2	1	0.0064354	0.456	0.506499	0.308923	-4.65016	18	22	12	3UTR
hsa-miR-127-3p	NM_002658	PLAU	1545	1567	1	-24.2	1	0.0064354	0.456	-0.0456326	0.433964	-4.65016	18	22	12	3UTR
hsa-miR-127-3p	NM_001007271	DUSP13	704	726	1	-23.1	1	3.75404e-05	0.338	-0.215238	2.68843	-12.9649	16	22	8	3UTR
hsa-miR-127-3p	NM_001007271	DUSP13	1481	1528	1	-22.9	1	0.0016301	0.338	2.98498	2.21963	-5.83853	19	47	8	3UTR
hsa-miR-127-3p	NM_001184823	VDAC2	1357	1390	1	-18.4	1	0.00125407	0.721	1.52239	2.67648	-6.19951	18	33	11	3UTR
hsa-miR-127-3p	NM_144589	COMTD1	1277	1297	1	-22	1	3.93312e-05	0.397	0	0	-13.2526	17	20	9	3UTR
hsa-miR-127-3p	NM_001191028	TNPO3	3735	3764	1	-25.9	1	0.0128008	0.471	5.0302	4.37341	-4.67302	20	29	6	3UTR
hsa-miR-127-3p	NM_012470	TNPO3	3927	3956	1	-25.9	1	0.0128008	0.471	5.0302	4.37341	-4.67302	20	29	6	3UTR
hsa-miR-127-3p	NM_005631	SMO	2855	2876	1	-23.5	1	1.95427e-06	0.324	3.76086	1.80947	-10.0807	17	21	13	3UTR
hsa-miR-127-3p	NM_001293163	NRF1	2230	2250	1	-21.8	1	0.000436029	0.441	0.701142	1.46345	-11.3217	16	20	10	3UTR
hsa-miR-127-3p	NM_005011	NRF1	2170	2190	1	-21.8	1	0.000436029	0.441	0.701142	1.46345	-11.3217	16	20	10	3UTR
hsa-miR-127-3p	NM_001040110	NRF1	2745	2768	1	-26.4	1	0.00016139	0.441	0.0818439	-0.558204	-9.29912	20	23	12	3UTR
hsa-miR-127-3p	NM_001040110	NRF1	2141	2161	1	-21.8	1	0.000436029	0.441	2.69311	1.34374	-11.3217	16	20	10	3UTR
hsa-miR-127-3p	NM_001257160	CEP41	2060	2110	1	-26.8	1	2.1524e-06	0.382	0.337925	0.291065	-6.01339	17	19	17	3UTR
hsa-miR-127-3p	XM_024446767	MKLN1	8523	8546	1	-22.3	1	1.37311e-06	0.485	0	0	-7.7949	18	23	15	3UTR
hsa-miR-127-3p	NM_005397	PODXL	2333	2362	1	-25.8	1	3.06509e-05	0.412	0.113341	-0.268734	-6.23647	17	22	8	3UTR
hsa-miR-127-3p	NM_001018111	PODXL	2429	2458	1	-25.8	1	3.06509e-05	0.412	0.423971	-0.175545	-6.23647	17	22	8	3UTR
hsa-miR-127-3p	NM_194071	CREB3L2	4386	4408	1	-24.3	1	0.000277275	0.485	0.128771	-0.206645	-10.977	17	22	12	3UTR
hsa-miR-127-3p	NM_001085429	TMEM213	2613	2676	1	-23.6	1	0.00686518	0.456	0.0894795	-0.114037	-9.39596	16	20	9	3UTR
hsa-miR-127-3p	NM_001244585	LUC7L2	1461	1498	1	-23.7	1	0.00337881	0.588	1.83542	1.66195	-5.22671	21	37	14	3UTR
hsa-miR-127-3p	NM_001244584	C7orf55-LUC7L2	1737	1774	1	-23.7	1	0.00337881	0.588	1.83542	1.66195	-5.22671	21	37	14	3UTR
hsa-miR-127-3p	NM_197964	FMC1	890	909	1	-29.4	1	9.77701e-05	0.382	0.0131574	-0.0370952	-8.10683	17	19	10	3UTR
hsa-miR-127-3p	NM_001270643	LUC7L2	1773	1810	1	-23.7	1	0.00337881	0.588	1.83542	1.66195	-5.22671	21	37	14	3UTR
hsa-miR-127-3p	NM_016019	LUC7L2	1702	1739	1	-23.7	1	0.00337881	0.588	1.81384	1.7244	-5.22671	21	37	14	3UTR
hsa-miR-127-3p	NM_001145125	MKRN1	1273	1298	1	-22.1	1	0.000293875	0.647	2.3945	3.01986	-8.14541	18	25	11	3UTR
hsa-miR-127-3p	NM_001318053	DENND2A	3125	3144	1	-29.1	1	4.07108e-05	0.397	0.819468	0.391161	-8.10683	17	19	10	3UTR
hsa-miR-127-3p	NM_001080392	KIAA1147	1655	1687	1	-24.1	1	0.00419011	0.515	0.615923	-0.160985	-7.91236	20	32	10	3UTR
hsa-miR-127-3p	NM_013252	CLEC5A	2747	2770	1	-19.5	1	0.0128085	0.647	0.727738	0.107454	-4.957	17	23	11	3UTR
hsa-miR-127-3p	NM_001031690	FAM131B	4155	4176	1	-22	1	0.0143654	0.632	3.39909	3.09594	-9.18387	16	21	7	3UTR
hsa-miR-127-3p	XM_011516020	OR2F1	4173	4201	1	-20	1	0.00033079	0.544	0	0	-8.81432	18	28	7	3UTR
hsa-miR-127-3p	NM_020781	ZNF398	4702	4721	1	-23.8	1	0.0101321	0.5	0.394132	0.0437806	-11.3217	17	19	14	3UTR
hsa-miR-127-3p	XM_011516441	ZNF398	4475	4494	1	-23.8	1	0.0101321	0.5	0	0	-11.3217	17	19	14	3UTR
hsa-miR-127-3p	NM_170686	ZNF398	4639	4658	1	-23.8	1	0.0101321	0.5	-0.384427	0.0395493	-11.3217	17	19	14	3UTR
hsa-miR-127-3p	NM_130842	PTPRN2	3440	3466	1	-23.8	1	0.000523125	0.5	0.162013	0.636199	-6.85796	19	26	6	3UTR
hsa-miR-127-3p	NM_130843	PTPRN2	3404	3430	1	-23.8	1	0.000523125	0.5	0.362091	0.164083	-6.85796	19	26	6	3UTR
hsa-miR-127-3p	NM_002847	PTPRN2	3491	3517	1	-23.8	1	0.000523125	0.5	0.362091	0.164083	-6.85796	19	26	6	3UTR
hsa-miR-127-3p	NM_001306188	MOSPD1	2048	2071	1	-19.8	1	0.0295028	0.632	0	0	-9.33931	18	23	7	3UTR
hsa-miR-127-3p	NM_019556	MOSPD1	2210	2233	1	-19.8	1	0.0295028	0.632	0	0	-9.33931	18	23	7	3UTR
hsa-miR-127-3p	NM_001173517	MAP7D3	3364	3388	1	-23.8	1	0.000352629	0.426	0	0	-10.0583	18	24	10	3UTR
hsa-miR-127-3p	NM_001173517	MAP7D3	3517	3548	1	-22.8	1	0.00114159	0.529	0	0	-4.957	19	31	11	3UTR
hsa-miR-127-3p	NM_000202	IDS	3880	3899	1	-25.2	1	0.000146098	0.426	0	0	-8.10683	16	19	10	3UTR
hsa-miR-127-3p	NM_000202	IDS	5344	5367	1	-23.9	1	0.000254242	0.397	0	0	-5.52986	20	23	10	3UTR
hsa-miR-127-3p	NM_001174092	TMEM185A	1523	1549	1	-23.2	1	0.00779339	0.485	0	0	-5.70655	18	26	7	3UTR
hsa-miR-127-3p	NM_032508	TMEM185A	1700	1726	1	-23.2	1	0.00779339	0.485	0	0	-5.70655	18	26	7	3UTR
hsa-miR-127-3p	XM_011531181	CXorf40B	1887	1907	1	-25.2	1	0.0172726	0.456	0	0	-9.30909	15	20	10	3UTR
hsa-miR-127-3p	NM_134445	CD99L2	2772	2800	1	-21.9	1	0.000400462	0.544	0	0	-4.957	19	28	8	3UTR
hsa-miR-127-3p	NM_134446	CD99L2	2841	2869	1	-21.9	1	0.000400462	0.544	0	0	-4.957	19	28	8	3UTR
hsa-miR-127-3p	NM_001184808	CD99L2	2769	2797	1	-21.9	1	0.000400462	0.544	0	0	-4.957	19	28	8	3UTR
hsa-miR-127-3p	NM_031462	CD99L2	2988	3016	1	-21.9	1	0.000400462	0.544	0	0	-4.957	19	28	8	3UTR
hsa-miR-127-3p	NM_001242614	CD99L2	3018	3046	1	-21.9	1	0.000400462	0.544	0	0	-4.957	19	28	8	3UTR
hsa-miR-127-3p	NM_005342	HMGB3	3143	3167	1	-21.8	1	1.67272e-05	0.529	0	0	-8.55977	17	24	8	3UTR
hsa-miR-127-3p	NM_001301228	HMGB3	3248	3272	1	-21.8	1	1.67272e-05	0.529	0	0	-8.55977	17	24	8	3UTR
hsa-miR-127-3p	NM_004961	GABRE	1856	1907	1	-25.3	1	3.098e-06	0.529	0	0	-7.37138	17	21	10	3UTR
hsa-miR-127-3p	NM_021048	MAGEA10	1899	1920	1	-24.1	1	0.00551819	0.544	0	0	-14.9547	16	21	9	3UTR
hsa-miR-127-3p	NM_001011543	MAGEA10	1990	2011	1	-24.1	1	0.00551819	0.544	0	0	-14.9547	16	21	9	3UTR
hsa-miR-127-3p	NM_001018025	MTCP1	2022	2046	1	-23.4	1	2.18793e-05	0.485	0	0	-8.10047	18	24	9	3UTR
hsa-miR-127-3p	NM_001018025	MTCP1	1477	1501	1	-23.3	1	0.000308173	0.632	0	0	-6.89492	19	24	7	3UTR
hsa-miR-127-3p	NM_176786	IL9R	1314	1360	1	-24	1	0.000636478	0.353	0	0	-7.88174	17	20	15	3UTR
hsa-miR-127-3p	NM_001278619	PCDH11Y	4439	4462	1	-26.8	1	0.000804329	0.426	0	0	-5.52986	20	23	10	3UTR
hsa-miR-127-3p	NM_001278619	PCDH11Y	4823	4842	1	-23.6	1	1.13143e-05	0.412	0	0	-8.10683	17	19	10	3UTR
hsa-miR-127-3p	NM_032971	PCDH11Y	4270	4293	1	-26.8	1	0.000804329	0.426	0	0	-5.52986	20	23	10	3UTR
hsa-miR-127-3p	NM_032971	PCDH11Y	4654	4673	1	-23.6	1	1.13143e-05	0.412	0	0	-8.10683	17	19	10	3UTR
hsa-miR-127-3p	NM_032972	PCDH11Y	4524	4547	1	-26.8	1	0.000804329	0.426	0	0	-5.52986	20	23	10	3UTR
hsa-miR-127-3p	NM_032972	PCDH11Y	4908	4927	1	-23.6	1	1.13143e-05	0.412	0	0	-8.10683	17	19	10	3UTR
hsa-miR-127-3p	NM_152584	HSFY1	830	859	1	-21.8	1	0.000196709	0.588	0	0	-4.957	20	29	8	3UTR
hsa-miR-127-3p	NM_001001877	HSFY2	830	859	1	-21.8	1	0.000196709	0.588	0	0	-4.957	20	29	8	3UTR
hsa-miR-127-3p	NM_004678	BPY2	675	698	1	-19.1	1	0.049575	0.588	0	0	-9.67116	17	23	8	3UTR
hsa-miR-127-3p	NM_001002760	BPY2B	675	698	1	-19.1	1	0.049575	0.588	0	0	-9.67116	17	23	8	3UTR
hsa-miR-127-3p	NM_001002761	BPY2C	675	698	1	-19.1	1	0.049575	0.588	0	0	-9.67116	17	23	8	3UTR
hsa-miR-127-3p	NM_000780	CYP7A1	2004	2029	1	-21	1	0.0341097	0.559	3.63492	3.51367	-6.19951	18	25	9	3UTR
hsa-miR-127-3p	NM_005941	MMP16	5627	5650	1	-22.6	1	0.0498963	0.647	0.0701558	-0.164931	-4.957	17	23	10	3UTR
hsa-miR-127-3p	NM_001282356	SLC26A7	3609	3625	1	-21.6	1	0.0289762	0.647	-0.445384	0.14177	-12.0073	15	16	15	3UTR
hsa-miR-127-3p	NM_001282357	SLC26A7	3446	3462	1	-21.6	1	0.0289762	0.647	-0.445384	0.14177	-12.0073	15	16	15	3UTR
hsa-miR-127-3p	NM_001144663	CDH17	2958	2998	1	-22.1	1	0.00140151	0.456	1.21668	2.04385	-5.08246	20	40	9	3UTR
hsa-miR-127-3p	NM_004063	CDH17	2957	2997	1	-22.1	1	0.00140151	0.456	1.4285	2.02267	-5.08246	20	40	9	3UTR
hsa-miR-127-3p	NM_006294	UQCRB	1162	1181	1	-27.8	1	2.15809e-05	0.397	0.66589	-0.203371	-8.10683	17	19	10	3UTR
hsa-miR-127-3p	NM_001254752	UQCRB	1299	1318	1	-27.8	1	2.15809e-05	0.397	0.372055	-0.157022	-8.10683	17	19	10	3UTR
hsa-miR-127-3p	NM_178812	MTDH	4105	4125	1	-28.1	1	0.0161884	0.588	0.272458	0.0874488	-6.24613	18	20	10	3UTR
hsa-miR-127-3p	NM_178812	MTDH	4243	4266	1	-27.5	1	0.000102232	0.382	0.0970881	0.0199751	-5.52986	20	23	10	3UTR
hsa-miR-127-3p	NM_178812	MTDH	6240	6276	1	-24	1	3.21782e-06	0.515	-0.0544718	0.0589441	-6.97192	16	19	12	3UTR
hsa-miR-127-3p	NM_001267709	ZNF706	1573	1595	1	-21.1	1	0.0692052	0.618	0.522112	0.365484	-6.9696	19	22	12	3UTR
hsa-miR-127-3p	NM_016096	ZNF706	1660	1682	1	-21.1	1	0.0692052	0.618	1.12397	0.45685	-6.9696	19	22	12	3UTR
hsa-miR-127-3p	NM_001042510	ZNF706	1775	1797	1	-21.1	1	0.0692052	0.618	0.812164	0.971331	-6.9696	19	22	12	3UTR
hsa-miR-127-3p	NM_001267708	ZNF706	1819	1841	1	-21.1	1	0.0692052	0.618	1.50829	1.81865	-6.9696	19	22	12	3UTR
hsa-miR-127-3p	XM_024447173	ZNF706	2326	2348	1	-21.1	1	0.0692052	0.618	0	0	-6.9696	19	22	12	3UTR
hsa-miR-127-3p	NM_001330593	GRHL2	2575	2596	1	-22.1	1	0.00168715	0.441	0.433158	0.0607009	-7.91236	18	21	8	3UTR
hsa-miR-127-3p	NM_024915	GRHL2	2514	2535	1	-22.1	1	0.00168715	0.441	0.329269	0.0575356	-7.91236	18	21	8	3UTR
hsa-miR-127-3p	NM_001282863	RSPO2	1984	2005	1	-21.3	1	0.000435376	0.618	6.27008	4.70751	-9.87071	16	21	8	3UTR
hsa-miR-127-3p	NM_001317942	RSPO2	1566	1602	1	-21.8	1	8.00556e-05	0.5	1.00584	0.770947	-4.79441	17	22	7	3UTR
hsa-miR-127-3p	NM_014112	TRPS1	8827	8852	1	-23.9	1	9.13265e-05	0.515	2.74102	3.49631	-6.54929	18	25	7	3UTR
hsa-miR-127-3p	NM_001172811	SLC30A8	3093	3134	1	-19.8	1	0.00403347	0.529	0.615888	0.52591	-4.957	18	41	11	3UTR
hsa-miR-127-3p	NM_001172815	SLC30A8	5248	5280	1	-24.4	1	0.000182861	0.529	1.83245	1.14279	-8.84586	17	22	9	3UTR
hsa-miR-127-3p	NM_001172814	SLC30A8	5221	5253	1	-24.4	1	0.000182861	0.529	2.7233	1.29084	-8.84586	17	22	9	3UTR
hsa-miR-127-3p	NM_173851	SLC30A8	5191	5223	1	-24.4	1	0.000182861	0.529	2.7233	1.29084	-8.84586	17	22	9	3UTR
hsa-miR-127-3p	NM_001349811	SAMD12	2670	2703	1	-24.4	1	0.000195178	0.456	0.556471	0.0748801	-5.81384	14	18	11	3UTR
hsa-miR-127-3p	NM_006438	COLEC10	1136	1158	1	-22	1	0.000726243	0.618	-0.152385	-0.157396	-11.3983	18	22	8	3UTR
hsa-miR-127-3p	NM_024094	DSCC1	2076	2096	1	-22.5	1	0.00129755	0.544	3.64609	1.2372	-10.4182	17	20	7	3UTR
hsa-miR-127-3p	NM_018024	WDYHV1	1004	1040	1	-18.8	1	0.00173795	0.544	-0.277501	0.106391	-6.9696	21	36	8	3UTR
hsa-miR-127-3p	XM_017013603	WDYHV1	921	940	1	-23.9	1	9.60535e-05	0.426	0	0	-8.10683	17	19	10	3UTR
hsa-miR-127-3p	XM_017013603	WDYHV1	4905	4924	1	-22.6	1	0.00203544	0.456	0	0	-8.61389	17	19	11	3UTR
hsa-miR-127-3p	NM_001282985	TRIB1	1613	1639	1	-22.8	1	0.000152645	0.618	0.818988	0.327722	-8.32703	16	21	11	3UTR
hsa-miR-127-3p	NM_001145095	HHLA1	3718	3754	1	-23.9	1	7.79343e-05	0.485	2.52672	2.92669	-6.01339	19	36	12	3UTR
hsa-miR-127-3p	XM_005250841	DENND3	4999	5022	1	-29.8	1	1.86452e-06	0.368	0	0	-7.91236	19	23	10	3UTR
hsa-miR-127-3p	NM_015193	ARC	1503	1530	1	-24.9	1	2.38555e-05	0.338	0.0382276	0.198034	-7.91236	19	27	7	3UTR
hsa-miR-127-3p	NM_001199830	HPSE	2515	2534	1	-27.9	1	1.81444e-05	0.471	-0.166785	-0.0275343	-8.10683	17	19	10	3UTR
hsa-miR-127-3p	NM_138982	MAPK10	2497	2530	1	-23.5	1	0.000261266	0.559	1.6568	1.6247	-4.52877	19	33	11	3UTR
hsa-miR-127-3p	NM_152542	PPM1K	3890	3909	1	-24.6	1	1.93535e-06	0.456	0.0179215	0.270026	-8.10683	17	19	10	3UTR
hsa-miR-127-3p	NM_014883	FAM13A	4615	4635	1	-24.5	1	6.88506e-07	0.353	1.90481	1.43731	-8.50749	18	20	10	3UTR
hsa-miR-127-3p	XM_017008044	GPRIN3	11944	11963	1	-22.4	1	3.32306e-05	0.529	0	0	-8.40165	16	19	13	3UTR
hsa-miR-127-3p	NM_006457	PDLIM5	3150	3173	1	-28.5	1	5.3308e-06	0.441	0.30188	0.0898718	-5.52986	20	23	10	3UTR
hsa-miR-127-3p	NM_001256426	PDLIM5	3237	3260	1	-28.5	1	5.3308e-06	0.441	-0.19972	0.0439308	-5.52986	20	23	10	3UTR
hsa-miR-127-3p	NM_001011513	PDLIM5	2823	2846	1	-28.5	1	5.3308e-06	0.441	0.30188	0.0898718	-5.52986	20	23	10	3UTR
hsa-miR-127-3p	NM_001256425	PDLIM5	2731	2754	1	-28.5	1	5.3308e-06	0.441	-0.19972	0.0439308	-5.52986	20	23	10	3UTR
hsa-miR-127-3p	NM_001031723	DNAJB14	1851	1869	1	-19.5	1	0.00446994	0.75	0.39894	0.376647	-9.113	15	18	8	3UTR
hsa-miR-127-3p	NM_001031723	DNAJB14	4422	4451	1	-18.7	1	0.117822	0.647	2.2261	1.8801	-10.1324	18	29	10	3UTR
hsa-miR-127-3p	NM_024751	GSTCD	2498	2517	1	-24.8	1	6.84999e-05	0.471	0.112638	0.120509	-9.59551	16	19	8	3UTR
hsa-miR-127-3p	NM_001031720	GSTCD	2577	2596	1	-24.8	1	6.84999e-05	0.471	0.112638	0.120509	-9.59551	16	19	8	3UTR
hsa-miR-127-3p	NM_024019	NEUROG2	1168	1188	1	-24.9	1	8.43479e-07	0.382	1.64593	0.397378	-6.19951	18	20	11	3UTR
hsa-miR-127-3p	NM_020961	METTL14	3068	3084	1	-19.6	1	0.00104058	0.529	0.197132	-0.118176	-10.4498	14	16	11	3UTR
hsa-miR-127-3p	NM_001170330	C4orf3	1622	1644	1	-21.9	1	5.62344e-05	0.515	0.233866	0.438193	-7.79363	18	22	8	3UTR
hsa-miR-127-3p	NM_001128843	TNIP3	2019	2042	1	-22.3	0	0.00125573	0.544	2.08063	1.83854	-14.8343	16	23	11	3UTR
hsa-miR-127-3p	NM_024873	TNIP3	2025	2048	1	-22.3	0	0.00125573	0.544	2.71066	1.94482	-14.8343	16	23	11	3UTR
hsa-miR-127-3p	NM_198179	QRFPR	1935	2002	1	-26.8	1	0.00116028	0.426	2.20157	0.986358	-5.52986	19	24	10	3UTR
hsa-miR-127-3p	XM_017004665	SCN3A	3967	3990	1	-22.6	1	3.95798e-05	0.574	0	0	-7.10297	18	23	8	3UTR
hsa-miR-127-3p	XM_017004664	SCN3A	4105	4128	1	-22.6	1	3.95798e-05	0.574	0	0	-7.10297	18	23	8	3UTR
hsa-miR-127-3p	NM_001172173	CSRNP3	4380	4409	1	-23.4	1	0.00139626	0.588	0.201481	0.0441901	-8.19652	16	21	7	3UTR
hsa-miR-127-3p	NM_024969	CSRNP3	4270	4308	1	-23.4	1	0.00139626	0.588	-0.400282	0.167363	-8.19652	16	21	7	3UTR
hsa-miR-127-3p	XM_005246865	CSRNP3	4093	4131	1	-23.4	1	0.00139626	0.588	0	0	-8.19652	16	21	7	3UTR
hsa-miR-127-3p	NM_021176	G6PC2	2318	2343	1	-27.1	1	0.00279756	0.515	0.219058	0.327316	-8.05661	21	25	9	3UTR
hsa-miR-127-3p	NM_001081686	G6PC2	2202	2227	1	-27.1	1	0.00279756	0.515	0.282998	0.278158	-8.05661	21	25	9	3UTR
hsa-miR-127-3p	NM_138995	MYO3B	5447	5470	1	-26.1	1	0.00657264	0.426	-0.318513	0.051228	-5.52986	20	23	10	3UTR
hsa-miR-127-3p	NM_001083615	MYO3B	5366	5389	1	-26.1	1	0.00657264	0.426	-0.318513	0.051228	-5.52986	20	23	10	3UTR
hsa-miR-127-3p	NM_024770	METTL8	4165	4185	1	-26.5	1	0.000385842	0.426	0.991843	0.690551	-7.30252	18	20	9	3UTR
hsa-miR-127-3p	NM_001321162	METTL8	4124	4144	1	-26.5	1	0.000385842	0.426	0.956133	0.707423	-7.30252	18	20	9	3UTR
hsa-miR-127-3p	NM_001321160	METTL8	4279	4299	1	-26.5	1	0.000385842	0.426	0.763307	0.618241	-7.30252	18	20	9	3UTR
hsa-miR-127-3p	XM_017005002	DCAF17	3393	3409	1	-20.1	1	0.00101312	0.5	0	0	-14.5224	14	16	11	3UTR
hsa-miR-127-3p	NM_001267051	GPR155	3162	3181	1	-26.2	1	0.000398468	0.441	0.209436	-0.26827	-7.24999	18	19	18	3UTR
hsa-miR-127-3p	NM_001267051	GPR155	5829	5896	1	-25.7	1	8.15144e-05	0.426	2.2556	4.10762	-10.1658	18	24	8	3UTR
hsa-miR-127-3p	NM_001267051	GPR155	3963	3985	1	-23.6	1	8.47273e-05	0.515	0.0989289	0.0981275	-6.93679	19	22	15	3UTR
hsa-miR-127-3p	NM_152529	GPR155	3246	3265	1	-26.2	1	0.000398468	0.441	-0.404616	-0.305493	-7.24999	18	19	18	3UTR
hsa-miR-127-3p	NM_001267050	GPR155	3292	3311	1	-26.2	1	0.000398468	0.441	-0.556479	-0.261007	-7.24999	18	19	18	3UTR
hsa-miR-127-3p	NM_001267050	GPR155	6003	6026	1	-25.4	1	8.15144e-05	0.426	4.23027	4.45778	-10.1658	18	23	8	3UTR
hsa-miR-127-3p	NM_001267050	GPR155	4093	4115	1	-23.6	1	8.47273e-05	0.515	-0.05337	0.0476283	-6.93679	19	22	15	3UTR
hsa-miR-127-3p	NM_001033045	GPR155	3395	3414	1	-26.2	1	0.000398468	0.441	0.671625	0.652313	-7.24999	18	19	18	3UTR
hsa-miR-127-3p	NM_001033045	GPR155	4196	4218	1	-23.6	1	8.47273e-05	0.515	0.0388112	0.18109	-6.93679	19	22	15	3UTR
hsa-miR-127-3p	NM_021192	HOXD11	1192	1218	1	-27.7	1	0.00148288	0.441	2.47046	2.32579	-4.957	20	26	8	3UTR
hsa-miR-127-3p	NM_014213	HOXD9	1698	1734	1	-28.6	1	2.85962e-06	0.353	0.379246	0.286413	-5.49511	21	27	11	3UTR
hsa-miR-127-3p	NM_194247	HNRNPA3	4376	4440	1	-28.3	1	0.00970896	0.441	-0.122293	-0.167484	-6.54929	18	21	11	3UTR
hsa-miR-127-3p	NM_001330249	HNRNPA3	1724	1788	1	-28.3	1	0.00970896	0.441	-0.122293	-0.167484	-6.54929	18	21	11	3UTR
hsa-miR-127-3p	NM_001330247	HNRNPA3	4310	4374	1	-28.3	1	0.00970896	0.441	-0.122293	-0.167484	-6.54929	18	21	11	3UTR
hsa-miR-127-3p	XM_011512041	AGPS	3156	3177	1	-19.9	1	0.00275612	0.662	0	0	-8.32603	16	21	10	3UTR
hsa-miR-127-3p	NM_001077197	PDE11A	4266	4289	1	-31.6	1	2.28772e-05	0.382	0.436896	0.0414796	-5.52986	20	23	10	3UTR
hsa-miR-127-3p	NM_016953	PDE11A	5235	5258	1	-31.6	1	2.28772e-05	0.382	0.295863	0.0757373	-5.52986	20	23	10	3UTR
hsa-miR-127-3p	NM_001316745	CCDC141	6180	6200	1	-22.1	1	0.00450033	0.632	3.49531	2.66387	-6.51454	17	20	8	3UTR
hsa-miR-127-3p	NM_080876	DUSP19	5133	5151	1	-24.2	1	0.000482185	0.485	-0.20495	-0.114813	-9.39596	16	18	9	3UTR
hsa-miR-127-3p	NM_001142314	DUSP19	4980	4998	1	-24.2	1	0.000482185	0.485	-0.20495	-0.114813	-9.39596	16	18	9	3UTR
hsa-miR-127-3p	NM_001254736	NABP1	3010	3034	1	-22	1	0.00271619	0.382	-0.1055	0.074227	-7.27064	18	24	10	3UTR
hsa-miR-127-3p	NM_001031716	NABP1	3411	3435	1	-22	1	0.00271619	0.382	-0.1055	0.074227	-7.27064	18	24	10	3UTR
hsa-miR-127-3p	NM_019098	CNGB3	3533	3561	1	-22.8	1	0.000452282	0.574	1.42982	2.65395	-16.1972	15	20	9	3UTR
hsa-miR-127-3p	NM_001170543	PGAM5	1463	1482	1	-24.5	1	0.00347925	0.426	-0.00393243	-0.0422607	-9.59551	16	19	8	3UTR
hsa-miR-127-3p	NM_152943	ZNF268	4618	4655	1	-20.5	1	0.012911	0.618	-0.127747	-0.24016	-4.957	20	37	9	3UTR
hsa-miR-127-3p	NM_003415	ZNF268	4512	4549	1	-20.5	1	0.012911	0.618	-0.127747	-0.24016	-4.957	20	37	9	3UTR
hsa-miR-127-3p	NM_001165885	ZNF268	4385	4422	1	-20.5	1	0.012911	0.618	-0.127747	-0.24016	-4.957	20	37	9	3UTR
hsa-miR-127-3p	NM_001165883	ZNF268	4289	4326	1	-20.5	1	0.012911	0.618	-0.127747	-0.24016	-4.957	20	37	9	3UTR
hsa-miR-127-3p	NM_001165887	ZNF268	4417	4454	1	-20.5	1	0.012911	0.618	-0.127747	-0.24016	-4.957	20	37	9	3UTR
hsa-miR-127-3p	NM_001165886	ZNF268	4184	4221	1	-20.5	1	0.012911	0.618	-0.127747	-0.24016	-4.957	20	37	9	3UTR
hsa-miR-127-3p	NM_001165884	ZNF268	4088	4125	1	-20.5	1	0.012911	0.618	-0.127747	-0.24016	-4.957	20	37	9	3UTR
hsa-miR-127-3p	NM_001165881	ZNF268	4388	4425	1	-20.5	1	0.012911	0.618	-0.223745	-0.174497	-4.957	20	37	9	3UTR
hsa-miR-127-3p	NM_001142684	ZMYM5	2642	2674	1	-23.8	1	0.000244945	0.5	3.48509	1.68946	-8.52714	18	22	14	3UTR
hsa-miR-127-3p	NM_001166017	SKA3	1293	1313	1	-23.3	1	0.00180089	0.515	0.00392669	0.0656573	-8.55977	18	20	13	3UTR
hsa-miR-127-3p	NM_145061	SKA3	1412	1432	1	-23.3	1	0.0019987	0.515	-0.322885	-0.137782	-8.55977	18	20	13	3UTR
hsa-miR-127-3p	NM_024026	MRPL57	2291	2310	1	-27	1	0.000465283	0.397	0	0	-8.53912	17	19	10	3UTR
hsa-miR-127-3p	XM_006719797	ZDHHC20	3363	3382	1	-25.2	1	2.40749e-06	0.412	0	0	-12.7428	15	19	8	3UTR
hsa-miR-127-3p	NM_001286792	SPATA13	5380	5399	1	-24.6	1	8.08869e-05	0.426	-0.482936	-0.0152342	-8.10683	17	19	10	3UTR
hsa-miR-127-3p	NM_001166271	SPATA13	5056	5075	1	-24.6	1	8.08869e-05	0.426	0.105124	-0.175174	-8.10683	17	19	10	3UTR
hsa-miR-127-3p	NM_153023	SPATA13	3292	3311	1	-24.6	1	8.08869e-05	0.426	0.105124	-0.175174	-8.10683	17	19	10	3UTR
hsa-miR-127-3p	NM_001286794	SPATA13	2998	3017	1	-24.6	1	8.08869e-05	0.426	-0.0693552	-0.138824	-8.10683	17	19	10	3UTR
hsa-miR-127-3p	NM_001286795	SPATA13	2790	2809	1	-24.6	1	8.08869e-05	0.426	-0.482936	-0.127515	-8.10683	17	19	10	3UTR
hsa-miR-127-3p	NM_001286793	SPATA13	2604	2623	1	-24.6	1	8.08869e-05	0.426	-0.482936	-0.127515	-8.10683	17	19	10	3UTR
hsa-miR-127-3p	NM_152704	AMER2	7919	7941	1	-25	1	8.45793e-06	0.529	2.10697	1.23955	-6.24644	16	22	6	3UTR
hsa-miR-127-3p	NM_199138	AMER2	7253	7275	1	-25	1	8.45793e-06	0.529	0.38493	0.666616	-6.24644	16	22	6	3UTR
hsa-miR-127-3p	NM_014089	NUP58	2595	2614	1	-29.1	1	3.40516e-05	0.397	-0.418859	-0.0438448	-8.10683	17	19	10	3UTR
hsa-miR-127-3p	NM_001008564	NUP58	2559	2578	1	-29.1	1	3.40516e-05	0.397	-0.418859	-0.0438448	-8.10683	17	19	10	3UTR
hsa-miR-127-3p	XM_005266600	NUP58	2468	2487	1	-29.1	1	3.40516e-05	0.397	0	0	-8.10683	17	19	10	3UTR
hsa-miR-127-3p	NM_005288	GPR12	4467	4490	1	-28.1	1	0.00100708	0.485	4.43884	4.31648	-10.6705	19	23	13	3UTR
hsa-miR-127-3p	NM_005288	GPR12	3608	3627	1	-24.6	1	6.8746e-06	0.412	0.683857	1.99153	-8.10683	17	19	10	3UTR
hsa-miR-127-3p	NM_002019	FLT1	4930	4954	1	-27.7	1	0.0161675	0.441	3.53714	2.74339	-12.6809	18	24	8	3UTR
hsa-miR-127-3p	NM_003045	SLC7A1	6318	6345	1	-27.7	1	0.00136177	0.529	4.08846	2.72195	-7.7949	19	27	9	3UTR
hsa-miR-127-3p	NM_032116	KATNAL1	4088	4128	1	-26.4	1	0.00660277	0.426	0.0250067	0.104175	-5.33701	20	40	12	3UTR
hsa-miR-127-3p	NM_001014380	KATNAL1	4046	4086	1	-26.4	1	0.00660277	0.426	0.0580476	0.0324847	-5.33701	20	40	12	3UTR
hsa-miR-127-3p	NM_001313892	HMGB1	3508	3534	1	-20.7	1	0.00765369	0.603	3.54187	3.81843	-4.957	17	26	8	3UTR
hsa-miR-127-3p	NM_000059	BRCA2	10732	10751	1	-23.5	1	8.40031e-07	0.559	-0.138865	-0.00736038	-9.65801	17	19	15	3UTR
hsa-miR-127-3p	NM_015032	PDS5B	6401	6436	1	-22.3	1	0.00143814	0.603	0.700032	0.816538	-7.57093	16	20	11	3UTR
hsa-miR-127-3p	NM_181558	RFC3	1137	1157	1	-19.5	1	0.0192924	0.529	0.04616	0.0498188	-10.7153	17	20	10	3UTR
hsa-miR-127-3p	NM_014252	SLC25A15	2813	2832	1	-24.9	1	0.000809353	0.412	0.154476	-0.0597778	-8.10683	17	19	10	3UTR
hsa-miR-127-3p	NM_152903	KBTBD6	2880	2899	1	-24.3	1	2.75518e-06	0.412	-0.00345341	0.339685	-8.10683	17	19	10	3UTR
hsa-miR-127-3p	NM_024561	NAA16	3368	3387	1	-20.8	1	0.00016955	0.412	0.135063	0.134028	-12.7428	14	19	8	3UTR
hsa-miR-127-3p	NM_003295	TPT1	2384	2409	1	-26.1	1	2.73402e-06	0.456	0.0570997	-0.219097	-7.10805	19	25	7	3UTR
hsa-miR-127-3p	NM_001164211	LRCH1	3399	3423	1	-22.2	1	0.000888121	0.574	0.187328	0.400274	-10.1658	17	24	11	3UTR
hsa-miR-127-3p	NM_015116	LRCH1	3294	3318	1	-22.2	1	0.000888121	0.574	0.187328	0.400274	-10.1658	17	24	11	3UTR
hsa-miR-127-3p	NM_031915	SETDB2	3937	3956	1	-22.4	1	5.69493e-05	0.456	-0.334155	0.00840657	-8.10683	17	19	10	3UTR
hsa-miR-127-3p	NM_001160308	SETDB2	3901	3920	1	-22.4	1	5.69493e-05	0.456	-0.334155	0.00840657	-8.10683	17	19	10	3UTR
hsa-miR-127-3p	NM_001320699	SETDB2	3580	3599	1	-22.4	1	5.69493e-05	0.456	-0.334155	0.00840657	-8.10683	17	19	10	3UTR
hsa-miR-127-3p	XM_011535229	RNASEH2B	1317	1340	1	-23.1	1	3.00683e-05	0.368	0	0	-6.98341	18	23	10	3UTR
hsa-miR-127-3p	XM_011535230	RNASEH2B	1257	1280	1	-20.6	1	0.0260661	0.588	0	0	-7.10297	17	23	7	3UTR
hsa-miR-127-3p	XM_011535231	RNASEH2B	1212	1235	1	-20.6	1	0.0260661	0.588	0	0	-7.10297	17	23	7	3UTR
hsa-miR-127-3p	NM_021645	UTP14C	3913	3936	1	-22.3	1	0.000738978	0.441	0.113461	-0.278589	-7.20466	19	23	8	3UTR
hsa-miR-127-3p	NM_002498	NEK3	2254	2277	1	-26.2	1	0.000165705	0.574	0	0	-5.22701	17	23	6	3UTR
hsa-miR-127-3p	NM_020951	ZNF529	3613	3632	1	-21.1	1	0.00238619	0.426	1.05568	0.271883	-11.2264	15	19	9	3UTR
hsa-miR-127-3p	NM_001321351	ZNF529	3714	3733	1	-21.1	1	0.00238619	0.426	0.0837568	1.06875	-11.2264	15	19	9	3UTR
hsa-miR-127-3p	NM_153257	ZNF461	3133	3156	1	-31.6	1	0.000817726	0.368	-0.204672	-0.164605	-5.52986	20	23	10	3UTR
hsa-miR-127-3p	NM_001300993	ZNF570	3630	3653	1	-22.2	1	3.62586e-06	0.412	-0.244	-0.097974	-7.20466	19	23	8	3UTR
hsa-miR-127-3p	NM_001013659	ZNF793	3828	3851	1	-25.3	1	0.000982065	0.456	0.189559	-0.134752	-5.52986	20	23	10	3UTR
hsa-miR-127-3p	XM_006723213	ZNF793	3850	3873	1	-25.3	1	0.000982065	0.456	0	0	-5.52986	20	23	10	3UTR
hsa-miR-127-3p	NM_014898	ZFP30	5069	5098	1	-24.8	1	0.000915397	0.588	0.299529	0.369393	-7.3076	20	29	6	3UTR
hsa-miR-127-3p	NM_001039672	YIF1B	1270	1312	1	-22	1	6.31563e-06	0.279	0.23716	-0.292188	-10.3652	17	24	9	3UTR
hsa-miR-127-3p	NM_174905	FAM98C	1081	1101	1	-22.3	1	4.83697e-07	0.426	-0.447164	0.680344	-7.60568	17	20	10	3UTR
hsa-miR-127-3p	NM_001351675	FAM98C	835	855	1	-22.3	1	4.83697e-07	0.426	-0.447164	0.680344	-7.60568	17	20	10	3UTR
hsa-miR-127-3p	NM_001004318	ACP7	2544	2567	1	-23.1	1	0.00338154	0.397	0.156433	-0.173695	-8.65174	19	23	11	3UTR
hsa-miR-127-3p	NM_001303614	SAMD4B	2586	2608	1	-21.3	1	0.00801163	0.456	0.917179	0.54788	-8.85129	17	22	7	3UTR
hsa-miR-127-3p	XM_017026921	SAMD4B	2781	2803	1	-21.3	1	0.00801163	0.456	0	0	-8.85129	17	22	7	3UTR
hsa-miR-127-3p	NM_017592	MED29	2319	2339	1	-24.6	1	0.00353844	0.382	0.0602331	-0.191527	-8.10683	17	20	10	3UTR
hsa-miR-127-3p	NM_001317770	MED29	2249	2269	1	-24.6	1	0.00353844	0.382	0.0602331	-0.191527	-8.10683	17	20	10	3UTR
hsa-miR-127-3p	NM_022835	PLEKHG2	7156	7175	1	-24.6	1	7.72543e-05	0.471	0.0527337	-0.0701517	-8.10683	17	19	10	3UTR
hsa-miR-127-3p	NM_001351693	PLEKHG2	6624	6643	1	-24.6	1	7.72543e-05	0.471	0.0527337	-0.0701517	-8.10683	17	19	10	3UTR
hsa-miR-127-3p	NM_001243028	AKT2	2076	2097	1	-27.2	1	1.47299e-06	0.265	0.415214	1.0587	-9.00393	17	21	9	3UTR
hsa-miR-127-3p	NM_001626	AKT2	2206	2227	1	-27.2	1	1.47299e-06	0.265	0.59616	0.233138	-9.00393	17	21	9	3UTR
hsa-miR-127-3p	XM_024451417	AKT2	2008	2045	1	-27.4	1	1.47299e-06	0.265	0	0	-9.00393	17	22	9	3UTR
hsa-miR-127-3p	XM_011526614	AKT2	1993	2030	1	-27.4	1	1.47299e-06	0.265	0	0	-9.00393	17	22	9	3UTR
hsa-miR-127-3p	NM_020956	PRX	5267	5328	1	-26.1	1	0.000520908	0.397	2.8303	1.15656	-4.957	20	61	9	3UTR
hsa-miR-127-3p	NM_024876	COQ8B	2066	2087	1	-23.8	1	3.06557e-05	0.338	0.954813	0.664938	-10.0807	17	21	13	3UTR
hsa-miR-127-3p	NM_198476	C19orf54	1896	1918	1	-23.4	1	6.66561e-05	0.412	2.50181	2.37365	-9.45804	17	22	7	3UTR
hsa-miR-127-3p	NM_001247994	POU2F2	3353	3375	1	-26.7	1	0.00634017	0.294	1.72192	1.34295	-12.6809	18	22	8	3UTR
hsa-miR-127-3p	NM_002698	POU2F2	3489	3511	1	-26.7	1	0.00634017	0.294	1.56483	1.72781	-12.6809	18	22	8	3UTR
hsa-miR-127-3p	NM_002698	POU2F2	5203	5235	1	-23.5	1	0.000312412	0.397	2.90405	2.13567	-5.22671	21	32	9	3UTR
hsa-miR-127-3p	NM_001207025	POU2F2	3537	3559	1	-26.7	1	0.00634017	0.294	1.19175	1.77388	-12.6809	18	22	8	3UTR
hsa-miR-127-3p	NM_019108	SMG9	2724	2743	1	-29.1	1	1.21185e-05	0.441	0.138971	-0.0247015	-8.10683	17	19	10	3UTR
hsa-miR-127-3p	NM_182573	LYPD5	1226	1259	1	-24.9	1	0.000419223	0.456	-0.0434081	-0.217344	-4.957	20	33	10	3UTR
hsa-miR-127-3p	XM_005258786	ZNF283	5217	5240	1	-31.6	1	0.000902223	0.412	0	0	-5.52986	20	23	10	3UTR
hsa-miR-127-3p	XM_024451459	ZNF283	5064	5087	1	-31.6	1	0.000902223	0.412	0	0	-5.52986	20	23	10	3UTR
hsa-miR-127-3p	XM_017026761	ZNF233	1017	1046	1	-23.6	1	6.7036e-05	0.412	0	0	-6.24613	18	29	8	3UTR
hsa-miR-127-3p	NM_000483	APOC2	445	488	1	-23.9	1	0.000613976	0.382	-0.163475	-0.173792	-7.27064	17	22	12	3UTR
hsa-miR-127-3p	NM_020762	SRGAP1	3863	3888	1	-23.1	1	7.76075e-06	0.456	0.00191259	-0.242467	-6.73762	19	25	8	3UTR
hsa-miR-127-3p	NM_001346201	SRGAP1	3794	3819	1	-23.1	1	7.76075e-06	0.456	0.00191259	-0.242467	-6.73762	19	25	8	3UTR
hsa-miR-127-3p	NM_007235	XPOT	4249	4268	1	-24.6	1	0.000229484	0.456	-0.0061241	-0.0430076	-8.10683	17	19	10	3UTR
hsa-miR-127-3p	NM_002076	GNS	1840	1860	1	-25.6	1	7.299e-05	0.485	0.00578321	-0.213784	-5.19005	17	20	11	3UTR
hsa-miR-127-3p	NM_032338	LLPH	905	928	1	-27.5	1	0.000125417	0.426	0.154956	-0.0426517	-5.52986	20	23	10	3UTR
hsa-miR-127-3p	NM_007199	IRAK3	2263	2287	1	-22.6	1	0.00240686	0.515	0.321457	-0.103474	-6.19951	18	24	7	3UTR
hsa-miR-127-3p	NM_001142523	IRAK3	2080	2104	1	-22.6	1	0.00240686	0.515	0.321457	-0.103474	-6.19951	18	24	7	3UTR
hsa-miR-127-3p	NM_001330192	NUP107	5039	5062	1	-21.5	1	5.93646e-06	0.456	0.0494455	-0.0614157	-8.12748	17	23	8	3UTR
hsa-miR-127-3p	NM_020401	NUP107	5011	5034	1	-21.5	1	5.93646e-06	0.456	0.0494455	-0.0614157	-8.12748	17	23	8	3UTR
hsa-miR-127-3p	NM_018656	SLC35E3	1362	1381	1	-26.6	1	0.000888194	0.412	0.00665	-0.143612	-9.34934	16	19	9	3UTR
hsa-miR-127-3p	NM_002392	MDM2	6631	6662	1	-24.6	1	8.15431e-05	0.559	-0.252706	-0.244087	-12.9649	17	24	12	3UTR
hsa-miR-127-3p	NM_001145339	MDM2	6466	6497	1	-24.6	1	8.15431e-05	0.559	-0.252706	-0.244087	-12.9649	17	24	12	3UTR
hsa-miR-127-3p	NM_001278462	MDM2	5871	5902	1	-24.6	1	8.15431e-05	0.559	0.135454	-0.185799	-12.9649	17	24	12	3UTR
hsa-miR-127-3p	NM_001145340	MDM2	5793	5824	1	-24.6	1	8.15431e-05	0.559	0.135454	-0.185799	-12.9649	17	24	12	3UTR
hsa-miR-127-3p	NM_001874	CPM	2728	2747	1	-28.7	1	0.000193389	0.412	0.0228934	0.147901	-8.10683	17	19	10	3UTR
hsa-miR-127-3p	NM_001874	CPM	5026	5045	1	-26.2	1	0.000137695	0.397	0.169323	0.167117	-8.10683	17	19	10	3UTR
hsa-miR-127-3p	NM_198320	CPM	2714	2733	1	-28.7	1	0.000193389	0.412	0.0441376	0.0795354	-8.10683	17	19	10	3UTR
hsa-miR-127-3p	NM_198320	CPM	5012	5031	1	-26.2	1	0.000137695	0.397	0.125209	0.200203	-8.10683	17	19	10	3UTR
hsa-miR-127-3p	NM_003667	LGR5	3477	3499	1	-22.8	1	0.0013039	0.588	-0.0450573	-0.00748392	-7.10297	17	22	7	3UTR
hsa-miR-127-3p	NM_001277226	LGR5	3405	3427	1	-22.8	1	0.0013039	0.588	-0.0450573	-0.00748392	-7.10297	17	22	7	3UTR
hsa-miR-127-3p	NM_001277227	LGR5	3261	3283	1	-22.8	1	0.0013039	0.588	-0.0450573	-0.00748392	-7.10297	17	22	7	3UTR
hsa-miR-127-3p	NM_018279	TMEM19	3540	3559	1	-23.6	1	0.000132317	0.426	-0.195897	-0.108619	-8.10683	17	19	10	3UTR
hsa-miR-127-3p	NM_018279	TMEM19	3745	3771	1	-22	1	0.000199405	0.559	-0.042386	-0.0844776	-6.87023	18	26	4	3UTR
hsa-miR-127-3p	NM_018279	TMEM19	3111	3137	1	-21.9	1	4.29003e-06	0.426	-0.368391	-0.621147	-7.54034	19	26	8	3UTR
hsa-miR-127-3p	NM_014999	RAB21	6585	6615	1	-28	1	0.000223453	0.603	0.318251	0.145947	-3.79332	21	30	8	3UTR
hsa-miR-127-3p	XM_011537775	GLIPR1	3420	3439	1	-23.8	1	0.000176335	0.515	0	0	-7.2559	17	19	14	3UTR
hsa-miR-127-3p	NM_139207	NAP1L1	4522	4551	1	-24.2	1	0.000954903	0.632	0	0	-6.51454	19	29	10	3UTR
hsa-miR-127-3p	NM_024560	ACSS3	2808	2842	1	-26.5	1	0.000573744	0.426	0.318386	-0.0299491	-8.10683	17	20	10	3UTR
hsa-miR-127-3p	NM_001330242	ACSS3	2805	2839	1	-26.5	1	0.000573744	0.426	0.318386	-0.0299491	-8.10683	17	20	10	3UTR
hsa-miR-127-3p	NM_001282536	PPFIA2	4312	4335	1	-21.5	1	0.0145813	0.765	5.99876	5.24428	-16.2741	14	23	9	3UTR
hsa-miR-127-3p	NM_001220479	PPFIA2	3181	3204	1	-21.5	1	0.0145813	0.765	4.13022	4.40326	-16.2741	14	23	9	3UTR
hsa-miR-127-3p	NM_001220480	PPFIA2	3206	3229	1	-21.5	1	0.0145813	0.765	3.73426	4.34761	-16.2741	14	23	9	3UTR
hsa-miR-127-3p	NM_003994	KITLG	1504	1528	1	-20.4	1	0.0191632	0.588	0.0186338	0.408856	-4.90607	19	24	10	3UTR
hsa-miR-127-3p	NM_000899	KITLG	1588	1612	1	-20.4	1	0.0191632	0.588	0.12947	0.510329	-4.90607	19	24	10	3UTR
hsa-miR-127-3p	NM_004950	EPYC	1418	1439	1	-19.1	1	0.0179857	0.765	1.30315	1.77316	-8.40165	17	21	8	3UTR
hsa-miR-127-3p	NM_001178097	C12orf74	1212	1235	1	-27	1	0.00188053	0.412	0.146795	0.188352	-5.69428	20	23	11	3UTR
hsa-miR-127-3p	NM_001258333	HAL	3142	3172	1	-21.6	1	0.00102515	0.676	3.56732	4.13517	-9.81149	14	18	9	3UTR
hsa-miR-127-3p	NM_001258334	HAL	3139	3169	1	-21.6	1	0.00102515	0.676	3.56732	4.13517	-9.81149	14	18	9	3UTR
hsa-miR-127-3p	NM_002108	HAL	3209	3239	1	-21.6	1	0.00102515	0.676	3.56732	4.13517	-9.81149	14	18	9	3UTR
hsa-miR-127-3p	NM_001170464	CDK17	2371	2389	1	-22.7	1	2.35766e-05	0.559	2.48922	1.69022	-7.99135	17	18	17	3UTR
hsa-miR-127-3p	NM_001032283	TMPO	2684	2707	1	-26.8	1	4.09573e-05	0.397	-0.284449	-0.0589088	-5.52986	20	23	10	3UTR
hsa-miR-127-3p	NM_001307975	TMPO	2564	2587	1	-26.8	1	4.09573e-05	0.397	0.000732357	0.0303474	-5.52986	20	23	10	3UTR
hsa-miR-127-3p	NM_001032284	TMPO	2357	2380	1	-26.8	1	4.09573e-05	0.397	0.000732357	0.0303474	-5.52986	20	23	10	3UTR
hsa-miR-127-3p	NM_001204066	ANKS1B	1420	1458	1	-22	1	0.0724013	0.426	1.5176	1.19106	-5.22671	20	38	8	3UTR
hsa-miR-127-3p	XM_024449064	ANKS1B	2468	2506	1	-22	1	0.0724013	0.426	0	0	-5.22671	20	38	8	3UTR
hsa-miR-127-3p	NM_001111283	IGF1	2803	2824	1	-22.9	1	5.54228e-05	0.544	3.43042	1.50252	-6.01339	16	21	7	3UTR
hsa-miR-127-3p	NM_003211	TDG	2765	2787	1	-21.3	1	0.0085799	0.662	2.07687	1.48147	-9.59293	17	22	9	3UTR
hsa-miR-127-3p	NM_001160708	POLR3B	3663	3726	1	-22.8	1	0.000136006	0.603	-0.634277	-0.224143	-6.9696	19	33	9	3UTR
hsa-miR-127-3p	NM_213594	RFX4	2845	2866	1	-23.7	1	0.00277264	0.456	1.79558	1.4314	-11.0828	18	21	13	3UTR
hsa-miR-127-3p	NM_001206691	RFX4	2598	2619	1	-23.7	1	0.00277264	0.456	0.715486	1.5311	-11.0828	18	21	13	3UTR
hsa-miR-127-3p	NM_032491	RFX4	2264	2285	1	-23.7	1	0.00277264	0.456	2.32179	1.29569	-11.0828	18	21	13	3UTR
hsa-miR-127-3p	NM_032491	RFX4	2521	2541	1	-21.8	1	0.00247351	0.485	0.295634	0.534836	-5.92733	17	20	12	3UTR
hsa-miR-127-3p	NM_014819	PJA2	4422	4478	1	-25.5	1	0.0130127	0.75	1.76897	2.30715	-4.957	18	47	11	3UTR
hsa-miR-127-3p	NM_001323374	CAMK4	6633	6651	1	-21.4	1	0.000511754	0.485	-0.374734	0.0809809	-7.91435	16	18	13	3UTR
hsa-miR-127-3p	NM_032028	TSSK1B	1736	1781	1	-25.8	1	0.000349884	0.265	1.96574	1.21098	-12.3778	18	23	12	3UTR
hsa-miR-127-3p	NM_001202404	ALDH7A1	2370	2389	1	-23.6	1	0.00751972	0.441	0.319572	-0.0422767	-8.10683	17	19	10	3UTR
hsa-miR-127-3p	NM_001182	ALDH7A1	2562	2581	1	-23.6	1	0.00751972	0.441	-0.066773	-0.0562747	-8.10683	17	19	10	3UTR
hsa-miR-127-3p	NM_032177	PHAX	1703	1725	1	-22	1	7.68087e-06	0.5	0.184744	0.0997256	-7.79363	18	22	8	3UTR
hsa-miR-127-3p	NM_178450	2020-03-03	3376	3408	1	-25.7	1	0.00270525	0.485	4.67791	5.01191	-5.81384	19	32	8	3UTR
hsa-miR-127-3p	NM_001164479	C5orf63	1256	1271	1	-20	0	0.0132422	0.603	0.13387	0.152051	-20.4803	13	15	9	3UTR
hsa-miR-127-3p	NM_032446	MEGF10	3924	3974	1	-25.9	1	0.0118291	0.544	1.22675	0.780234	-3.93757	19	25	16	3UTR
hsa-miR-127-3p	NM_001256545	MEGF10	3873	3923	1	-25.9	1	0.0118291	0.544	1.22675	0.780234	-3.93757	19	25	16	3UTR
hsa-miR-127-3p	NM_181705	LYRM7	3630	3647	1	-23	1	0.000197783	0.588	0.658567	0.411747	-12.0334	15	17	13	3UTR
hsa-miR-127-3p	NM_001293735	LYRM7	3548	3565	1	-23	1	0.000197783	0.588	0.658567	0.411747	-12.0334	15	17	13	3UTR
hsa-miR-127-3p	NM_020240	CDC42SE2	2357	2394	1	-25.4	1	0.000109189	0.544	-0.575449	-0.0239158	-5.70655	17	22	7	3UTR
hsa-miR-127-3p	NM_001038702	CDC42SE2	2188	2225	1	-25.4	1	0.000109189	0.544	-0.575449	-0.0239158	-5.70655	17	22	7	3UTR
hsa-miR-127-3p	NM_002198	IRF1	2645	2712	1	-26	1	0.00206743	0.397	3.28	2.80699	-5.52986	19	24	10	3UTR
hsa-miR-127-3p	NM_001172700	SHROOM1	3541	3560	1	-28.4	1	0.00509094	0.382	-0.127704	0.00941659	-8.10683	17	19	10	3UTR
hsa-miR-127-3p	XM_005271886	SHROOM1	2819	2838	1	-28.4	1	0.00509094	0.382	0	0	-8.10683	17	19	10	3UTR
hsa-miR-127-3p	XM_005271885	SHROOM1	3907	3926	1	-28.4	1	0.00509094	0.382	0	0	-8.10683	17	19	10	3UTR
hsa-miR-127-3p	NM_133456	SHROOM1	2891	2910	1	-28.4	1	0.00509094	0.382	0.147667	-0.000976291	-8.10683	17	19	10	3UTR
hsa-miR-127-3p	NM_002154	HSPA4	3222	3245	1	-21.2	1	4.97013e-06	0.382	0.0700725	-0.0017615	-7.10297	16	23	7	3UTR
hsa-miR-127-3p	NM_152409	C5orf24	1563	1582	1	-29.1	1	0.000200902	0.412	0.0980487	0.222125	-8.10683	17	19	10	3UTR
hsa-miR-127-3p	NM_152409	C5orf24	645	679	1	-24	1	0.00121757	0.647	1.08484	1.95821	-6.01339	19	34	13	3UTR
hsa-miR-127-3p	NM_001135586	C5orf24	1750	1769	1	-29.1	1	0.000200902	0.412	0.0980487	0.222125	-8.10683	17	19	10	3UTR
hsa-miR-127-3p	NM_001135586	C5orf24	832	866	1	-24	1	0.00121757	0.647	1.08484	1.95821	-6.01339	19	34	13	3UTR
hsa-miR-127-3p	XM_005271889	C5orf24	2399	2418	1	-29.1	1	0.000200902	0.412	0	0	-8.10683	17	19	10	3UTR
hsa-miR-127-3p	XM_005271889	C5orf24	1481	1515	1	-24	1	0.00121757	0.647	0	0	-6.01339	19	34	13	3UTR
hsa-miR-127-3p	NM_001271803	REEP2	1369	1390	1	-22.8	1	0.000273501	0.368	-0.147599	-0.072386	-9.93288	17	21	10	3UTR
hsa-miR-127-3p	NM_016606	REEP2	1363	1384	1	-22.8	1	0.000273501	0.368	-0.147599	-0.072386	-9.93288	17	21	10	3UTR
hsa-miR-127-3p	NM_198282	TMEM173	1578	1599	1	-24	1	4.95681e-05	0.471	0.0570478	0.697506	-8.15936	15	21	6	3UTR
hsa-miR-127-3p	NM_001301738	TMEM173	1150	1171	1	-24	1	4.95681e-05	0.471	3.59697	1.75931	-8.15936	15	21	6	3UTR
hsa-miR-127-3p	XM_017009600	WDR55	1063	1083	1	-19.8	1	0.000619658	0.522	0	0	-6.47918	12	15	10	3UTR
hsa-miR-127-3p	NM_005482	PIGK	3545	3565	1	-22.6	1	0.00167763	0.559	1.83079	2.3594	-6.01339	17	20	11	3UTR
hsa-miR-127-3p	NM_001270384	MIGA1	2764	2783	1	-27	1	1.82068e-07	0.412	-0.114708	0.0130246	-8.53912	17	19	10	3UTR
hsa-miR-127-3p	NM_198549	MIGA1	2761	2780	1	-27	1	1.82068e-07	0.412	-0.114708	0.0130246	-8.53912	17	19	10	3UTR
hsa-miR-127-3p	NM_001184766	ODF2L	2912	2930	1	-19.2	1	0.00125547	0.574	1.75797	1.93037	-13.6608	15	18	10	3UTR
hsa-miR-127-3p	NM_019610	RBMXL1	4050	4070	1	-24.8	1	8.50748e-06	0.544	3.47048	2.70744	-7.98902	17	20	12	3UTR
hsa-miR-127-3p	NM_001162536	RBMXL1	4150	4170	1	-24.8	1	8.50748e-06	0.544	4.24851	3.75491	-7.98902	17	20	12	3UTR
hsa-miR-127-3p	NM_052941	GBP4	4557	4580	1	-25.6	1	0.00145956	0.397	0.692957	0.828177	-5.52986	20	23	10	3UTR
hsa-miR-127-3p	NM_001134486	GBP5	3300	3337	1	-22.8	1	8.9354e-05	0.471	2.32257	2.81906	-5.18008	19	37	10	3UTR
hsa-miR-127-3p	NM_015350	LRRC8B	3069	3088	1	-22.9	1	6.93541e-05	0.456	2.20606	3.55283	-8.10683	17	19	10	3UTR
hsa-miR-127-3p	NM_032270	LRRC8C	4357	4376	1	-21.4	1	0.0114592	0.662	0.356385	0.352043	-8.82818	16	19	8	3UTR
hsa-miR-127-3p	NM_003503	CDC7	2820	2872	1	-21.5	1	0.000660311	0.603	-0.161984	0.251686	-5.49511	19	23	12	3UTR
hsa-miR-127-3p	NM_001308253	GCLM	3024	3048	1	-26.4	1	1.79771e-05	0.485	0.321357	0.449664	-10.4498	17	24	8	3UTR
hsa-miR-127-3p	NM_002858	ABCD3	2834	2851	1	-21.9	1	0.000862256	0.676	0.226074	0.435892	-11.9816	15	17	10	3UTR
hsa-miR-127-3p	NM_152487	TMEM56	5258	5282	1	-24.5	1	0.040668	0.632	0.347198	0.360532	-7.7949	19	24	10	3UTR
hsa-miR-127-3p	NM_001128142	RWDD3	991	1013	1	-19.2	1	0.00729421	0.706	-0.0535649	0.270608	-13.1397	17	22	12	3UTR
hsa-miR-127-3p	NM_015485	RWDD3	1090	1112	1	-19.2	1	0.00729421	0.706	0.837179	0.22242	-13.1397	17	22	12	3UTR
hsa-miR-127-3p	XM_017000870	SLC35A3	2832	2851	1	-23.6	1	0.0022058	0.397	0	0	-8.10683	17	19	10	3UTR
hsa-miR-127-3p	NM_001271685	SLC35A3	3043	3062	1	-23.6	1	0.0022058	0.397	-0.295788	-0.0362086	-8.10683	17	19	10	3UTR
hsa-miR-127-3p	NM_001271685	SLC35A3	2499	2518	1	-21.4	1	0.00447971	0.5	-0.140695	-0.0170094	-8.10683	17	19	10	3UTR
hsa-miR-127-3p	XM_011541136	SLC35A3	3125	3144	1	-23.6	1	0.0022058	0.397	0	0	-8.10683	17	19	10	3UTR
hsa-miR-127-3p	XM_011541136	SLC35A3	2581	2600	1	-21.4	1	0.00447971	0.5	0	0	-8.10683	17	19	10	3UTR
hsa-miR-127-3p	XM_005271294	CDC14A	2996	3015	1	-27.1	1	5.33937e-05	0.456	0	0	-9.65801	17	19	15	3UTR
hsa-miR-127-3p	NM_001400	S1PR1	2299	2329	1	-22.5	1	0.000101524	0.559	1.84623	0.501984	-6.09222	19	30	7	3UTR
hsa-miR-127-3p	NM_014917	NTNG1	2135	2154	1	-22.8	1	1.5317e-05	0.382	1.05934	1.91192	-10.1659	16	19	11	3UTR
hsa-miR-127-3p	XM_017000683	NTNG1	2308	2338	1	-22.8	1	0.0188693	0.485	0	0	-5.49511	19	30	7	3UTR
hsa-miR-127-3p	NM_001113226	NTNG1	2156	2175	1	-22.8	1	1.5317e-05	0.382	0.0502862	0.83852	-10.1659	16	19	11	3UTR
hsa-miR-127-3p	NM_152763	AKNAD1	2796	2816	1	-21.5	1	0.0126413	0.662	-0.136043	0.485934	-14.7166	14	20	8	3UTR
hsa-miR-127-3p	NM_001321039	GPSM2	3308	3327	1	-23.2	1	0.000227747	0.397	-0.0291701	-0.0804949	-8.89356	16	19	9	3UTR
hsa-miR-127-3p	NM_001322248	TMEM167B	1863	1885	1	-20.7	1	0.0013661	0.691	0.0933262	0.39497	-5.81384	18	22	7	3UTR
hsa-miR-127-3p	NM_002959	SORT1	5534	5555	1	-25	1	2.06086e-06	0.426	4.82284	4.56926	-7.55708	17	21	10	3UTR
hsa-miR-127-3p	NM_001040709	SYPL2	1798	1816	1	-22.4	1	3.06878e-06	0.412	0.0800787	0.393426	-6.24644	16	18	12	3UTR
hsa-miR-127-3p	NM_001134402	CYB561D1	1491	1511	1	-21.8	1	9.37066e-05	0.353	0.880307	0.0370085	-9.29429	16	20	12	3UTR
hsa-miR-127-3p	NM_001134404	CYB561D1	1800	1820	1	-21.8	1	9.37066e-05	0.353	0.121409	0.0412638	-9.29429	16	20	12	3UTR
hsa-miR-127-3p	NM_001134403	CYB561D1	1723	1743	1	-21.8	1	9.37066e-05	0.353	0.880307	0.0370085	-9.29429	16	20	12	3UTR
hsa-miR-127-3p	NM_001134400	CYB561D1	1685	1705	1	-21.8	1	9.37066e-05	0.353	0.880307	0.0370085	-9.29429	16	20	12	3UTR
hsa-miR-127-3p	NM_182580	CYB561D1	1619	1639	1	-21.8	1	9.37066e-05	0.353	0.880307	0.0370085	-9.29429	16	20	12	3UTR
hsa-miR-127-3p	NM_020703	AMIGO1	2931	2954	1	-25.8	1	9.45302e-05	0.559	0.848851	0.805714	-3.93757	20	23	15	3UTR
hsa-miR-127-3p	NM_000849	GSTM3	2628	2647	1	-21.6	1	0.00101518	0.5	0.0062028	0.272553	-9.59551	16	19	8	3UTR
hsa-miR-127-3p	NM_001010898	SLC6A17	5751	5777	1	-25.2	1	0.000115168	0.426	0.197264	0.659471	-8.91345	20	26	8	3UTR
hsa-miR-127-3p	XM_011541400	KCNA2	3753	3776	1	-23	1	0.00165564	0.485	0	0	-9.69585	17	23	6	3UTR
hsa-miR-127-3p	XM_017001213	KCNA2	3715	3738	1	-23	1	0.00165564	0.485	0	0	-9.69585	17	23	6	3UTR
hsa-miR-127-3p	XM_011541399	KCNA2	3823	3846	1	-23	1	0.00165564	0.485	0	0	-9.69585	17	23	6	3UTR
hsa-miR-127-3p	XM_011541396	KCNA2	3734	3757	1	-23	1	0.00165564	0.485	0	0	-9.69585	17	23	6	3UTR
hsa-miR-127-3p	NM_000560	CD53	1247	1266	1	-25.6	1	2.8442e-05	0.485	-0.382613	0.0465648	-13.1433	17	19	11	3UTR
hsa-miR-127-3p	NM_001688	ATP5PB	1859	1878	1	-27.9	1	0.000419569	0.456	0.237467	-0.045585	-8.10683	17	19	10	3UTR
hsa-miR-127-3p	NM_001300834	C1orf162	675	703	1	-22.4	1	0.000212799	0.559	-0.331566	0.0237471	-3.93757	22	28	9	3UTR
hsa-miR-127-3p	NM_153451	ORAOV1	1957	1990	1	-23.2	1	1.5414e-05	0.456	1.72951	1.6485	-3.93757	21	33	11	3UTR
hsa-miR-127-3p	NM_003824	FADD	1743	1764	1	-24.3	1	0.000128514	0.588	-0.329453	-0.248717	-7.68451	16	21	6	3UTR
hsa-miR-127-3p	NM_002243	KCNJ15	2832	2851	1	-20.7	1	7.64011e-05	0.515	0.267885	-0.128481	-7.48895	17	19	11	3UTR
hsa-miR-127-3p	NM_170737	KCNJ15	2740	2759	1	-20.7	1	7.64011e-05	0.515	-0.109607	-0.0636377	-7.48895	17	19	11	3UTR
hsa-miR-127-3p	NM_001007246	BRWD1	1973	1997	1	-22.1	1	0.000141653	0.544	3.25258	3.01723	-6.81899	19	24	7	3UTR
hsa-miR-127-3p	NM_152315	NXPE1	3567	3605	1	-23.9	1	0.000186829	0.412	0.888563	1.57647	-7.13993	19	24	8	3UTR
hsa-miR-127-3p	NM_152315	NXPE1	3358	3378	1	-20.1	1	0.0476475	0.515	1.61817	1.13999	-14.9917	15	20	7	3UTR
hsa-miR-127-3p	XM_011542598	NXPE1	4024	4062	1	-23.9	1	0.000186829	0.412	0	0	-7.13993	19	24	8	3UTR
hsa-miR-127-3p	XM_011542595	NXPE1	4195	4233	1	-23.9	1	0.000186829	0.412	0	0	-7.13993	19	24	8	3UTR
hsa-miR-127-3p	NM_001184748	PAFAH1B2	2237	2259	1	-22.9	1	8.24153e-06	0.485	-0.00886363	0.282173	-7.79363	18	22	8	3UTR
hsa-miR-127-3p	NM_001184748	PAFAH1B2	726	749	1	-22.1	1	0.00187433	0.559	-0.270863	0.109665	-6.01339	17	23	11	3UTR
hsa-miR-127-3p	NM_001001522	TAGLN	3916	3938	1	-24.3	1	3.32171e-05	0.412	1.63809	1.70669	-5.8508	18	22	10	3UTR
hsa-miR-127-3p	NM_001206789	TMPRSS13	3152	3172	1	-25.7	1	1.34495e-06	0.368	-0.0537361	0.139053	-11.3897	17	20	9	3UTR
hsa-miR-127-3p	NM_001206789	TMPRSS13	2372	2391	1	-22.5	1	0.00181822	0.691	1.60984	1.85856	-6.24613	17	19	10	3UTR
hsa-miR-127-3p	NM_001077263	TMPRSS13	3257	3277	1	-25.7	1	1.34495e-06	0.368	-0.0537361	0.139053	-11.3897	17	20	9	3UTR
hsa-miR-127-3p	NM_001077263	TMPRSS13	2477	2496	1	-22.5	1	0.00181822	0.691	1.80715	1.86385	-6.24613	17	19	10	3UTR
hsa-miR-127-3p	NM_001558	IL10RA	2925	2963	1	-23.1	1	0.00306985	0.485	0.00651329	-0.220693	-7.65065	19	38	9	3UTR
hsa-miR-127-3p	NM_005797	MPZL2	1485	1511	1	-19.9	1	0.00476475	0.647	0.18569	0.0668073	-8.62473	19	26	8	3UTR
hsa-miR-127-3p	NM_000073	CD3G	1264	1304	1	-22.1	1	0.0273865	0.37	0	0	-5.08246	20	40	9	3UTR
hsa-miR-127-3p	NM_001142281	ARCN1	1990	2025	1	-24.6	1	4.62224e-05	0.382	-0.414727	-0.0154211	-7.65065	17	20	12	3UTR
hsa-miR-127-3p	NM_001257191	DDX6	1820	1856	1	-19.9	1	0.0228045	0.544	2.51596	1.76798	-7.86061	15	19	8	3UTR
hsa-miR-127-3p	XM_005271417	DDX6	3697	3719	1	-19.7	1	0.00180768	0.588	0	0	-5.96246	19	22	11	3UTR
hsa-miR-127-3p	XM_005271417	DDX6	1847	1865	1	-19.5	1	0.0228045	0.544	0	0	-7.86061	15	18	8	3UTR
hsa-miR-127-3p	XM_005271392	HYOU1	3351	3371	1	-24.6	1	2.11012e-05	0.397	0	0	-9.59293	17	20	13	3UTR
hsa-miR-127-3p	NM_006500	MCAM	2629	2648	1	-28.4	1	0.00531388	0.412	1.89204	1.90817	-8.10683	17	19	10	3UTR
hsa-miR-127-3p	NM_002855	NECTIN1	4472	4504	1	-28.3	1	6.51281e-05	0.5	4.10802	4.11562	-4.99396	21	32	8	3UTR
hsa-miR-127-3p	NM_001130047	TBCEL	1729	1748	1	-20.4	1	5.76414e-06	0.588	-0.0745433	-0.0049243	-6.24644	16	19	6	3UTR
hsa-miR-127-3p	NM_001286563	GRAMD1B	4692	4713	1	-23.6	1	4.16676e-05	0.426	-0.09499	-0.275169	-7.05635	16	21	10	3UTR
hsa-miR-127-3p	NM_001286563	GRAMD1B	7257	7277	1	-22.8	1	8.85208e-06	0.412	1.54972	1.04824	-9.96984	17	20	10	3UTR
hsa-miR-127-3p	NM_020716	GRAMD1B	4671	4692	1	-23.6	1	4.16676e-05	0.426	-0.09499	-0.275169	-7.05635	16	21	10	3UTR
hsa-miR-127-3p	NM_020716	GRAMD1B	7236	7256	1	-22.8	1	8.85208e-06	0.412	1.54972	1.04824	-9.96984	17	20	10	3UTR
hsa-miR-127-3p	XM_017018050	GRAMD1B	4418	4439	1	-23.6	1	4.16676e-05	0.426	0	0	-7.05635	16	21	10	3UTR
hsa-miR-127-3p	NM_001286564	GRAMD1B	6966	6986	1	-22.8	1	8.85208e-06	0.412	0.36744	0.872867	-9.96984	17	20	10	3UTR
hsa-miR-127-3p	XM_011542933	GRAMD1B	4813	4834	1	-23.6	1	4.16676e-05	0.426	0	0	-7.05635	16	21	10	3UTR
hsa-miR-127-3p	NM_001040151	SCN3B	4469	4492	1	-24.4	1	0.00844935	0.588	0.601292	0.658858	-10.0938	18	23	12	3UTR
hsa-miR-127-3p	NM_032811	TBRG1	3318	3356	1	-21.9	1	0.00658142	0.412	-0.309517	-0.123627	-10.8357	16	38	8	3UTR
hsa-miR-127-3p	NM_001126181	NRGN	418	439	1	-22.6	1	0.000593298	0.426	1.87265	1.52074	-6.67474	16	21	8	3UTR
hsa-miR-127-3p	NM_006176	NRGN	415	436	1	-22.6	1	0.0006396	0.426	1.87265	1.64324	-6.67474	16	21	8	3UTR
hsa-miR-127-3p	NM_001144827	RPUSD4	2187	2210	1	-22.8	1	7.19937e-05	0.515	0.820882	1.37511	-8.51314	16	23	7	3UTR
hsa-miR-127-3p	NM_032795	RPUSD4	2280	2303	1	-22.8	1	7.19937e-05	0.515	0.579103	1.31932	-8.51314	16	23	7	3UTR
hsa-miR-127-3p	NM_001177842	SRPRA	2572	2593	1	-21	1	0.000171282	0.574	4.41554	3.68441	-8.45248	18	21	12	3UTR
hsa-miR-127-3p	NM_001039661	TIRAP	2272	2291	1	-24.3	1	5.73916e-08	0.441	0.0280944	-0.026871	-8.10683	17	19	10	3UTR
hsa-miR-127-3p	NM_001318777	TIRAP	2119	2138	1	-24.3	1	5.73916e-08	0.441	0.0280944	-0.026871	-8.10683	17	19	10	3UTR
hsa-miR-127-3p	NM_153767	KCNJ1	1879	1933	1	-19	1	0.0227193	0.721	4.88743	3.68018	-5.49511	19	27	9	3UTR
hsa-miR-127-3p	NM_001256088	C11orf45	2950	2969	1	-21.6	1	2.2893e-06	0.544	-0.355983	-0.305278	-7.10805	16	19	7	3UTR
hsa-miR-127-3p	NM_145013	C11orf45	2939	2958	1	-21.6	1	2.2893e-06	0.544	-0.216748	-0.292283	-7.10805	16	19	7	3UTR
hsa-miR-127-3p	XM_011542810	KCNJ5	1528	1551	1	-23.2	1	0.000191113	0.441	0	0	-9.00393	17	23	8	3UTR
hsa-miR-127-3p	NM_001301099	ZBTB44	5886	5906	1	-23.3	1	0.0013736	0.456	4.06174	4.47277	-12.9649	16	20	8	3UTR
hsa-miR-127-3p	NM_014155	ZBTB44	8369	8389	1	-23.3	1	0.0013736	0.456	4.06174	4.47277	-12.9649	16	20	8	3UTR
hsa-miR-127-3p	NM_001301098	ZBTB44	6221	6241	1	-23.3	1	0.0013736	0.456	4.06174	4.47277	-12.9649	16	20	8	3UTR
hsa-miR-127-3p	NM_001012393	OPCML	6133	6150	1	-22.6	1	0.00708967	0.676	3.77881	4.56162	-9.87071	16	17	16	3UTR
hsa-miR-127-3p	NM_007210	GALNT6	2943	2962	1	-24.6	1	1.43339e-06	0.471	0.547184	0.261195	-8.10683	17	19	10	3UTR
hsa-miR-127-3p	NM_001258401	SLC4A8	3746	3765	1	-25.9	1	0.00744611	0.485	0.517387	0.630291	-8.63862	17	19	9	3UTR
hsa-miR-127-3p	NM_001039960	SLC4A8	6210	6233	1	-28.3	1	0.000401525	0.412	0.109322	-0.091412	-5.52986	20	23	10	3UTR
hsa-miR-127-3p	NM_001039960	SLC4A8	3800	3819	1	-25.9	1	0.00744611	0.485	0.969007	0.483515	-8.63862	17	19	9	3UTR
hsa-miR-127-3p	NM_014191	SCN8A	7025	7046	1	-25	1	0.00152888	0.618	2.59258	1.25152	-5.61866	16	21	12	3UTR
hsa-miR-127-3p	NM_001177984	SCN8A	6902	6923	1	-25	1	0.00152888	0.618	2.33603	1.24034	-5.61866	16	21	12	3UTR
hsa-miR-127-3p	NM_001330260	SCN8A	7025	7046	1	-25	1	0.00152888	0.618	2.59258	1.25152	-5.61866	16	21	12	3UTR
hsa-miR-127-3p	NM_001300821	EIF4B	2621	2643	1	-22.7	1	0.000842505	0.529	1.29865	0.38086	-6.87023	17	22	7	3UTR
hsa-miR-127-3p	NM_001417	EIF4B	2606	2628	1	-22.7	1	0.000842505	0.529	1.29865	0.38086	-6.87023	17	22	7	3UTR
hsa-miR-127-3p	NM_001330654	EIF4B	2489	2511	1	-22.7	1	0.000842505	0.529	1.29865	0.38086	-6.87023	17	22	7	3UTR
hsa-miR-127-3p	XM_024449015	CSAD	1711	1730	1	-23.6	1	9.5209e-05	0.397	0	0	-8.10683	17	19	10	3UTR
hsa-miR-127-3p	XM_024449014	CSAD	1725	1744	1	-23.6	1	9.5209e-05	0.397	0	0	-8.10683	17	19	10	3UTR
hsa-miR-127-3p	NM_001042728	RARG	1889	1935	1	-22.7	1	0.000110129	0.456	3.04574	3.94983	-4.957	20	46	10	3UTR
hsa-miR-127-3p	XM_005269138	MAP3K12	2994	3017	1	-26.4	1	0.000114921	0.456	0	0	-12.4598	19	23	12	3UTR
hsa-miR-127-3p	NM_018953	HOXC5	1165	1185	1	-21	1	1.31251e-06	0.368	-0.104943	0.0903946	-6.78424	17	20	13	3UTR
hsa-miR-127-3p	NM_001243788	SMUG1	1725	1769	1	-22.2	1	0.00213901	0.603	-0.114536	0.893042	-8.66051	15	21	9	3UTR
hsa-miR-127-3p	NM_012117	CBX5	1970	1992	1	-22.7	1	9.27072e-06	0.5	0.254247	0.214717	-7.79363	18	22	8	3UTR
hsa-miR-127-3p	NM_012117	CBX5	5656	5679	1	-21.8	1	6.37518e-06	0.456	0.0607053	0.0628055	-5.58516	18	23	7	3UTR
hsa-miR-127-3p	NM_001127321	CBX5	1924	1946	1	-22.7	1	9.27072e-06	0.5	0.562783	0.112515	-7.79363	18	22	8	3UTR
hsa-miR-127-3p	NM_001130968	ZNF385A	1018	1040	1	-24.7	1	1.70965e-08	0.25	1.36773	1.30732	-8.23906	19	22	11	3UTR
hsa-miR-127-3p	NM_001290002	ZNF385A	2385	2407	1	-24.2	1	2.82702e-11	0.368	0.45835	0.839873	-7.37298	17	22	8	3UTR
hsa-miR-127-3p	NM_001290001	ZNF385A	2047	2069	1	-24.2	1	2.82702e-11	0.368	1.25554	1.05513	-7.37298	17	22	8	3UTR
hsa-miR-127-3p	NM_015481	ZNF385A	2290	2312	1	-24.2	1	2.82702e-11	0.368	1.25554	1.05513	-7.37298	17	22	8	3UTR
hsa-miR-127-3p	XM_005268783	ZNF385A	2217	2239	1	-24.2	1	2.82702e-11	0.368	0	0	-7.37298	17	22	8	3UTR
hsa-miR-127-3p	NM_001261844	TESPA1	1865	1910	1	-20.3	1	0.0192276	0.603	-0.201236	0.110242	-15.9992	13	22	6	3UTR
hsa-miR-127-3p	NM_014796	TESPA1	1956	2001	1	-20.3	1	0.0192276	0.603	-0.132779	0.00388949	-15.9992	13	22	6	3UTR
hsa-miR-127-3p	NM_001351148	TESPA1	2077	2122	1	-20.3	1	0.0192276	0.603	0.180165	0.366418	-15.9992	13	22	6	3UTR
hsa-miR-127-3p	NM_021191	NEUROD4	3737	3772	1	-23.4	1	0.0551603	0.662	0.875	0.1462	-6.87023	18	35	8	3UTR
hsa-miR-127-3p	NM_005811	GDF11	3167	3189	1	-24.2	1	0.00036179	0.574	1.46597	0.993567	-12.2551	17	22	10	3UTR
hsa-miR-127-3p	XM_011537732	CDK2	1291	1321	1	-21	1	1.99043e-05	0.5	0	0	-3.93757	22	30	10	3UTR
hsa-miR-127-3p	NM_001351089	IKZF4	4582	4603	1	-23.1	1	0.00116116	0.603	1.24319	1.7209	-4.957	18	21	7	3UTR
hsa-miR-127-3p	NM_022465	IKZF4	5012	5033	1	-23.1	1	0.00116116	0.603	2.58806	2.10061	-4.957	18	21	7	3UTR
hsa-miR-127-3p	NM_001351090	IKZF4	4788	4809	1	-23.1	1	0.00116116	0.603	2.00025	2.09613	-4.957	18	21	7	3UTR
hsa-miR-127-3p	NM_001005915	ERBB3	834	858	1	-21.9	1	0.000694647	0.544	0.113881	-0.164916	-4.76182	19	24	8	3UTR
hsa-miR-127-3p	NM_194359	RNF41	3715	3734	1	-23.9	1	0.000450657	0.412	0.624558	0.707955	-9.78163	16	19	8	3UTR
hsa-miR-127-3p	NM_005785	RNF41	4131	4150	1	-24.2	1	0.000640495	0.426	0.899846	0.39623	-9.78163	16	19	8	3UTR
hsa-miR-127-3p	NM_194358	RNF41	3963	3982	1	-23.9	1	0.000450657	0.412	2.24391	0.668281	-9.78163	16	19	8	3UTR
hsa-miR-127-3p	NM_001166279	PAN2	5119	5140	1	-24.1	1	0.00112383	0.485	2.23986	1.34328	-3.93757	16	21	11	3UTR
hsa-miR-127-3p	NM_014871	PAN2	5110	5131	1	-24.1	1	0.00112383	0.485	2.23986	1.34328	-3.93757	16	21	11	3UTR
hsa-miR-127-3p	NM_001330295	TIMELESS	4577	4596	1	-25.5	1	2.63049e-05	0.382	1.8237	4.00634	-8.10683	17	19	10	3UTR
hsa-miR-127-3p	NM_003920	TIMELESS	4580	4599	1	-25.5	1	2.63049e-05	0.382	1.8237	4.00634	-8.10683	17	19	10	3UTR
hsa-miR-127-3p	NM_015257	NEMP1	4339	4392	1	-27.1	1	3.47718e-05	0.618	3.00648	2.56973	-4.957	18	23	14	3UTR
hsa-miR-127-3p	NM_001130963	NEMP1	4558	4611	1	-27.1	1	3.47718e-05	0.618	2.0614	3.68091	-4.957	18	23	14	3UTR
hsa-miR-127-3p	NM_001122772	AGAP2	4620	4643	1	-28.9	1	0.0020935	0.309	3.45193	2.78211	-6.28309	20	23	11	3UTR
hsa-miR-127-3p	NM_005730	CTDSP2	3418	3440	1	-22.4	1	0.00179105	0.559	0.706714	-0.0492634	-10.5527	17	22	8	3UTR
hsa-miR-127-3p	XM_005269231	SLC16A7	11031	11051	1	-21.9	1	0.00347752	0.706	0	0	-12.6285	14	20	7	3UTR
hsa-miR-127-3p	XM_011514959	ADTRP	1021	1037	1	-19	1	0.000185745	0.588	0	0	-9.6299	14	16	8	3UTR
hsa-miR-127-3p	NM_031244	SIRT5	1387	1407	1	-22.8	1	0.000540935	0.588	0.493335	-0.0976026	-6.01339	17	20	11	3UTR
hsa-miR-127-3p	NM_183040	DTNBP1	1592	1611	1	-21.3	1	0.00408581	0.456	3.80358	2.34926	-9.64415	16	19	8	3UTR
hsa-miR-127-3p	NM_001128164	ATXN1	5099	5133	1	-24.5	1	3.21923e-05	0.603	0.297241	0.583734	-5.18008	21	34	9	3UTR
hsa-miR-127-3p	NM_001357857	ATXN1	5148	5182	1	-24.5	1	3.21923e-05	0.603	0.77076	0.835802	-5.18008	21	34	9	3UTR
hsa-miR-127-3p	NM_000332	ATXN1	5148	5182	1	-24.5	1	3.21923e-05	0.603	0.77076	0.835802	-5.18008	21	34	9	3UTR
hsa-miR-127-3p	NM_198586	NHLRC1	1203	1220	1	-21.6	1	3.38286e-06	0.471	1.73128	3.24526	-6.24613	15	17	10	3UTR
hsa-miR-127-3p	NM_016356	DCDC2	3656	3696	1	-23.5	1	7.69668e-05	0.426	3.13737	2.52199	-7.16335	19	40	8	3UTR
hsa-miR-127-3p	NM_001252328	KIAA0319	4361	4383	1	-28.2	1	0.000182213	0.485	0.0728359	2.98364	-14.438	17	22	7	3UTR
hsa-miR-127-3p	NM_006355	TRIM38	2940	2959	1	-21.4	1	5.38879e-05	0.471	-0.0414488	-0.0675369	-8.10683	17	19	10	3UTR
hsa-miR-127-3p	NM_001197247	BTN3A2	1763	1782	1	-23.7	1	0.00733462	0.456	-0.195854	-0.292244	-9.39596	16	19	9	3UTR
hsa-miR-127-3p	NM_001197247	BTN3A2	1860	1884	1	-22.4	1	2.61906e-05	0.471	0.463331	-0.270382	-10.3652	18	24	8	3UTR
hsa-miR-127-3p	NM_001197247	BTN3A2	2777	2793	1	-21.9	1	0.00591233	0.529	1.25308	-0.590101	-6.78234	15	16	15	3UTR
hsa-miR-127-3p	NM_007047	BTN3A2	1471	1490	1	-23.7	1	0.00733462	0.456	-0.195854	-0.292244	-9.39596	16	19	9	3UTR
hsa-miR-127-3p	NM_007047	BTN3A2	1568	1592	1	-22.4	1	2.61906e-05	0.471	0.463331	-0.270382	-10.3652	18	24	8	3UTR
hsa-miR-127-3p	NM_007047	BTN3A2	2485	2501	1	-21.9	1	0.00591233	0.529	1.25308	-0.590101	-6.78234	15	16	15	3UTR
hsa-miR-127-3p	NM_001197249	BTN3A2	1381	1400	1	-23.7	1	0.00733462	0.456	-0.351321	-0.0736175	-9.39596	16	19	9	3UTR
hsa-miR-127-3p	NM_001197248	BTN3A2	1320	1339	1	-23.7	1	0.00733462	0.456	-0.351321	-0.0736175	-9.39596	16	19	9	3UTR
hsa-miR-127-3p	NM_006995	BTN2A2	2330	2349	1	-21.5	1	0.000121907	0.529	-0.348791	-0.40382	-8.40165	17	19	13	3UTR
hsa-miR-127-3p	NM_001197240	BTN2A2	2201	2220	1	-21.5	1	0.000121907	0.529	-0.348791	-0.40382	-8.40165	17	19	13	3UTR
hsa-miR-127-3p	NM_181531	BTN2A2	1982	2001	1	-21.5	1	0.000121907	0.529	-0.348791	-0.40382	-8.40165	17	19	13	3UTR
hsa-miR-127-3p	NM_001197239	BTN2A2	1700	1719	1	-21.5	1	0.000121907	0.529	-0.348791	-0.40382	-8.40165	17	19	13	3UTR
hsa-miR-127-3p	NM_001197237	BTN2A2	2352	2371	1	-21.5	1	0.000121907	0.529	-0.330448	-0.370573	-8.40165	17	19	13	3UTR
hsa-miR-127-3p	NM_002714	PPP1R10	4072	4111	1	-23.3	1	0.00127924	0.456	2.30753	2.19754	-3.93757	21	39	10	3UTR
hsa-miR-127-3p	NM_001270709	NRM	1255	1294	1	-25	1	6.71883e-05	0.426	0	0	-4.957	19	39	10	3UTR
hsa-miR-127-3p	NM_001289152	MICA	2017	2063	1	-26.1	1	0.000849366	0.441	0	0	-4.957	19	46	9	3UTR
hsa-miR-127-3p	NM_001289154	MICA	1825	1871	1	-26.1	1	0.000849366	0.441	0	0	-4.957	19	46	9	3UTR
hsa-miR-127-3p	NM_001199240	GPANK1	1495	1512	1	-22.2	1	6.32931e-05	0.515	0.33939	1.73563	-4.957	14	17	9	3UTR
hsa-miR-127-3p	NM_033177	GPANK1	1845	1882	1	-22.6	1	0.000801291	0.559	0.158376	0.574366	-8.05661	21	37	11	3UTR
[truncated: 73,602 more rows]
