# Supplementary material for: Pan-cancer characterization of metabolism-related biomarkers identifies potential therapeutic targets
Source: J Transl Med. 2021 May 24;19:219. doi: 10.1186/s12967-021-02889-0 (PMC8142489; doi:10.1186/s12967-021-02889-0)
Supplement: Supplementary file 13 — Additional file 13: Data 5. Metabolism-associated transcriptive factors and their potential targets across 33 cancer types. [file 12967_2021_2889_MOESM13_ESM.xlsx]

## Sheet: common TFs
Supplementary Data 5. Metabolism-associated transcriptive factors and their potential targets across 33 cancer types.
TF	Size	NES	p.value	FDR	cancer	group
FGD6	84	3.76	0.000172	0.0138	BLCA	HGLO
KLF7	142	3.48	0.000497	0.0224	BLCA	HGLO
NIN	68	3.42	0.000633	0.0247	BLCA	HGLO
TRIO	44	3.3	0.000953	0.0279	BLCA	HGLO
BACH1	114	3.04	0.00234	0.0414	BLCA	HGLO
HIVEP1	70	2.92	0.00345	0.0471	BLCA	HGLO
SAP18	89	-2.94	0.00328	0.0466	BLCA	LGHO
ZNF444	68	-3.01	0.00258	0.0431	BLCA	LGHO
ZNF32	76	-3.03	0.00244	0.0415	BLCA	LGHO
NACA	108	-3.16	0.00159	0.0355	BLCA	LGHO
NMRAL1	92	-3.22	0.00127	0.0322	BLCA	LGHO
CBY1	91	-3.26	0.00109	0.0294	BLCA	LGHO
PEBP1	65	-3.34	0.000844	0.0262	BLCA	LGHO
NDUFA13	117	-3.37	0.000747	0.0256	BLCA	LGHO
RPL6	113	-3.53	0.000411	0.0209	BLCA	LGHO
GTF2H5	67	-3.75	0.000177	0.0139	BLCA	LGHO
PCBD2	139	-4.1	4.22e-05	0.00886	BLCA	LGHO
PFDN5	157	-4.37	1.22e-05	0.00561	BLCA	LGHO
KLF7	28	4.74	2.15e-06	0.0012	BRCA	HGLO
ZDHHC20	87	3.83	0.00013	0.00766	BRCA	HGLO
MAML2	80	3.72	0.000199	0.00985	BRCA	HGLO
BARD1	47	3.65	0.000264	0.0117	BRCA	HGLO
ROR1	51	3.64	0.000271	0.0117	BRCA	HGLO
BACH1	88	3.39	0.000703	0.0177	BRCA	HGLO
ASCC3	76	3.36	0.000776	0.0182	BRCA	HGLO
PLEKHG2	31	3.32	0.000909	0.0197	BRCA	HGLO
HIF1A	70	3.31	0.000939	0.0199	BRCA	HGLO
FGD6	37	3.24	0.0012	0.0225	BRCA	HGLO
ITGB1	47	3.15	0.00165	0.0263	BRCA	HGLO
ZNF699	98	3.1	0.00196	0.0279	BRCA	HGLO
HIVEP1	45	3.07	0.00212	0.029	BRCA	HGLO
TRIO	41	2.81	0.00501	0.0459	BRCA	HGLO
MLXIP	93	2.77	0.00556	0.0485	BRCA	HGLO
KAT8	57	-2.78	0.0055	0.0482	BRCA	LGHO
MGST2	69	-2.79	0.00524	0.047	BRCA	LGHO
MED11	42	-2.82	0.00479	0.045	BRCA	LGHO
EDF1	192	-2.84	0.00458	0.044	BRCA	LGHO
MTERF2	156	-2.93	0.00342	0.0374	BRCA	LGHO
THAP7	48	-3.04	0.00234	0.0305	BRCA	LGHO
RFXANK	45	-3.07	0.00215	0.0292	BRCA	LGHO
NDUFA13	140	-3.08	0.00204	0.0284	BRCA	LGHO
PCBD2	294	-3.14	0.00166	0.0263	BRCA	LGHO
NDUFS4	45	-3.41	0.000644	0.0175	BRCA	LGHO
PFDN5	166	-3.5	0.000466	0.0147	BRCA	LGHO
ZNF444	28	-3.53	0.000409	0.0139	BRCA	LGHO
GTF2H5	79	-3.68	0.000236	0.0108	BRCA	LGHO
SAP18	57	-3.9	9.74e-05	0.00712	BRCA	LGHO
ZNHIT1	57	-3.97	7.32e-05	0.0064	BRCA	LGHO
SRA1	54	-4.01	6.03e-05	0.00625	BRCA	LGHO
POLR3K	73	-4.56	5.14e-06	0.00208	BRCA	LGHO
PARK7	42	-5.19	2.15e-07	0.000196	BRCA	LGHO
MLXIP	74	4.63	3.63e-06	0.0035	CESC	HGLO
PLEKHG2	103	3.74	0.000183	0.0257	CESC	HGLO
TRIO	43	3.57	0.000362	0.0323	CESC	HGLO
ITGB1	162	3.55	0.00039	0.0328	CESC	HGLO
ZNF281	148	3.45	0.000551	0.0399	CESC	HGLO
REL	65	3.34	0.00085	0.0448	CESC	HGLO
IL6ST	97	3.31	0.000938	0.0473	CESC	HGLO
ZNF511	73	-3.32	0.000914	0.0465	CESC	LGHO
PARK7	61	-3.35	0.000818	0.0448	CESC	LGHO
EDF1	101	-3.44	0.000583	0.0399	CESC	LGHO
RPL6	237	-3.47	0.000523	0.0399	CESC	LGHO
MGST2	69	-3.75	0.000175	0.0257	CESC	LGHO
HINT1	61	-3.77	0.000164	0.0257	CESC	LGHO
NMRAL1	65	-3.96	7.38e-05	0.0165	CESC	LGHO
NDUFA13	173	-3.98	6.77e-05	0.0163	CESC	LGHO
PEBP1	74	-4.04	5.33e-05	0.0154	CESC	LGHO
THAP7	67	-4.23	2.33e-05	0.00965	CESC	LGHO
PCBD2	219	-4.26	2.06e-05	0.0092	CESC	LGHO
LRP1	113	4.1	4.14e-05	0.00826	COAD	HGLO
PLEKHG2	26	4.02	5.78e-05	0.01	COAD	HGLO
KLF7	104	3.26	0.0011	0.0466	COAD	HGLO
PARK7	62	-3.25	0.00114	0.0473	COAD	LGHO
SIRT5	154	-3.4	0.000676	0.0361	COAD	LGHO
CYCS	78	-3.57	0.000357	0.0244	COAD	LGHO
MTERF2	126	-3.6	0.000313	0.0225	COAD	LGHO
NACA	74	-3.9	9.51e-05	0.0118	COAD	LGHO
RPL6	158	-3.91	9.13e-05	0.0116	COAD	LGHO
HMGN1	67	-4.14	3.52e-05	0.0073	COAD	LGHO
GTF2H5	87	-4.27	2e-05	0.00546	COAD	LGHO
MGST2	64	-4.6	4.32e-06	0.0016	COAD	LGHO
CBY1	69	-4.63	3.71e-06	0.00148	COAD	LGHO
PCBD2	78	-5.04	4.63e-07	0.0003	COAD	LGHO
MAML2	81	4.63	3.58e-06	0.00229	ESCA	HGLO
ZNF281	162	4.22	2.49e-05	0.00494	ESCA	HGLO
ITGB1	79	4.2	2.68e-05	0.00514	ESCA	HGLO
FGD6	80	4.14	3.51e-05	0.00611	ESCA	HGLO
HIF1A	96	3.82	0.000135	0.013	ESCA	HGLO
SPRED1	67	3.8	0.000147	0.0138	ESCA	HGLO
IL6ST	206	3.77	0.000163	0.0147	ESCA	HGLO
PLEKHG2	94	3.69	0.000223	0.0178	ESCA	HGLO
ELK3	133	3.66	0.000252	0.0188	ESCA	HGLO
BARD1	99	3.63	0.000286	0.0199	ESCA	HGLO
FRYL	169	3.52	0.000432	0.0267	ESCA	HGLO
TRIO	77	3.4	0.000665	0.0336	ESCA	HGLO
ASCC3	124	3.4	0.000685	0.0338	ESCA	HGLO
KLF7	134	3.26	0.00111	0.0409	ESCA	HGLO
EDF1	108	-3.18	0.00149	0.0486	ESCA	LGHO
NMRAL1	200	-3.22	0.0013	0.0453	ESCA	LGHO
NACA	107	-3.32	0.000892	0.0368	ESCA	LGHO
HMGN1	95	-3.35	0.000803	0.0353	ESCA	LGHO
MGST2	144	-3.39	0.000695	0.0338	ESCA	LGHO
SAP18	107	-3.4	0.000664	0.0336	ESCA	LGHO
GTF2H5	156	-3.41	0.000654	0.0336	ESCA	LGHO
RPL6	132	-3.55	0.000387	0.0249	ESCA	LGHO
PRDX2	99	-3.82	0.000133	0.0129	ESCA	LGHO
ZNF32	138	-4.32	1.56e-05	0.00365	ESCA	LGHO
POLR3K	329	-4.4	1.08e-05	0.00319	ESCA	LGHO
PEBP1	43	-4.41	1.04e-05	0.00319	ESCA	LGHO
SPRED1	26	4.01	6e-05	0.00482	HNSC	HGLO
HIVEP1	37	3.98	6.95e-05	0.00525	HNSC	HGLO
ELK3	148	3.9	9.64e-05	0.00595	HNSC	HGLO
ZNF699	46	3.69	0.000227	0.0101	HNSC	HGLO
MLXIP	89	3.68	0.000236	0.0103	HNSC	HGLO
LRP1	51	3.66	0.000249	0.0106	HNSC	HGLO
BACH1	84	3.6	0.00032	0.0116	HNSC	HGLO
REL	72	3.57	0.000357	0.0123	HNSC	HGLO
FGD6	95	3.5	0.000459	0.0142	HNSC	HGLO
FRYL	161	3.45	0.000561	0.0164	HNSC	HGLO
ITGB1	76	3.37	0.000739	0.0192	HNSC	HGLO
ZNF281	160	3.34	0.000845	0.0202	HNSC	HGLO
ASCC3	93	3.27	0.00109	0.023	HNSC	HGLO
HIF1A	143	2.89	0.00379	0.0463	HNSC	HGLO
IL6ST	125	2.88	0.00393	0.0474	HNSC	HGLO
MAML2	28	2.87	0.00413	0.0484	HNSC	HGLO
ZNF444	60	-2.88	0.00392	0.0474	HNSC	LGHO
MGST2	75	-2.9	0.00376	0.0461	HNSC	LGHO
CBY1	41	-2.98	0.00293	0.0397	HNSC	LGHO
NACA	64	-3.01	0.00262	0.0375	HNSC	LGHO
PRDX2	51	-3.07	0.00211	0.0332	HNSC	LGHO
KAT8	88	-3.13	0.00177	0.0307	HNSC	LGHO
NMRAL1	90	-3.14	0.00169	0.0296	HNSC	LGHO
PQBP1	91	-3.16	0.00157	0.0286	HNSC	LGHO
HMGN1	100	-3.17	0.00153	0.0286	HNSC	LGHO
GTF2H5	71	-3.24	0.0012	0.0239	HNSC	LGHO
CYCS	72	-3.24	0.00119	0.0239	HNSC	LGHO
ZNHIT1	34	-3.26	0.0011	0.0231	HNSC	LGHO
THAP7	51	-3.36	0.000786	0.0198	HNSC	LGHO
ZNF511	40	-3.38	0.000722	0.0191	HNSC	LGHO
ZNF32	99	-3.39	0.00069	0.0186	HNSC	LGHO
POLR3K	150	-3.42	0.000619	0.0174	HNSC	LGHO
EDF1	83	-3.57	0.000351	0.0123	HNSC	LGHO
MTERF2	203	-3.6	0.00032	0.0116	HNSC	LGHO
PEBP1	89	-3.62	0.000299	0.0112	HNSC	LGHO
RPL6	94	-3.67	0.000246	0.0106	HNSC	LGHO
SIRT5	199	-3.85	0.000116	0.00687	HNSC	LGHO
MED11	50	-3.9	9.64e-05	0.00595	HNSC	LGHO
NDUFS4	54	-3.91	9.39e-05	0.00595	HNSC	LGHO
HINT1	35	-3.96	7.48e-05	0.00544	HNSC	LGHO
PFDN5	138	-4.26	2.05e-05	0.00309	HNSC	LGHO
EBP	60	-4.53	5.81e-06	0.00215	HNSC	LGHO
NDUFA13	105	-5.03	4.82e-07	0.000426	HNSC	LGHO
BARD1	33	4.65	3.31e-06	0.00674	KIRC	HGLO
ROR1	26	4.57	4.86e-06	0.00674	KIRC	HGLO
KLF7	32	4.53	5.77e-06	0.00674	KIRC	HGLO
ASCC3	91	3.98	6.76e-05	0.0179	KIRC	HGLO
ELK3	106	3.97	7.24e-05	0.0179	KIRC	HGLO
ZDHHC20	125	3.76	0.000169	0.0232	KIRC	HGLO
IL6ST	32	3.57	0.000353	0.0296	KIRC	HGLO
NIN	51	3.47	0.000524	0.0335	KIRC	HGLO
SPRED1	40	3.21	0.00133	0.045	KIRC	HGLO
ZNF281	34	3.19	0.00145	0.0469	KIRC	HGLO
REL	25	3.18	0.00146	0.0472	KIRC	HGLO
SRA1	75	-3.21	0.00135	0.0453	KIRC	LGHO
NDUFA13	192	-3.25	0.00114	0.0438	KIRC	LGHO
THAP7	50	-3.33	0.00087	0.0391	KIRC	LGHO
MTERF2	150	-3.38	0.000729	0.0356	KIRC	LGHO
EDF1	79	-3.59	0.00033	0.0296	KIRC	LGHO
NMRAL1	40	-3.6	0.000315	0.0295	KIRC	LGHO
EBP	107	-4.28	1.83e-05	0.0108	KIRC	LGHO
ZDHHC20	52	4.45	8.73e-06	0.00668	KIRP	HGLO
BARD1	28	4.3	1.72e-05	0.0079	KIRP	HGLO
MLXIP	80	4.19	2.79e-05	0.0095	KIRP	HGLO
ZNF281	67	3.75	0.000177	0.0211	KIRP	HGLO
SPRED1	29	3.6	0.000315	0.0253	KIRP	HGLO
ASCC3	139	3.59	0.000325	0.0253	KIRP	HGLO
ROR1	28	3.47	0.000516	0.0277	KIRP	HGLO
LRP1	50	3.44	0.000574	0.0298	KIRP	HGLO
REL	48	3.4	0.000679	0.032	KIRP	HGLO
HIVEP1	36	3.37	0.000762	0.0329	KIRP	HGLO
KLF7	51	3.36	0.000767	0.0329	KIRP	HGLO
ELK3	90	3.21	0.00131	0.0415	KIRP	HGLO
TRIO	51	3.1	0.00193	0.0499	KIRP	HGLO
MED11	137	-3.2	0.00136	0.0423	KIRP	LGHO
SRA1	71	-3.23	0.00125	0.0404	KIRP	LGHO
MTERF2	170	-3.24	0.00122	0.0401	KIRP	LGHO
EBP	121	-3.27	0.00106	0.0378	KIRP	LGHO
SIRT5	159	-3.28	0.00105	0.0377	KIRP	LGHO
ZNF32	57	-3.31	0.000943	0.0361	KIRP	LGHO
PARK7	57	-3.43	0.000614	0.0308	KIRP	LGHO
CYCS	85	-3.48	0.000498	0.0277	KIRP	LGHO
CBY1	32	-3.82	0.000135	0.0184	KIRP	LGHO
NDUFA13	261	-5.87	4.4e-09	1.2e-05	KIRP	LGHO
BARD1	83	3.6	0.00032	0.036	LIHC	HGLO
PFDN5	115	-3.43	0.000597	0.0465	LIHC	LGHO
POLR3K	83	-3.91	9.31e-05	0.0147	LIHC	LGHO
PRDX2	73	-4.31	1.63e-05	0.00507	LIHC	LGHO
CYCS	102	-4.36	1.27e-05	0.00441	LIHC	LGHO
NDUFA13	153	-4.75	2e-06	0.00184	LIHC	LGHO
MED11	108	-5.01	5.43e-07	0.000649	LIHC	LGHO
MAML2	66	4.7	2.66e-06	0.000753	LUAD	HGLO
ROR1	29	4.35	1.38e-05	0.00251	LUAD	HGLO
ITGB1	80	3.77	0.000161	0.0105	LUAD	HGLO
HIF1A	165	3.66	0.000253	0.0132	LUAD	HGLO
BACH1	104	3.62	0.0003	0.0145	LUAD	HGLO
ZNF699	92	3.44	0.000588	0.0206	LUAD	HGLO
LRP1	92	3.41	0.000641	0.0217	LUAD	HGLO
SPRED1	63	3.31	0.000923	0.0266	LUAD	HGLO
HIVEP1	45	3.3	0.00097	0.027	LUAD	HGLO
FRYL	113	3.22	0.00129	0.0302	LUAD	HGLO
NIN	118	3.06	0.00222	0.0391	LUAD	HGLO
BARD1	66	2.98	0.00285	0.0444	LUAD	HGLO
KLF7	37	2.98	0.00289	0.0445	LUAD	HGLO
FGD6	41	2.94	0.00327	0.0475	LUAD	HGLO
HMGN1	92	-2.91	0.00359	0.049	LUAD	LGHO
PQBP1	82	-2.94	0.00327	0.0475	LUAD	LGHO
KAT8	182	-2.94	0.00327	0.0475	LUAD	LGHO
RFXANK	79	-3	0.00271	0.0442	LUAD	LGHO
PCBD2	270	-3.07	0.00212	0.0378	LUAD	LGHO
PEBP1	65	-3.13	0.00172	0.0349	LUAD	LGHO
SRA1	59	-3.21	0.00131	0.0302	LUAD	LGHO
MTERF2	136	-3.22	0.00127	0.0302	LUAD	LGHO
ZNF32	56	-3.24	0.00119	0.0297	LUAD	LGHO
ZNF511	39	-3.25	0.00114	0.0293	LUAD	LGHO
PARK7	53	-3.3	0.000952	0.0267	LUAD	LGHO
SIRT5	239	-3.49	0.000478	0.0182	LUAD	LGHO
ZNHIT1	122	-3.5	0.000465	0.0181	LUAD	LGHO
HINT1	157	-3.54	0.000404	0.0164	LUAD	LGHO
NMRAL1	99	-3.54	0.000396	0.0164	LUAD	LGHO
THAP7	102	-3.63	0.000288	0.0141	LUAD	LGHO
MED11	249	-3.68	0.000234	0.0129	LUAD	LGHO
NACA	137	-3.69	0.000228	0.0129	LUAD	LGHO
ZNF444	99	-4.19	2.81e-05	0.00365	LUAD	LGHO
NDUFA13	189	-4.26	2e-05	0.00308	LUAD	LGHO
EBP	84	-4.28	1.84e-05	0.00302	LUAD	LGHO
EDF1	68	-4.88	1.04e-06	0.000426	LUAD	LGHO
RPL6	117	-4.96	7.12e-07	0.000329	LUAD	LGHO
MAML2	103	5.14	2.7e-07	0.000317	LUSC	HGLO
LRP1	83	4.22	2.48e-05	0.00442	LUSC	HGLO
IL6ST	115	4.21	2.53e-05	0.00442	LUSC	HGLO
MLXIP	109	3.93	8.6e-05	0.00779	LUSC	HGLO
ZNF699	87	3.91	9.09e-05	0.00808	LUSC	HGLO
BACH1	128	3.85	0.000118	0.0095	LUSC	HGLO
ZNF281	137	3.53	0.00041	0.0223	LUSC	HGLO
FRYL	103	3.48	0.000502	0.0249	LUSC	HGLO
KLF7	130	3.42	0.000616	0.0272	LUSC	HGLO
ELK3	84	3.4	0.000666	0.0283	LUSC	HGLO
ZDHHC20	98	3.34	0.000838	0.031	LUSC	HGLO
ITGB1	68	3.31	0.000937	0.0335	LUSC	HGLO
SPRED1	38	3.11	0.00185	0.0456	LUSC	HGLO
PQBP1	67	-3.09	0.00202	0.0471	LUSC	LGHO
SRA1	71	-3.09	0.00197	0.0466	LUSC	LGHO
SAP18	65	-3.14	0.00167	0.0433	LUSC	LGHO
MGST2	113	-3.16	0.00158	0.0425	LUSC	LGHO
CYCS	99	-3.17	0.00154	0.0425	LUSC	LGHO
PCBD2	207	-3.21	0.00131	0.0387	LUSC	LGHO
HINT1	93	-3.22	0.00128	0.0382	LUSC	LGHO
RPL6	165	-3.31	0.000931	0.0335	LUSC	LGHO
PRDX2	45	-3.39	0.000705	0.0283	LUSC	LGHO
ZNF511	125	-3.42	0.000633	0.0276	LUSC	LGHO
RFXANK	54	-3.44	0.00058	0.0269	LUSC	LGHO
HMGN1	98	-3.62	0.000297	0.019	LUSC	LGHO
NDUFA13	173	-3.64	0.000269	0.0179	LUSC	LGHO
EBP	68	-3.76	0.00017	0.0128	LUSC	LGHO
MTERF2	215	-3.91	9.23e-05	0.00808	LUSC	LGHO
KAT8	140	-3.93	8.58e-05	0.00779	LUSC	LGHO
POLR3K	101	-4.4	1.06e-05	0.00232	LUSC	LGHO
ZNHIT1	77	-4.44	8.84e-06	0.00211	LUSC	LGHO
NDUFS4	70	-4.99	6.13e-07	0.00046	LUSC	LGHO
NACA	110	-5.4	6.48e-08	0.000148	LUSC	LGHO
MLXIP	172	4.42	9.67e-06	0.00136	OV	HGLO
LRP1	127	4.18	2.9e-05	0.00257	OV	HGLO
TRIO	99	4.14	3.4e-05	0.00283	OV	HGLO
BACH1	146	4.04	5.35e-05	0.004	OV	HGLO
ASCC3	99	3.89	9.83e-05	0.00572	OV	HGLO
ZNF699	138	3.84	0.000123	0.00661	OV	HGLO
ZDHHC20	124	3.8	0.000144	0.00728	OV	HGLO
PLEKHG2	108	3.71	0.000208	0.00907	OV	HGLO
ZNF281	121	3.62	0.000289	0.0112	OV	HGLO
FGD6	87	3.6	0.000323	0.0119	OV	HGLO
NIN	72	3.56	0.000373	0.0126	OV	HGLO
ELK3	89	3.13	0.00176	0.0345	OV	HGLO
REL	167	3.08	0.0021	0.0371	OV	HGLO
ROR1	97	3.06	0.00225	0.0379	OV	HGLO
HIVEP1	131	3.05	0.00228	0.0382	OV	HGLO
FRYL	163	3.04	0.00234	0.039	OV	HGLO
ITGB1	93	2.96	0.00304	0.0468	OV	HGLO
PEBP1	58	-2.94	0.00332	0.0493	OV	LGHO
ZNF511	183	-2.98	0.00289	0.0455	OV	LGHO
SRA1	254	-3.07	0.00212	0.0371	OV	LGHO
MED11	128	-3.08	0.0021	0.0371	OV	LGHO
THAP7	110	-3.08	0.00206	0.0369	OV	LGHO
RFXANK	125	-3.16	0.00158	0.0324	OV	LGHO
PFDN5	322	-3.19	0.00144	0.031	OV	LGHO
PQBP1	71	-3.34	0.000828	0.0208	OV	LGHO
PCBD2	158	-3.36	0.000778	0.0198	OV	LGHO
EDF1	91	-3.38	0.000716	0.0189	OV	LGHO
PRDX2	83	-3.49	0.000487	0.0147	OV	LGHO
NDUFA13	368	-3.5	0.000461	0.0143	OV	LGHO
CYCS	98	-3.55	0.00039	0.0128	OV	LGHO
MGST2	151	-3.56	0.000377	0.0126	OV	LGHO
HINT1	200	-3.87	0.000109	0.0063	OV	LGHO
KAT8	259	-4.14	3.43e-05	0.00283	OV	LGHO
NDUFS4	170	-4.26	2e-05	0.00199	OV	LGHO
SIRT5	288	-4.53	5.81e-06	0.000985	OV	LGHO
CBY1	97	-4.73	2.27e-06	0.000607	OV	LGHO
SAP18	106	-5.02	5.11e-07	0.000268	OV	LGHO
ZNHIT1	145	-5.73	1.03e-08	1.49e-05	OV	LGHO
ROR1	133	3.98	6.76e-05	0.0302	PAAD	HGLO
HIF1A	56	3.83	0.000127	0.039	PAAD	HGLO
HIVEP1	90	3.8	0.000146	0.0404	PAAD	HGLO
THAP7	193	-3.62	0.000294	0.0488	PAAD	LGHO
ZNHIT1	72	-3.74	0.000187	0.0436	PAAD	LGHO
ZNF511	126	-3.95	7.84e-05	0.0315	PAAD	LGHO
ELK3	155	4.51	6.36e-06	0.0063	PCPG	HGLO
ZNF699	55	4.16	3.17e-05	0.0145	PCPG	HGLO
MAML2	33	3.8	0.000144	0.0219	PCPG	HGLO
HIF1A	152	3.49	0.000486	0.0424	PCPG	HGLO
NIN	54	3.39	0.000691	0.0451	PCPG	HGLO
ZNF32	72	-3.46	0.000537	0.0437	PCPG	LGHO
PQBP1	129	-3.72	0.000196	0.0265	PCPG	LGHO
POLR3K	165	-3.74	0.000183	0.0261	PCPG	LGHO
PARK7	127	-3.82	0.000135	0.0218	PCPG	LGHO
SAP18	84	-3.86	0.000114	0.0213	PCPG	LGHO
GTF2H5	171	-4.03	5.57e-05	0.0195	PCPG	LGHO
IL6ST	74	3.45	0.000563	0.0395	PRAD	HGLO
BACH1	26	3.43	0.000611	0.0398	PRAD	HGLO
ZDHHC20	55	3.34	0.000829	0.0434	PRAD	HGLO
REL	34	3.32	0.000906	0.045	PRAD	HGLO
THAP7	63	-3.24	0.0012	0.0494	PRAD	LGHO
ZNF444	48	-3.38	0.000735	0.042	PRAD	LGHO
RFXANK	68	-3.38	0.000712	0.0412	PRAD	LGHO
NDUFS4	27	-3.58	0.000337	0.0302	PRAD	LGHO
PQBP1	131	-3.66	0.000248	0.0302	PRAD	LGHO
PARK7	56	-3.75	0.000179	0.0281	PRAD	LGHO
KAT8	46	-3.83	0.000129	0.0281	PRAD	LGHO
CBY1	46	-4.09	4.33e-05	0.0254	PRAD	LGHO
PLEKHG2	72	3.95	7.89e-05	0.0458	READ	HGLO
ZDHHC20	115	3.81	0.000138	0.0136	THCA	HGLO
ELK3	122	3.52	0.000439	0.0212	THCA	HGLO
REL	47	3.49	0.000478	0.0221	THCA	HGLO
IL6ST	52	3.44	0.000588	0.025	THCA	HGLO
KLF7	26	3.27	0.00109	0.0325	THCA	HGLO
NIN	47	3.19	0.00144	0.038	THCA	HGLO
FRYL	57	3.1	0.00194	0.045	THCA	HGLO
ZNHIT1	154	-3.19	0.00142	0.038	THCA	LGHO
PRDX2	29	-3.2	0.00137	0.0374	THCA	LGHO
NMRAL1	103	-3.24	0.00119	0.0339	THCA	LGHO
EBP	28	-3.24	0.00118	0.0338	THCA	LGHO
PCBD2	142	-3.25	0.00117	0.0338	THCA	LGHO
ZNF444	73	-3.28	0.00104	0.0325	THCA	LGHO
RFXANK	80	-3.54	0.000405	0.0205	THCA	LGHO
MED11	71	-3.64	0.000272	0.017	THCA	LGHO
SIRT5	181	-3.74	0.000186	0.0149	THCA	LGHO
NDUFA13	137	-3.74	0.000182	0.0149	THCA	LGHO
THAP7	38	-3.76	0.000172	0.0149	THCA	LGHO
ZNF32	35	-3.76	0.000169	0.0149	THCA	LGHO
PEBP1	97	-3.77	0.000163	0.0149	THCA	LGHO
PFDN5	88	-3.86	0.000112	0.0122	THCA	LGHO
RPL6	57	-4.07	4.75e-05	0.00889	THCA	LGHO
SAP18	86	-4.84	1.29e-06	0.000863	THCA	LGHO
MAML2	78	4.23	2.35e-05	0.0107	LAML	HGLO
HMGN1	189	-3.54	0.000405	0.0468	LAML	LGHO
HINT1	96	-3.72	0.000202	0.038	LAML	LGHO
NDUFS4	98	-4.01	6.2e-05	0.0193	LAML	LGHO
SAP18	71	-4.44	9.03e-06	0.0148	GBM	LGHO

## Sheet: TFs and their targets
Supplementary Data 5. Metabolism-associated transcriptive factors and their potential targets across 33 cancer types.
TF	target	cancer
ZNHIT1	SSNA1	BLCA
ZNHIT1	MRPL55	BLCA
ZNHIT1	NDUFS8	BLCA
ZNHIT1	TIMM8B	BLCA
ZNHIT1	RPL27A	BLCA
ZNHIT1	LAMTOR4	BLCA
ZNHIT1	RPS20	BLCA
ZNHIT1	C19orf70	BLCA
ZNHIT1	NDUFB7	BLCA
ZNHIT1	NDUFB8	BLCA
ZNHIT1	NDUFB1	BLCA
ZNHIT1	COX6B1	BLCA
ZNHIT1	NDUFA7	BLCA
ZNHIT1	NDUFC1	BLCA
ZNHIT1	UBL5	BLCA
ZNHIT1	UQCR10	BLCA
ZNHIT1	COX6C	BLCA
ZNHIT1	COX4I1	BLCA
ZNHIT1	COX6A1	BLCA
ZNHIT1	UQCR11	BLCA
ZNHIT1	NDUFA2	BLCA
ZNF511	SLIRP	BLCA
ZNF511	NDUFS8	BLCA
ZNF511	C12orf10	BLCA
ELK3	UQCRQ	BLCA
ELK3	NDUFA2	BLCA
ELK3	NDUFA6	BLCA
ELK3	RPS20	BLCA
ELK3	ROMO1	BLCA
MLXIP	COX7C	BLCA
MLXIP	COX4I1	BLCA
MLXIP	COX6B1	BLCA
MLXIP	NDUFB11	BLCA
ZNF281	COX7C	BLCA
ZNF281	UQCR11	BLCA
ZNF281	COX6A1	BLCA
ZNF281	COX4I1	BLCA
ZNF281	NDUFB10	BLCA
ZNF281	ALKBH7	BLCA
ZNF281	UQCR10	BLCA
ZNF281	MRPL54	BLCA
ZNF281	NDUFB7	BLCA
ZNF281	LAMTOR4	BLCA
ZNF281	NDUFA11	BLCA
ZNF281	NDUFB2	BLCA
ZNF281	RPL27A	BLCA
ZNF281	COA5	BLCA
ZNF281	TIMM8B	BLCA
ZDHHC20	C12orf10	BLCA
ZDHHC20	MRPL40	BLCA
HIVEP1	LAMTOR4	BLCA
HIVEP1	C19orf53	BLCA
ZNF699	ANAPC11	BLCA
BACH1	COX7A2	BLCA
BACH1	COX5B	BLCA
BACH1	UQCR10	BLCA
ZNF32	COX6A1	BLCA
KLF7	COX5A	BLCA
KLF7	NDUFA2	BLCA
KLF7	COX7A2	BLCA
KLF7	UQCR11	BLCA
KLF7	COX7B	BLCA
KLF7	COX6A1	BLCA
KLF7	ALKBH7	BLCA
KLF7	COX6C	BLCA
KLF7	UQCR10	BLCA
KLF7	C12orf10	BLCA
RFXANK	POLR2I	BLCA
RFXANK	SSNA1	BLCA
RFXANK	NDUFB11	BLCA
RFXANK	GADD45GIP1	BLCA
RFXANK	SLIRP	BLCA
RFXANK	NDUFA11	BLCA
RFXANK	LAMTOR4	BLCA
RFXANK	NDUFB1	BLCA
RFXANK	FAU	BLCA
RFXANK	ALKBH7	BLCA
RFXANK	UQCR11	BLCA
EDF1	SF3B5	BLCA
EDF1	RPL38	BLCA
EDF1	NDUFA11	BLCA
EDF1	RPL18	BLCA
EDF1	RPS14	BLCA
SRA1	GADD45GIP1	BLCA
PQBP1	NDUFB11	BLCA
PQBP1	NDUFS3	BLCA
PQBP1	GADD45GIP1	BLCA
PQBP1	UXT	BLCA
PQBP1	NDUFB7	BLCA
PQBP1	NDUFB1	BLCA
PQBP1	MRPL54	BLCA
PQBP1	COX4I1	BLCA
PQBP1	COX7B	BLCA
SAP18	TIMM8B	BLCA
SAP18	COX6B1	BLCA
SAP18	NDUFA1	BLCA
SAP18	UQCR11	BLCA
SAP18	COX7A2	BLCA
SIRT5	RPL37A	BLCA
HMGN1	COX6A1	BLCA
GTF2H5	LAMTOR4	BLCA
GTF2H5	NDUFA7	BLCA
GTF2H5	NDUFC1	BLCA
GTF2H5	COX7B	BLCA
GTF2H5	NDUFA2	BLCA
NACA	RPL27A	BLCA
NACA	NDUFA7	BLCA
NACA	RPL18	BLCA
NACA	COX7C	BLCA
POLR3K	COX5A	BLCA
PFDN5	NDUFA8	BLCA
PFDN5	UXT	BLCA
PFDN5	MRPL40	BLCA
PFDN5	C19orf53	BLCA
PFDN5	RPL37A	BLCA
PFDN5	RPS20	BLCA
PFDN5	NDUFB8	BLCA
PFDN5	NDUFB1	BLCA
PFDN5	COX6B1	BLCA
PFDN5	RPL18	BLCA
PFDN5	FAU	BLCA
PFDN5	BLOC1S1	BLCA
PFDN5	NDUFA6	BLCA
PFDN5	RPS14	BLCA
PFDN5	COX4I1	BLCA
NMRAL1	NDUFS3	BLCA
NMRAL1	MRPL55	BLCA
NMRAL1	MRPL40	BLCA
NMRAL1	NDUFA6	BLCA
RPL6	SLIRP	BLCA
RPL6	RPL37A	BLCA
RPL6	RPS14	BLCA
MTERF2	COA5	BLCA
PCBD2	NDUFB1	BLCA
PCBD2	COX4I1	BLCA
EBP	ANAPC11	BLCA
EBP	NDUFB11	BLCA
EBP	COX5A	BLCA
PARK7	NDUFA8	BLCA
PARK7	NDUFA6	BLCA
PARK7	COX7A2	BLCA
PARK7	NDUFA2	BLCA
CBY1	RPS14	BLCA
IL6ST	COX6A1	BLCA
IL6ST	UQCR10	BLCA
IL6ST	C19orf53	BLCA
IL6ST	COA5	BLCA
IL6ST	TIMM8B	BLCA
IL6ST	MRPL55	BLCA
IL6ST	SSNA1	BLCA
NDUFS4	COX7A2	BLCA
ROR1	UQCR10	BLCA
PEBP1	NDUFA7	BLCA
PEBP1	COX7C	BLCA
NDUFA13	NDUFS3	BLCA
NDUFA13	MRPL55	BLCA
NDUFA13	NDUFS8	BLCA
NDUFA13	MRPL40	BLCA
NDUFA13	NDUFB2	BLCA
NDUFA13	C19orf70	BLCA
NDUFA13	NDUFB7	BLCA
NDUFA13	NDUFB8	BLCA
NDUFA13	COX6B1	BLCA
NDUFA13	NDUFC1	BLCA
NDUFA13	UBL5	BLCA
NDUFA13	COX6C	BLCA
NDUFA13	RPS14	BLCA
NDUFA13	NDUFA1	BLCA
NDUFA13	COX5B	BLCA
NDUFA13	COX7B	BLCA
NDUFA13	UQCR11	BLCA
NDUFA13	UQCRQ	BLCA
NDUFA13	COX5A	BLCA
NDUFA13	COX7C	BLCA
NIN	ALKBH7	BLCA
BARD1	UQCR11	BLCA
BARD1	FAU	BLCA
PRDX2	COX7A2	BLCA
TRIO	COX7C	BLCA
TRIO	COX6C	BLCA
MAML2	NDUFA2	BLCA
MAML2	UQCR11	BLCA
MAML2	COX5B	BLCA
MAML2	NDUFB8	BLCA
MAML2	SLIRP	BLCA
MAML2	NDUFS3	BLCA
ZNHIT1	COX4I1	BRCA
ZNHIT1	NDUFA11	BRCA
ZNHIT1	NDUFS8	BRCA
ZNHIT1	NDUFB11	BRCA
ZNHIT1	NDUFB7	BRCA
ZNHIT1	MRPL55	BRCA
ZNHIT1	COX5B	BRCA
ZNHIT1	UQCR11	BRCA
ELK3	COA5	BRCA
ELK3	POLR2I	BRCA
MLXIP	NDUFB1	BRCA
MLXIP	COA5	BRCA
MLXIP	UQCR10	BRCA
ZDHHC20	MRPL55	BRCA
HIF1A	COA5	BRCA
HIVEP1	UQCR11	BRCA
HIVEP1	C12orf10	BRCA
HIVEP1	NDUFB10	BRCA
HIVEP1	NDUFS8	BRCA
ZNF699	NDUFA2	BRCA
ZNF699	COX6A1	BRCA
ZNF699	LAMTOR4	BRCA
ZNF699	UQCR10	BRCA
ZNF699	ANAPC11	BRCA
ZNF444	C12orf10	BRCA
BACH1	C12orf10	BRCA
BACH1	NDUFA7	BRCA
BACH1	POLR2I	BRCA
REL	POLR2I	BRCA
REL	COX4I1	BRCA
THAP7	NDUFB7	BRCA
KLF7	NDUFA2	BRCA
RFXANK	COX4I1	BRCA
RFXANK	C19orf53	BRCA
RFXANK	SSNA1	BRCA
RFXANK	NDUFB8	BRCA
EDF1	COX4I1	BRCA
EDF1	MRPL27	BRCA
EDF1	ARL6IP4	BRCA
EDF1	GADD45GIP1	BRCA
EDF1	C19orf53	BRCA
EDF1	SLIRP	BRCA
EDF1	POLR2I	BRCA
EDF1	NDUFB7	BRCA
EDF1	SSNA1	BRCA
EDF1	RPS14	BRCA
EDF1	NDUFB10	BRCA
EDF1	C19orf70	BRCA
EDF1	NDUFB8	BRCA
EDF1	MRPL54	BRCA
EDF1	BLOC1S1	BRCA
EDF1	NDUFA2	BRCA
SRA1	NDUFB10	BRCA
SRA1	NDUFB2	BRCA
SRA1	ALKBH7	BRCA
SRA1	MRPL54	BRCA
SRA1	C12orf10	BRCA
SRA1	BLOC1S1	BRCA
PQBP1	RPL27A	BRCA
PQBP1	COX4I1	BRCA
PQBP1	GADD45GIP1	BRCA
PQBP1	NDUFS3	BRCA
PQBP1	NDUFB11	BRCA
PQBP1	RPL18	BRCA
PQBP1	ROMO1	BRCA
SAP18	COX6B1	BRCA
SAP18	UQCR10	BRCA
SAP18	NDUFA1	BRCA
SAP18	C12orf10	BRCA
HMGN1	SLIRP	BRCA
MED11	ALKBH7	BRCA
MED11	MRPL54	BRCA
GTF2H5	COX7A2	BRCA
GTF2H5	SLIRP	BRCA
GTF2H5	UQCR10	BRCA
GTF2H5	NDUFA8	BRCA
GTF2H5	UBL5	BRCA
GTF2H5	COX6A1	BRCA
PFDN5	COX4I1	BRCA
PFDN5	COX6B1	BRCA
PFDN5	RPS14	BRCA
PFDN5	NDUFB1	BRCA
PFDN5	ALKBH7	BRCA
PFDN5	MRPL54	BRCA
PFDN5	C12orf10	BRCA
PFDN5	COX7C	BRCA
PFDN5	BLOC1S1	BRCA
NMRAL1	NDUFS8	BRCA
NMRAL1	NDUFA7	BRCA
NMRAL1	MRPL54	BRCA
RPL6	RPS20	BRCA
RPL6	RPL37A	BRCA
RPL6	RPS14	BRCA
MTERF2	COA5	BRCA
EBP	TIMM8B	BRCA
EBP	NDUFA6	BRCA
EBP	COX7A2	BRCA
EBP	COX6B1	BRCA
EBP	NDUFS3	BRCA
EBP	ANAPC11	BRCA
EBP	NDUFA11	BRCA
EBP	NDUFB11	BRCA
EBP	UQCR10	BRCA
EBP	NDUFB10	BRCA
EBP	NDUFA1	BRCA
EBP	NDUFB2	BRCA
PARK7	NDUFA1	BRCA
PARK7	UBL5	BRCA
IL6ST	TIMM8B	BRCA
MGST2	COX7A2	BRCA
NDUFS4	NDUFC1	BRCA
NDUFS4	COX7C	BRCA
ROR1	COA5	BRCA
PEBP1	NDUFA8	BRCA
NDUFA13	SF3B5	BRCA
NDUFA13	COX4I1	BRCA
NDUFA13	COX7A2	BRCA
NDUFA13	GADD45GIP1	BRCA
NDUFA13	C19orf53	BRCA
NDUFA13	ANAPC11	BRCA
NDUFA13	NDUFA11	BRCA
NDUFA13	SLIRP	BRCA
NDUFA13	NDUFS8	BRCA
NDUFA13	NDUFB7	BRCA
NDUFA13	SSNA1	BRCA
NDUFA13	ROMO1	BRCA
NDUFA13	MRPL55	BRCA
NDUFA13	NDUFB10	BRCA
NDUFA13	NDUFB1	BRCA
NDUFA13	C19orf70	BRCA
NDUFA13	UBL5	BRCA
NDUFA13	NDUFB2	BRCA
NDUFA13	NDUFB8	BRCA
NDUFA13	C12orf10	BRCA
NDUFA13	COX7C	BRCA
NDUFA13	BLOC1S1	BRCA
NDUFA13	UQCR11	BRCA
NDUFA13	NDUFA2	BRCA
FGD6	NDUFB7	BRCA
BARD1	MRPL54	BRCA
TRIO	COX7C	BRCA
TRIO	NDUFS3	BRCA
TRIO	NDUFA6	BRCA
ZNHIT1	POLR2I	CESC
ZNHIT1	GADD45GIP1	CESC
ZNHIT1	MRPL55	CESC
ZNHIT1	ANAPC11	CESC
ZNHIT1	ARL6IP4	CESC
ZNHIT1	ALKBH7	CESC
ZNHIT1	MRPL27	CESC
ZNHIT1	COX6B1	CESC
ZNHIT1	NDUFS8	CESC
ZNHIT1	NDUFA11	CESC
ZNHIT1	C19orf70	CESC
ZNHIT1	C12orf10	CESC
ZNHIT1	NDUFB7	CESC
ZNHIT1	COX7A2	CESC
ZNHIT1	UQCR11	CESC
ZNHIT1	COX5B	CESC
ZNHIT1	NDUFB2	CESC
ZNHIT1	BLOC1S1	CESC
ZNHIT1	UQCRQ	CESC
ZNHIT1	COX6C	CESC
ZNHIT1	COX4I1	CESC
ZNF511	MRPL54	CESC
ZNF511	NDUFC1	CESC
ELK3	NDUFA2	CESC
ELK3	NDUFB2	CESC
ELK3	NDUFB7	CESC
ELK3	COA5	CESC
ZNF281	SSNA1	CESC
ZNF281	NDUFB7	CESC
ZNF281	RPL37A	CESC
ZDHHC20	COX4I1	CESC
ZDHHC20	NDUFA2	CESC
ZDHHC20	NDUFA8	CESC
ZDHHC20	UQCRQ	CESC
ZDHHC20	SSNA1	CESC
ZDHHC20	NDUFS3	CESC
ZDHHC20	NDUFB1	CESC
ZDHHC20	RPS14	CESC
ZDHHC20	NDUFB7	CESC
ZDHHC20	NDUFB10	CESC
ZDHHC20	RPS20	CESC
ZDHHC20	RPL18	CESC
ZDHHC20	ARL6IP4	CESC
ZDHHC20	MRPL40	CESC
HIVEP1	UQCR10	CESC
HIVEP1	LAMTOR4	CESC
HIVEP1	C19orf70	CESC
HIVEP1	UBL5	CESC
ZNF699	NDUFB8	CESC
ZNF699	SSNA1	CESC
ZNF699	NDUFC1	CESC
ZNF699	MRPL54	CESC
ZNF699	MRPL27	CESC
REL	POLR2I	CESC
ZNF32	TIMM8B	CESC
ZNF32	COA5	CESC
THAP7	NDUFS8	CESC
THAP7	C19orf70	CESC
THAP7	NDUFB7	CESC
THAP7	NDUFB1	CESC
THAP7	NDUFS3	CESC
THAP7	UQCRQ	CESC
THAP7	NDUFB8	CESC
KLF7	NDUFA2	CESC
KLF7	UQCR11	CESC
KLF7	NDUFB7	CESC
KLF7	NDUFB10	CESC
KLF7	C19orf70	CESC
KLF7	NDUFS8	CESC
RFXANK	POLR2I	CESC
RFXANK	GADD45GIP1	CESC
RFXANK	NDUFB11	CESC
RFXANK	NDUFB7	CESC
RFXANK	NDUFB2	CESC
EDF1	ANAPC11	CESC
EDF1	RPL27A	CESC
EDF1	ARL6IP4	CESC
EDF1	RPL37A	CESC
EDF1	UBL5	CESC
EDF1	NDUFA7	CESC
EDF1	SSNA1	CESC
EDF1	UQCRQ	CESC
SRA1	NDUFB10	CESC
SRA1	NDUFC1	CESC
PQBP1	C19orf53	CESC
PQBP1	NDUFS8	CESC
PQBP1	NDUFB11	CESC
PQBP1	LAMTOR4	CESC
PQBP1	C12orf10	CESC
PQBP1	NDUFB10	CESC
PQBP1	NDUFB7	CESC
PQBP1	UXT	CESC
PQBP1	FAU	CESC
PQBP1	NDUFA6	CESC
PQBP1	SSNA1	CESC
PQBP1	NDUFB8	CESC
PQBP1	NDUFA1	CESC
PQBP1	COX7B	CESC
ASCC3	POLR2I	CESC
SIRT5	NDUFA8	CESC
MED11	NDUFA7	CESC
MED11	COX6B1	CESC
MED11	MRPL54	CESC
MED11	C12orf10	CESC
MED11	NDUFB1	CESC
MED11	BLOC1S1	CESC
MED11	NDUFA2	CESC
MED11	COX6A1	CESC
NACA	MRPL40	CESC
NACA	SLIRP	CESC
NACA	NDUFA8	CESC
POLR3K	LAMTOR4	CESC
PFDN5	RPL27A	CESC
PFDN5	MRPL40	CESC
PFDN5	ARL6IP4	CESC
PFDN5	RPL18	CESC
PFDN5	RPL38	CESC
PFDN5	RPS20	CESC
PFDN5	RPS14	CESC
PFDN5	FAU	CESC
PFDN5	COX5B	CESC
PFDN5	COX5A	CESC
PFDN5	UQCRQ	CESC
PFDN5	NDUFA2	CESC
PFDN5	COX4I1	CESC
NMRAL1	NDUFB7	CESC
RPL6	RPL27A	CESC
RPL6	RPL37A	CESC
RPL6	RPL18	CESC
RPL6	RPL38	CESC
RPL6	RPS14	CESC
MTERF2	COA5	CESC
KAT8	COA5	CESC
EBP	MRPL55	CESC
EBP	NDUFB11	CESC
EBP	UXT	CESC
EBP	NDUFA8	CESC
EBP	COX7B	CESC
PARK7	GADD45GIP1	CESC
PARK7	NDUFA7	CESC
PARK7	MRPL54	CESC
PARK7	NDUFB7	CESC
PARK7	NDUFB8	CESC
HINT1	MRPL54	CESC
HINT1	RPS20	CESC
HINT1	UQCR11	CESC
HINT1	FAU	CESC
IL6ST	COX6A1	CESC
IL6ST	COX5A	CESC
IL6ST	NDUFS3	CESC
IL6ST	NDUFC1	CESC
IL6ST	UQCR10	CESC
IL6ST	MRPL40	CESC
IL6ST	ANAPC11	CESC
IL6ST	POLR2I	CESC
NDUFS4	NDUFA11	CESC
ROR1	COX5A	CESC
PEBP1	TIMM8B	CESC
NDUFA13	POLR2I	CESC
NDUFA13	MRPL55	CESC
NDUFA13	ANAPC11	CESC
NDUFA13	UBL5	CESC
NDUFA13	ALKBH7	CESC
NDUFA13	NDUFA7	CESC
NDUFA13	MRPL27	CESC
NDUFA13	COX6B1	CESC
NDUFA13	NDUFS8	CESC
NDUFA13	NDUFA11	CESC
NDUFA13	MRPL54	CESC
NDUFA13	C19orf70	CESC
NDUFA13	RPS20	CESC
NDUFA13	C12orf10	CESC
NDUFA13	NDUFB10	CESC
NDUFA13	UQCR10	CESC
NDUFA13	NDUFB7	CESC
NDUFA13	UQCR11	CESC
NDUFA13	FAU	CESC
NDUFA13	NDUFB1	CESC
NDUFA13	COX5B	CESC
NDUFA13	NDUFA6	CESC
NDUFA13	NDUFS3	CESC
NDUFA13	NDUFB2	CESC
NDUFA13	SSNA1	CESC
NDUFA13	UQCRQ	CESC
NDUFA13	NDUFB8	CESC
NDUFA13	COX6C	CESC
NDUFA13	NDUFA8	CESC
NDUFA13	NDUFA2	CESC
NDUFA13	COX6A1	CESC
NDUFA13	COX4I1	CESC
NDUFA13	NDUFA1	CESC
CYCS	RPL27A	CESC
CYCS	NDUFA6	CESC
FGD6	SF3B5	CESC
BARD1	RPL38	CESC
BARD1	TIMM8B	CESC
PLEKHG2	COX7B	CESC
PLEKHG2	COX5B	CESC
PLEKHG2	UXT	CESC
TRIO	COX7B	CESC
ZNHIT1	COX5A	COAD
ZNHIT1	UQCR11	COAD
ZNHIT1	COX6C	COAD
ZNHIT1	NDUFA2	COAD
ZNF511	RPL18	COAD
ELK3	NDUFA8	COAD
ELK3	COX5B	COAD
ELK3	SLIRP	COAD
ZNF281	NDUFA2	COAD
ZNF281	COX6B1	COAD
ZNF281	NDUFS3	COAD
ZNF281	ALKBH7	COAD
ZNF281	LAMTOR4	COAD
ZNF281	NDUFB10	COAD
HIVEP1	RPL38	COAD
REL	NDUFA8	COAD
REL	RPL18	COAD
REL	GADD45GIP1	COAD
REL	TIMM8B	COAD
REL	MRPL27	COAD
REL	NDUFB10	COAD
REL	NDUFA11	COAD
ZNF32	RPL27A	COAD
ZNF32	COA5	COAD
THAP7	TIMM8B	COAD
KLF7	COX7A2	COAD
KLF7	NDUFS3	COAD
KLF7	COX6A1	COAD
RFXANK	NDUFB7	COAD
RFXANK	COX6B1	COAD
EDF1	BLOC1S1	COAD
EDF1	UQCR10	COAD
EDF1	COX4I1	COAD
EDF1	COX6B1	COAD
EDF1	NDUFB2	COAD
EDF1	COX7C	COAD
SRA1	TIMM8B	COAD
SRA1	MRPL54	COAD
SRA1	NDUFA6	COAD
SRA1	NDUFS3	COAD
SRA1	COX7A2	COAD
PQBP1	NDUFB7	COAD
PQBP1	NDUFB11	COAD
PQBP1	UXT	COAD
PQBP1	COX7B	COAD
PQBP1	RPL37A	COAD
SIRT5	UXT	COAD
MED11	MRPL27	COAD
MED11	MRPL54	COAD
GTF2H5	MRPL40	COAD
NACA	RPL27A	COAD
NACA	RPS20	COAD
NACA	RPL37A	COAD
POLR3K	MRPL27	COAD
PFDN5	MRPL27	COAD
PFDN5	TIMM8B	COAD
PFDN5	COX6A1	COAD
PFDN5	RPS14	COAD
PFDN5	RPL27A	COAD
PFDN5	UBL5	COAD
PFDN5	UQCR11	COAD
PFDN5	RPL38	COAD
PFDN5	NDUFB1	COAD
PFDN5	COX6B1	COAD
RPL6	RPL18	COAD
RPL6	RPS14	COAD
RPL6	RPS20	COAD
RPL6	SLIRP	COAD
RPL6	RPL38	COAD
EBP	NDUFB11	COAD
EBP	UXT	COAD
EBP	COX7B	COAD
PARK7	C19orf53	COAD
PARK7	RPL27A	COAD
PARK7	UBL5	COAD
CBY1	NDUFB1	COAD
HINT1	TIMM8B	COAD
HINT1	COX6A1	COAD
HINT1	NDUFA7	COAD
HINT1	COX5A	COAD
HINT1	UQCRQ	COAD
HINT1	COX4I1	COAD
HINT1	COX7A2	COAD
HINT1	NDUFB8	COAD
HINT1	NDUFB1	COAD
HINT1	COX7B	COAD
HINT1	NDUFA2	COAD
IL6ST	RPL18	COAD
MGST2	COX7A2	COAD
MGST2	COX7C	COAD
NDUFS4	COX5A	COAD
NDUFS4	NDUFA6	COAD
NDUFS4	RPL27A	COAD
NDUFS4	COX4I1	COAD
NDUFS4	COX7A2	COAD
NDUFS4	NDUFB1	COAD
NDUFS4	NDUFC1	COAD
NDUFA13	ALKBH7	COAD
NDUFA13	COX6A1	COAD
NDUFA13	BLOC1S1	COAD
NDUFA13	C19orf70	COAD
NDUFA13	UQCR10	COAD
NDUFA13	NDUFA7	COAD
NDUFA13	UQCRQ	COAD
NDUFA13	COX4I1	COAD
NDUFA13	UBL5	COAD
NDUFA13	NDUFS3	COAD
NDUFA13	UQCR11	COAD
NDUFA13	COX7A2	COAD
NDUFA13	NDUFB8	COAD
NDUFA13	NDUFB1	COAD
NDUFA13	NDUFC1	COAD
NDUFA13	COX6B1	COAD
NDUFA13	COX6C	COAD
NDUFA13	NDUFA2	COAD
NDUFA13	NDUFA1	COAD
CYCS	COX6C	COAD
PRDX2	NDUFA11	COAD
PRDX2	COX6A1	COAD
PRDX2	UQCRQ	COAD
PRDX2	UQCR11	COAD
TRIO	COX7A2	COAD
TRIO	MRPL54	COAD
MAML2	SLIRP	COAD
ZNF511	SSNA1	ESCA
ZNF511	UQCR10	ESCA
ELK3	COX4I1	ESCA
ELK3	COX7C	ESCA
ELK3	UQCR10	ESCA
ZNF281	NDUFS3	ESCA
ZNF281	RPL37A	ESCA
ZNF281	SSNA1	ESCA
ZNF281	ARL6IP4	ESCA
ZNF699	COX7B	ESCA
ZNF699	BLOC1S1	ESCA
ZNF699	RPL18	ESCA
ZNF32	MRPL27	ESCA
ZNF32	MRPL55	ESCA
ZNF32	COX6C	ESCA
THAP7	MRPL40	ESCA
THAP7	GADD45GIP1	ESCA
THAP7	C12orf10	ESCA
KLF7	NDUFA2	ESCA
RFXANK	NDUFA11	ESCA
RFXANK	POLR2I	ESCA
RFXANK	NDUFB7	ESCA
RFXANK	NDUFS3	ESCA
EDF1	SSNA1	ESCA
EDF1	NDUFA11	ESCA
EDF1	RPL37A	ESCA
EDF1	RPL18	ESCA
EDF1	NDUFA6	ESCA
EDF1	RPL38	ESCA
SRA1	ARL6IP4	ESCA
SRA1	COX6C	ESCA
PQBP1	ROMO1	ESCA
PQBP1	NDUFA6	ESCA
PQBP1	NDUFB2	ESCA
PQBP1	NDUFB1	ESCA
PQBP1	ANAPC11	ESCA
PQBP1	UXT	ESCA
PQBP1	NDUFB11	ESCA
SAP18	NDUFA8	ESCA
SAP18	COX6C	ESCA
SAP18	BLOC1S1	ESCA
SAP18	COX7C	ESCA
SAP18	NDUFA1	ESCA
ASCC3	NDUFA1	ESCA
ASCC3	UQCR11	ESCA
FRYL	COX5A	ESCA
MED11	MRPL54	ESCA
MED11	SF3B5	ESCA
MED11	MRPL27	ESCA
MED11	NDUFB1	ESCA
MED11	UQCR11	ESCA
MED11	NDUFB8	ESCA
MED11	UQCRQ	ESCA
MED11	NDUFA2	ESCA
GTF2H5	NDUFC1	ESCA
GTF2H5	COX7C	ESCA
NACA	ARL6IP4	ESCA
NACA	RPL18	ESCA
NACA	NDUFB10	ESCA
NACA	COX7C	ESCA
POLR3K	C12orf10	ESCA
POLR3K	FAU	ESCA
POLR3K	NDUFA8	ESCA
POLR3K	C19orf53	ESCA
POLR3K	TIMM8B	ESCA
POLR3K	NDUFA7	ESCA
POLR3K	NDUFA11	ESCA
POLR3K	POLR2I	ESCA
POLR3K	NDUFS8	ESCA
POLR3K	COX5A	ESCA
POLR3K	NDUFB8	ESCA
POLR3K	ANAPC11	ESCA
POLR3K	COX7C	ESCA
POLR3K	NDUFA2	ESCA
PFDN5	MRPL54	ESCA
PFDN5	C12orf10	ESCA
PFDN5	FAU	ESCA
PFDN5	ROMO1	ESCA
PFDN5	ALKBH7	ESCA
PFDN5	MRPL27	ESCA
PFDN5	BLOC1S1	ESCA
PFDN5	UXT	ESCA
PFDN5	NDUFB11	ESCA
NMRAL1	ROMO1	ESCA
NMRAL1	SSNA1	ESCA
NMRAL1	NDUFB7	ESCA
NMRAL1	MRPL27	ESCA
NMRAL1	MRPL55	ESCA
NMRAL1	COX6C	ESCA
NMRAL1	NDUFB10	ESCA
RPL6	LAMTOR4	ESCA
RPL6	C19orf53	ESCA
RPL6	TIMM8B	ESCA
RPL6	RPL27A	ESCA
RPL6	RPL37A	ESCA
RPL6	RPS14	ESCA
RPL6	UQCR11	ESCA
EBP	COX6B1	ESCA
EBP	MRPL27	ESCA
EBP	UXT	ESCA
EBP	NDUFB11	ESCA
PARK7	FAU	ESCA
PARK7	RPL27A	ESCA
PARK7	RPL37A	ESCA
HINT1	ROMO1	ESCA
HINT1	NDUFA8	ESCA
HINT1	SF3B5	ESCA
HINT1	NDUFS8	ESCA
HINT1	COX6B1	ESCA
HINT1	RPL18	ESCA
HINT1	NDUFB7	ESCA
HINT1	ALKBH7	ESCA
HINT1	NDUFA6	ESCA
HINT1	UQCR10	ESCA
HINT1	COX7A2	ESCA
IL6ST	COX6A1	ESCA
IL6ST	NDUFA8	ESCA
IL6ST	FAU	ESCA
MGST2	C19orf70	ESCA
MGST2	LAMTOR4	ESCA
MGST2	TIMM8B	ESCA
MGST2	NDUFC1	ESCA
MGST2	ALKBH7	ESCA
MGST2	MRPL27	ESCA
MGST2	UQCR10	ESCA
MGST2	UBL5	ESCA
MGST2	COX6C	ESCA
MGST2	NDUFB8	ESCA
MGST2	BLOC1S1	ESCA
MGST2	COX7A2	ESCA
MGST2	COX6A1	ESCA
MGST2	UQCRQ	ESCA
MGST2	NDUFA1	ESCA
MGST2	COX7B	ESCA
PEBP1	BLOC1S1	ESCA
PEBP1	NDUFA2	ESCA
CYCS	TIMM8B	ESCA
CYCS	COX6C	ESCA
FGD6	UQCRQ	ESCA
FGD6	RPS14	ESCA
FGD6	RPS20	ESCA
BARD1	RPS20	ESCA
PLEKHG2	COX7C	ESCA
PLEKHG2	BLOC1S1	ESCA
PLEKHG2	C19orf53	ESCA
PRDX2	LAMTOR4	ESCA
PRDX2	RPL37A	ESCA
PRDX2	RPS20	ESCA
PRDX2	COX6B1	ESCA
PRDX2	RPL18	ESCA
PRDX2	ALKBH7	ESCA
PRDX2	RPS14	ESCA
PRDX2	BLOC1S1	ESCA
PRDX2	COX7C	ESCA
PRDX2	COX4I1	ESCA
TRIO	COX5B	ESCA
TRIO	COX7C	ESCA
TRIO	COX5A	ESCA
MAML2	COX5B	ESCA
MAML2	ANAPC11	ESCA
MAML2	COX5A	ESCA
ZNHIT1	FAU	HNSC
ZNHIT1	MRPL54	HNSC
ZNHIT1	RPL18	HNSC
ZNHIT1	UBL5	HNSC
ZNF511	COX4I1	HNSC
ELK3	COX7C	HNSC
ELK3	NDUFA1	HNSC
ELK3	COX4I1	HNSC
ELK3	COX5B	HNSC
ELK3	LAMTOR4	HNSC
MLXIP	NDUFA6	HNSC
ZNF281	NDUFB7	HNSC
ZNF281	BLOC1S1	HNSC
ZNF281	NDUFA6	HNSC
ZDHHC20	ARL6IP4	HNSC
ZNF699	COX5A	HNSC
ZNF444	ALKBH7	HNSC
ZNF444	UXT	HNSC
REL	COX7B	HNSC
REL	NDUFS3	HNSC
REL	UQCR10	HNSC
REL	SSNA1	HNSC
REL	SLIRP	HNSC
REL	SF3B5	HNSC
KLF7	COX5A	HNSC
KLF7	NDUFB11	HNSC
RFXANK	SSNA1	HNSC
EDF1	FAU	HNSC
EDF1	RPS20	HNSC
EDF1	ROMO1	HNSC
EDF1	SLIRP	HNSC
EDF1	MRPL54	HNSC
EDF1	C19orf53	HNSC
EDF1	MRPL27	HNSC
EDF1	C19orf70	HNSC
EDF1	POLR2I	HNSC
EDF1	NDUFA11	HNSC
EDF1	NDUFA7	HNSC
EDF1	NDUFS3	HNSC
EDF1	BLOC1S1	HNSC
EDF1	COX6B1	HNSC
EDF1	UBL5	HNSC
SRA1	COX7A2	HNSC
PQBP1	FAU	HNSC
PQBP1	C12orf10	HNSC
PQBP1	NDUFB11	HNSC
PQBP1	RPL38	HNSC
PQBP1	NDUFA6	HNSC
PQBP1	UXT	HNSC
SIRT5	COA5	HNSC
FRYL	UQCRQ	HNSC
FRYL	COX6C	HNSC
FRYL	COX7C	HNSC
FRYL	NDUFS3	HNSC
FRYL	COX5A	HNSC
FRYL	RPL37A	HNSC
FRYL	LAMTOR4	HNSC
MED11	NDUFB10	HNSC
GTF2H5	NDUFC1	HNSC
GTF2H5	NDUFA1	HNSC
GTF2H5	COX7C	HNSC
NACA	FAU	HNSC
NACA	NDUFC1	HNSC
NACA	RPL27A	HNSC
NACA	RPS14	HNSC
NACA	COX7A2	HNSC
POLR3K	SF3B5	HNSC
POLR3K	NDUFA6	HNSC
POLR3K	NDUFS3	HNSC
POLR3K	COX6A1	HNSC
PFDN5	FAU	HNSC
PFDN5	RPS20	HNSC
PFDN5	SF3B5	HNSC
PFDN5	ARL6IP4	HNSC
PFDN5	RPL27A	HNSC
PFDN5	C12orf10	HNSC
PFDN5	MRPL54	HNSC
PFDN5	C19orf53	HNSC
PFDN5	LAMTOR4	HNSC
PFDN5	RPL37A	HNSC
PFDN5	NDUFB11	HNSC
PFDN5	RPS14	HNSC
PFDN5	UXT	HNSC
PFDN5	UQCR11	HNSC
PFDN5	BLOC1S1	HNSC
PFDN5	COX6B1	HNSC
PFDN5	COX5B	HNSC
PFDN5	NDUFB7	HNSC
PFDN5	NDUFB1	HNSC
PFDN5	UBL5	HNSC
PFDN5	NDUFA1	HNSC
PFDN5	COX7C	HNSC
PFDN5	COX6C	HNSC
PFDN5	NDUFA2	HNSC
NMRAL1	ANAPC11	HNSC
RPL6	RPS20	HNSC
RPL6	POLR2I	HNSC
RPL6	RPL18	HNSC
RPL6	RPL37A	HNSC
RPL6	RPL38	HNSC
RPL6	UBL5	HNSC
RPL6	COX6C	HNSC
RPL6	UQCRQ	HNSC
PCBD2	BLOC1S1	HNSC
EBP	NDUFB11	HNSC
EBP	NDUFA6	HNSC
EBP	UXT	HNSC
EBP	COX6A1	HNSC
PARK7	NDUFS8	HNSC
HINT1	RPL27A	HNSC
HINT1	RPS14	HNSC
HINT1	COX7C	HNSC
HINT1	NDUFA2	HNSC
IL6ST	COX6C	HNSC
IL6ST	COX6A1	HNSC
MGST2	BLOC1S1	HNSC
NDUFS4	RPS20	HNSC
NDUFS4	NDUFC1	HNSC
NDUFS4	ALKBH7	HNSC
NDUFS4	SLIRP	HNSC
NDUFS4	MRPL54	HNSC
NDUFS4	C19orf70	HNSC
NDUFS4	POLR2I	HNSC
NDUFS4	UQCR10	HNSC
NDUFS4	NDUFB11	HNSC
NDUFS4	NDUFA6	HNSC
NDUFS4	COX5A	HNSC
NDUFS4	UQCR11	HNSC
NDUFS4	COX6B1	HNSC
NDUFS4	NDUFB7	HNSC
NDUFS4	COX6C	HNSC
NDUFS4	NDUFA2	HNSC
NDUFS4	UQCRQ	HNSC
ROR1	ROMO1	HNSC
PEBP1	COX7C	HNSC
PEBP1	NDUFA2	HNSC
NDUFA13	ROMO1	HNSC
NDUFA13	MRPL54	HNSC
NDUFA13	C19orf70	HNSC
NDUFA13	NDUFB10	HNSC
NDUFA13	UQCR10	HNSC
NDUFA13	NDUFB2	HNSC
NDUFA13	NDUFA6	HNSC
NDUFA13	NDUFA11	HNSC
NDUFA13	NDUFA7	HNSC
NDUFA13	UQCR11	HNSC
NDUFA13	NDUFS3	HNSC
NDUFA13	BLOC1S1	HNSC
NDUFA13	COX6B1	HNSC
NDUFA13	COX5B	HNSC
NDUFA13	NDUFB7	HNSC
NDUFA13	NDUFB1	HNSC
NDUFA13	COX6A1	HNSC
NDUFA13	UBL5	HNSC
NDUFA13	COX4I1	HNSC
NDUFA13	NDUFA1	HNSC
NDUFA13	COX7C	HNSC
NDUFA13	COX6C	HNSC
NDUFA13	COX7B	HNSC
NDUFA13	UQCRQ	HNSC
CYCS	NDUFC1	HNSC
CYCS	SLIRP	HNSC
CYCS	COX6C	HNSC
FGD6	COX4I1	HNSC
FGD6	RPL18	HNSC
FGD6	POLR2I	HNSC
BARD1	ROMO1	HNSC
PRDX2	COX6B1	HNSC
PRDX2	COX5B	HNSC
TRIO	COX6C	HNSC
TRIO	COX7C	HNSC
TRIO	COX5A	HNSC
TRIO	NDUFA6	HNSC
MAML2	COX5A	HNSC
ZNHIT1	MRPL55	KIRC
ZNHIT1	GADD45GIP1	KIRC
ZNHIT1	LAMTOR4	KIRC
ZNHIT1	ROMO1	KIRC
ZNHIT1	BLOC1S1	KIRC
ZNHIT1	C19orf70	KIRC
ZNHIT1	NDUFA2	KIRC
ELK3	COX6B1	KIRC
ELK3	COX5B	KIRC
ELK3	NDUFA6	KIRC
ELK3	COX6C	KIRC
ELK3	COA5	KIRC
MLXIP	MRPL40	KIRC
MLXIP	NDUFC1	KIRC
ZDHHC20	NDUFA2	KIRC
ZDHHC20	NDUFB7	KIRC
ZDHHC20	NDUFB8	KIRC
ZDHHC20	NDUFS3	KIRC
ZDHHC20	C19orf70	KIRC
ZDHHC20	MRPL27	KIRC
BACH1	NDUFB10	KIRC
REL	NDUFA7	KIRC
ZNF32	SF3B5	KIRC
ZNF32	MRPL40	KIRC
ZNF32	MRPL27	KIRC
THAP7	MRPL55	KIRC
THAP7	SSNA1	KIRC
THAP7	NDUFS8	KIRC
KLF7	COX6B1	KIRC
RFXANK	RPS20	KIRC
RFXANK	GADD45GIP1	KIRC
RFXANK	C12orf10	KIRC
RFXANK	POLR2I	KIRC
RFXANK	SSNA1	KIRC
RFXANK	C19orf53	KIRC
RFXANK	NDUFB7	KIRC
EDF1	SSNA1	KIRC
EDF1	ARL6IP4	KIRC
EDF1	BLOC1S1	KIRC
EDF1	MRPL27	KIRC
SRA1	UXT	KIRC
SRA1	C19orf53	KIRC
PQBP1	RPS20	KIRC
PQBP1	FAU	KIRC
PQBP1	NDUFB11	KIRC
PQBP1	GADD45GIP1	KIRC
PQBP1	POLR2I	KIRC
PQBP1	C19orf53	KIRC
SAP18	POLR2I	KIRC
SAP18	NDUFA7	KIRC
SAP18	MRPL27	KIRC
SAP18	NDUFS3	KIRC
SAP18	NDUFA8	KIRC
SAP18	NDUFB7	KIRC
SAP18	NDUFB10	KIRC
SIRT5	COX6C	KIRC
SIRT5	NDUFS3	KIRC
SIRT5	NDUFA8	KIRC
SIRT5	COX7B	KIRC
FRYL	NDUFS3	KIRC
MED11	POLR2I	KIRC
MED11	NDUFA7	KIRC
MED11	MRPL27	KIRC
MED11	C19orf70	KIRC
MED11	NDUFB8	KIRC
GTF2H5	SF3B5	KIRC
NACA	RPL37A	KIRC
NACA	RPL38	KIRC
NACA	RPL27A	KIRC
NACA	FAU	KIRC
POLR3K	UBL5	KIRC
POLR3K	COX6B1	KIRC
PFDN5	RPL37A	KIRC
PFDN5	RPL38	KIRC
PFDN5	RPL27A	KIRC
PFDN5	RPS20	KIRC
PFDN5	RPS14	KIRC
PFDN5	RPL18	KIRC
PFDN5	FAU	KIRC
PFDN5	UXT	KIRC
PFDN5	ARL6IP4	KIRC
RPL6	RPL37A	KIRC
RPL6	RPL38	KIRC
RPL6	RPL27A	KIRC
RPL6	RPS20	KIRC
RPL6	RPS14	KIRC
RPL6	RPL18	KIRC
EBP	NDUFB11	KIRC
EBP	NDUFA6	KIRC
EBP	COX5A	KIRC
EBP	COX7C	KIRC
EBP	NDUFS3	KIRC
EBP	UQCR10	KIRC
EBP	NDUFB1	KIRC
EBP	NDUFA8	KIRC
EBP	COX6A1	KIRC
EBP	NDUFS8	KIRC
EBP	NDUFB10	KIRC
EBP	COX7B	KIRC
EBP	COX6B1	KIRC
EBP	UQCRQ	KIRC
EBP	NDUFA1	KIRC
PARK7	NDUFA8	KIRC
PARK7	COX4I1	KIRC
PARK7	COX6B1	KIRC
PARK7	UQCRQ	KIRC
CBY1	C12orf10	KIRC
CBY1	COX7C	KIRC
HINT1	UXT	KIRC
LRP1	COA5	KIRC
MGST2	UXT	KIRC
MGST2	NDUFA7	KIRC
MGST2	NDUFC1	KIRC
MGST2	MRPL40	KIRC
MGST2	BLOC1S1	KIRC
MGST2	MRPL27	KIRC
MGST2	NDUFS3	KIRC
MGST2	NDUFB8	KIRC
NDUFS4	COX7C	KIRC
NDUFS4	MRPL27	KIRC
NDUFA13	SF3B5	KIRC
NDUFA13	ANAPC11	KIRC
NDUFA13	UXT	KIRC
NDUFA13	SLIRP	KIRC
NDUFA13	MRPL54	KIRC
NDUFA13	ALKBH7	KIRC
NDUFA13	GADD45GIP1	KIRC
NDUFA13	LAMTOR4	KIRC
NDUFA13	ROMO1	KIRC
NDUFA13	NDUFA7	KIRC
NDUFA13	COA5	KIRC
NDUFA13	COX7A2	KIRC
NDUFA13	NDUFB2	KIRC
NDUFA13	NDUFA6	KIRC
NDUFA13	UQCR11	KIRC
NDUFA13	COX7C	KIRC
NDUFA13	BLOC1S1	KIRC
NDUFA13	MRPL27	KIRC
NDUFA13	NDUFS3	KIRC
NDUFA13	UQCR10	KIRC
NDUFA13	UBL5	KIRC
NDUFA13	NDUFB1	KIRC
NDUFA13	NDUFA8	KIRC
NDUFA13	NDUFB8	KIRC
NDUFA13	NDUFA11	KIRC
NDUFA13	COX6A1	KIRC
NDUFA13	NDUFB7	KIRC
NDUFA13	NDUFB10	KIRC
NDUFA13	COX5B	KIRC
NDUFA13	COX7B	KIRC
NDUFA13	COX4I1	KIRC
NDUFA13	COX6B1	KIRC
NDUFA13	NDUFA2	KIRC
NDUFA13	UQCRQ	KIRC
NDUFA13	NDUFA1	KIRC
NIN	NDUFA1	KIRC
NIN	COX6B1	KIRC
NIN	NDUFA8	KIRC
NIN	NDUFS3	KIRC
NIN	COX7C	KIRC
CYCS	COX7A2	KIRC
CYCS	NDUFB2	KIRC
CYCS	COX6C	KIRC
CYCS	NDUFA6	KIRC
CYCS	COX5A	KIRC
CYCS	UQCR10	KIRC
CYCS	NDUFS8	KIRC
BARD1	UQCRQ	KIRC
BARD1	NDUFB7	KIRC
BARD1	COX6A1	KIRC
BARD1	NDUFA8	KIRC
BARD1	C19orf70	KIRC
BARD1	COX6C	KIRC
PRDX2	COX7A2	KIRC
PRDX2	NDUFB2	KIRC
PRDX2	NDUFA6	KIRC
PRDX2	NDUFS3	KIRC
PRDX2	UQCR10	KIRC
PRDX2	NDUFB8	KIRC
PRDX2	COX6A1	KIRC
PRDX2	NDUFB7	KIRC
PRDX2	NDUFA1	KIRC
TRIO	NDUFA1	KIRC
TRIO	NDUFA11	KIRC
TRIO	UBL5	KIRC
TRIO	UQCR11	KIRC
ZNF511	MRPL55	KIRP
ZNF511	ARL6IP4	KIRP
ELK3	NDUFA6	KIRP
ELK3	NDUFB7	KIRP
ELK3	COX7C	KIRP
ELK3	SLIRP	KIRP
ELK3	MRPL27	KIRP
ELK3	NDUFA11	KIRP
ELK3	NDUFB10	KIRP
ELK3	C12orf10	KIRP
MLXIP	UQCR10	KIRP
MLXIP	COX7A2	KIRP
MLXIP	NDUFB7	KIRP
MLXIP	COX6C	KIRP
MLXIP	NDUFA8	KIRP
MLXIP	UQCR11	KIRP
MLXIP	COX6A1	KIRP
MLXIP	SLIRP	KIRP
MLXIP	COX5B	KIRP
MLXIP	MRPL27	KIRP
ZDHHC20	COX6C	KIRP
ZDHHC20	NDUFA7	KIRP
HIF1A	C19orf70	KIRP
HIVEP1	UQCR11	KIRP
HIVEP1	COX6A1	KIRP
ZNF444	POLR2I	KIRP
REL	COX7B	KIRP
REL	NDUFA1	KIRP
REL	C12orf10	KIRP
ZNF32	COA5	KIRP
KLF7	COX7A2	KIRP
KLF7	ALKBH7	KIRP
KLF7	NDUFA7	KIRP
KLF7	SF3B5	KIRP
RFXANK	RPL18	KIRP
RFXANK	RPS20	KIRP
RFXANK	MRPL55	KIRP
RFXANK	ROMO1	KIRP
RFXANK	C19orf53	KIRP
RFXANK	C12orf10	KIRP
RFXANK	POLR2I	KIRP
RFXANK	GADD45GIP1	KIRP
RFXANK	NDUFA11	KIRP
RFXANK	C19orf70	KIRP
RFXANK	NDUFB7	KIRP
EDF1	RPL38	KIRP
EDF1	SSNA1	KIRP
EDF1	MRPL55	KIRP
EDF1	UXT	KIRP
EDF1	ROMO1	KIRP
EDF1	ARL6IP4	KIRP
EDF1	FAU	KIRP
EDF1	POLR2I	KIRP
EDF1	GADD45GIP1	KIRP
EDF1	LAMTOR4	KIRP
EDF1	NDUFA7	KIRP
EDF1	BLOC1S1	KIRP
EDF1	UBL5	KIRP
EDF1	NDUFA2	KIRP
EDF1	COX6C	KIRP
EDF1	COX4I1	KIRP
EDF1	NDUFC1	KIRP
EDF1	NDUFB8	KIRP
EDF1	NDUFB1	KIRP
SRA1	ROMO1	KIRP
SRA1	GADD45GIP1	KIRP
SRA1	MRPL54	KIRP
SRA1	NDUFA2	KIRP
SRA1	UQCRQ	KIRP
SRA1	COX4I1	KIRP
SRA1	NDUFS8	KIRP
SRA1	NDUFB1	KIRP
PQBP1	RPL18	KIRP
PQBP1	RPL38	KIRP
PQBP1	SSNA1	KIRP
PQBP1	UXT	KIRP
PQBP1	ARL6IP4	KIRP
PQBP1	FAU	KIRP
PQBP1	POLR2I	KIRP
PQBP1	GADD45GIP1	KIRP
SAP18	NDUFB10	KIRP
SAP18	SLIRP	KIRP
SAP18	NDUFC1	KIRP
FRYL	MRPL55	KIRP
FRYL	RPS14	KIRP
MED11	MRPL40	KIRP
NACA	RPL37A	KIRP
NACA	RPL38	KIRP
NACA	UXT	KIRP
NACA	C19orf53	KIRP
POLR3K	NDUFB2	KIRP
PFDN5	RPL37A	KIRP
PFDN5	RPL27A	KIRP
PFDN5	RPL38	KIRP
PFDN5	RPS20	KIRP
PFDN5	NDUFA7	KIRP
PFDN5	BLOC1S1	KIRP
PFDN5	COX6B1	KIRP
NMRAL1	NDUFA7	KIRP
RPL6	RPS14	KIRP
RPL6	RPL38	KIRP
RPL6	RPS20	KIRP
MTERF2	COA5	KIRP
PCBD2	NDUFA2	KIRP
EBP	UXT	KIRP
EBP	NDUFB10	KIRP
EBP	NDUFA11	KIRP
EBP	MRPL27	KIRP
EBP	C19orf70	KIRP
EBP	COX6A1	KIRP
EBP	UQCR11	KIRP
EBP	COX7C	KIRP
EBP	NDUFA8	KIRP
EBP	UQCRQ	KIRP
EBP	COX4I1	KIRP
EBP	NDUFC1	KIRP
EBP	NDUFB7	KIRP
EBP	NDUFS3	KIRP
EBP	NDUFB8	KIRP
EBP	COX5A	KIRP
EBP	COX6B1	KIRP
EBP	UQCR10	KIRP
PARK7	NDUFB10	KIRP
PARK7	MRPL54	KIRP
PARK7	UQCR11	KIRP
PARK7	TIMM8B	KIRP
PARK7	COX6C	KIRP
PARK7	UQCR10	KIRP
SPRED1	COX7A2	KIRP
SPRED1	COX5B	KIRP
SPRED1	NDUFA2	KIRP
MGST2	UXT	KIRP
MGST2	ROMO1	KIRP
MGST2	NDUFB11	KIRP
MGST2	MRPL54	KIRP
MGST2	UBL5	KIRP
MGST2	NDUFA2	KIRP
MGST2	MRPL27	KIRP
MGST2	SLIRP	KIRP
MGST2	COX7C	KIRP
MGST2	TIMM8B	KIRP
MGST2	COX6C	KIRP
MGST2	UQCRQ	KIRP
NDUFS4	NDUFB2	KIRP
NDUFS4	COX7C	KIRP
NDUFS4	COX7A2	KIRP
ROR1	UQCR10	KIRP
PEBP1	NDUFB10	KIRP
PEBP1	NDUFB2	KIRP
PEBP1	COX7B	KIRP
PEBP1	NDUFS3	KIRP
PEBP1	NDUFB8	KIRP
NDUFA13	RPS20	KIRP
NDUFA13	UXT	KIRP
NDUFA13	ROMO1	KIRP
NDUFA13	ARL6IP4	KIRP
NDUFA13	ANAPC11	KIRP
NDUFA13	C19orf53	KIRP
NDUFA13	SF3B5	KIRP
NDUFA13	POLR2I	KIRP
NDUFA13	GADD45GIP1	KIRP
NDUFA13	NDUFB11	KIRP
NDUFA13	LAMTOR4	KIRP
NDUFA13	NDUFA7	KIRP
NDUFA13	NDUFB10	KIRP
NDUFA13	MRPL54	KIRP
NDUFA13	BLOC1S1	KIRP
NDUFA13	NDUFB2	KIRP
NDUFA13	UBL5	KIRP
NDUFA13	NDUFA2	KIRP
NDUFA13	MRPL27	KIRP
NDUFA13	COX5B	KIRP
NDUFA13	SLIRP	KIRP
NDUFA13	C19orf70	KIRP
NDUFA13	COX6A1	KIRP
NDUFA13	UQCR11	KIRP
NDUFA13	COX7C	KIRP
NDUFA13	NDUFA8	KIRP
NDUFA13	TIMM8B	KIRP
NDUFA13	COX6C	KIRP
NDUFA13	UQCRQ	KIRP
NDUFA13	COX4I1	KIRP
NDUFA13	NDUFA1	KIRP
NDUFA13	NDUFC1	KIRP
NDUFA13	COX7B	KIRP
NDUFA13	NDUFB7	KIRP
NDUFA13	NDUFS8	KIRP
NDUFA13	NDUFS3	KIRP
NDUFA13	NDUFB8	KIRP
NDUFA13	COX5A	KIRP
NDUFA13	COX7A2	KIRP
NDUFA13	COX6B1	KIRP
NDUFA13	NDUFB1	KIRP
NDUFA13	UQCR10	KIRP
CYCS	COX7A2	KIRP
CYCS	NDUFA6	KIRP
PRDX2	UQCR11	KIRP
PRDX2	COX5A	KIRP
PRDX2	NDUFA6	KIRP
TRIO	COX7A2	KIRP
TRIO	NDUFS3	KIRP
TRIO	SF3B5	KIRP
MAML2	NDUFA7	KIRP
ZNHIT1	MRPL40	LIHC
ZNHIT1	MRPL55	LIHC
ZNHIT1	COX6A1	LIHC
ZNHIT1	ALKBH7	LIHC
ZNHIT1	COX7A2	LIHC
ZNHIT1	NDUFB8	LIHC
ZNHIT1	NDUFA6	LIHC
ZNHIT1	NDUFA11	LIHC
ZNHIT1	NDUFB11	LIHC
ZNHIT1	BLOC1S1	LIHC
ZNHIT1	NDUFA2	LIHC
ZNHIT1	COX5B	LIHC
ZNHIT1	UQCR11	LIHC
ZNF511	MRPL55	LIHC
ZNF511	ARL6IP4	LIHC
ZNF281	LAMTOR4	LIHC
ZNF281	FAU	LIHC
ZDHHC20	C19orf70	LIHC
HIF1A	NDUFA7	LIHC
HIF1A	NDUFB10	LIHC
HIVEP1	SLIRP	LIHC
ZNF444	MRPL27	LIHC
BACH1	BLOC1S1	LIHC
REL	UBL5	LIHC
REL	NDUFB7	LIHC
ZNF32	RPL27A	LIHC
THAP7	ANAPC11	LIHC
THAP7	MRPL55	LIHC
THAP7	UQCR10	LIHC
THAP7	GADD45GIP1	LIHC
RFXANK	SSNA1	LIHC
RFXANK	ROMO1	LIHC
RFXANK	RPL18	LIHC
RFXANK	RPL38	LIHC
RFXANK	LAMTOR4	LIHC
EDF1	MRPL55	LIHC
EDF1	FAU	LIHC
EDF1	POLR2I	LIHC
EDF1	SLIRP	LIHC
EDF1	NDUFB1	LIHC
EDF1	RPL38	LIHC
EDF1	C19orf53	LIHC
EDF1	BLOC1S1	LIHC
EDF1	NDUFA2	LIHC
EDF1	NDUFA7	LIHC
EDF1	NDUFC1	LIHC
EDF1	COX7C	LIHC
SRA1	MRPL55	LIHC
SRA1	COX6A1	LIHC
SRA1	COX7A2	LIHC
PQBP1	RPL27A	LIHC
PQBP1	RPS20	LIHC
PQBP1	ANAPC11	LIHC
PQBP1	ROMO1	LIHC
PQBP1	RPL18	LIHC
PQBP1	RPL37A	LIHC
PQBP1	RPL38	LIHC
PQBP1	NDUFA11	LIHC
PQBP1	GADD45GIP1	LIHC
PQBP1	NDUFB11	LIHC
PQBP1	UXT	LIHC
PQBP1	UBL5	LIHC
SAP18	NDUFB8	LIHC
SAP18	MRPL54	LIHC
FRYL	COX7A2	LIHC
FRYL	ANAPC11	LIHC
MED11	NDUFB8	LIHC
MED11	MRPL54	LIHC
MED11	MRPL27	LIHC
MED11	NDUFS3	LIHC
MED11	BLOC1S1	LIHC
MED11	NDUFA2	LIHC
MED11	COX4I1	LIHC
GTF2H5	MRPL27	LIHC
GTF2H5	UBL5	LIHC
GTF2H5	NDUFA2	LIHC
GTF2H5	UQCRQ	LIHC
GTF2H5	COX7C	LIHC
NACA	RPS20	LIHC
PFDN5	RPL27A	LIHC
PFDN5	RPS20	LIHC
PFDN5	ROMO1	LIHC
PFDN5	RPL18	LIHC
PFDN5	FAU	LIHC
PFDN5	POLR2I	LIHC
PFDN5	SLIRP	LIHC
PFDN5	COA5	LIHC
PFDN5	RPL37A	LIHC
PFDN5	RPS14	LIHC
PFDN5	RPL38	LIHC
PFDN5	GADD45GIP1	LIHC
PFDN5	LAMTOR4	LIHC
PFDN5	NDUFB11	LIHC
PFDN5	C12orf10	LIHC
RPL6	RPL27A	LIHC
RPL6	RPL37A	LIHC
RPL6	RPL38	LIHC
PARK7	MRPL55	LIHC
PARK7	UQCR10	LIHC
PARK7	UQCRQ	LIHC
HINT1	MRPL40	LIHC
HINT1	NDUFB10	LIHC
HINT1	NDUFA7	LIHC
HINT1	UQCR11	LIHC
IL6ST	RPL27A	LIHC
ITGB1	ALKBH7	LIHC
MGST2	MRPL54	LIHC
NDUFS4	SF3B5	LIHC
NDUFS4	ALKBH7	LIHC
NDUFS4	COX7A2	LIHC
NDUFS4	NDUFB1	LIHC
NDUFS4	NDUFB8	LIHC
NDUFS4	MRPL54	LIHC
NDUFS4	NDUFA6	LIHC
NDUFS4	NDUFS3	LIHC
NDUFS4	BLOC1S1	LIHC
NDUFS4	NDUFC1	LIHC
NDUFS4	COX5B	LIHC
NDUFS4	COX7C	LIHC
NDUFS4	NDUFB2	LIHC
NDUFS4	UQCR11	LIHC
ROR1	NDUFB8	LIHC
PEBP1	COA5	LIHC
NDUFA13	SF3B5	LIHC
NDUFA13	ANAPC11	LIHC
NDUFA13	ROMO1	LIHC
NDUFA13	COX6A1	LIHC
NDUFA13	SLIRP	LIHC
NDUFA13	UQCR10	LIHC
NDUFA13	COX7A2	LIHC
NDUFA13	NDUFB1	LIHC
NDUFA13	NDUFB8	LIHC
NDUFA13	MRPL54	LIHC
NDUFA13	COX6C	LIHC
NDUFA13	NDUFA6	LIHC
NDUFA13	NDUFS8	LIHC
NDUFA13	MRPL27	LIHC
NDUFA13	NDUFA11	LIHC
NDUFA13	GADD45GIP1	LIHC
NDUFA13	NDUFB7	LIHC
NDUFA13	LAMTOR4	LIHC
NDUFA13	NDUFB11	LIHC
NDUFA13	COX5A	LIHC
NDUFA13	NDUFS3	LIHC
NDUFA13	COX6B1	LIHC
NDUFA13	NDUFB10	LIHC
NDUFA13	UBL5	LIHC
NDUFA13	NDUFA2	LIHC
NDUFA13	NDUFA8	LIHC
NDUFA13	COX5B	LIHC
NDUFA13	COX7C	LIHC
NDUFA13	NDUFA1	LIHC
NDUFA13	C19orf70	LIHC
NDUFA13	NDUFB2	LIHC
NDUFA13	COX7B	LIHC
NDUFA13	COX4I1	LIHC
NDUFA13	UQCR11	LIHC
NIN	COA5	LIHC
CYCS	NDUFA6	LIHC
CYCS	COX5A	LIHC
CYCS	NDUFA8	LIHC
CYCS	COX7B	LIHC
FGD6	NDUFB10	LIHC
FGD6	NDUFB7	LIHC
FGD6	NDUFB8	LIHC
FGD6	ALKBH7	LIHC
FGD6	SLIRP	LIHC
FGD6	SF3B5	LIHC
BARD1	UQCR11	LIHC
BARD1	UQCRQ	LIHC
PRDX2	COX6A1	LIHC
PRDX2	ARL6IP4	LIHC
PRDX2	NDUFB1	LIHC
PRDX2	NDUFA6	LIHC
PRDX2	NDUFA11	LIHC
PRDX2	COX5A	LIHC
PRDX2	COX6B1	LIHC
PRDX2	NDUFC1	LIHC
PRDX2	NDUFB2	LIHC
PRDX2	COX4I1	LIHC
PRDX2	UQCR11	LIHC
TRIO	NDUFB11	LIHC
TRIO	NDUFB8	LIHC
TRIO	NDUFB1	LIHC
TRIO	SLIRP	LIHC
MAML2	NDUFA7	LIHC
MAML2	SLIRP	LIHC
ZNHIT1	NDUFB7	LUAD
ZNHIT1	ALKBH7	LUAD
ZNHIT1	SSNA1	LUAD
ZNHIT1	NDUFA11	LUAD
ZNHIT1	ARL6IP4	LUAD
ZNHIT1	MRPL55	LUAD
ZNHIT1	MRPL27	LUAD
ZNHIT1	COX5B	LUAD
ZNHIT1	UQCRQ	LUAD
ZNF511	RPL18	LUAD
ZNF511	COX5A	LUAD
ELK3	COA5	LUAD
MLXIP	NDUFB7	LUAD
HIVEP1	C19orf70	LUAD
ZNF32	COA5	LUAD
THAP7	C19orf53	LUAD
THAP7	MRPL40	LUAD
THAP7	ARL6IP4	LUAD
THAP7	NDUFA2	LUAD
KLF7	NDUFB1	LUAD
KLF7	NDUFA1	LUAD
KLF7	COX7C	LUAD
KLF7	COX6C	LUAD
KLF7	NDUFA6	LUAD
RFXANK	GADD45GIP1	LUAD
RFXANK	NDUFB7	LUAD
RFXANK	C19orf70	LUAD
RFXANK	ALKBH7	LUAD
RFXANK	POLR2I	LUAD
RFXANK	C19orf53	LUAD
RFXANK	SSNA1	LUAD
RFXANK	NDUFA11	LUAD
RFXANK	FAU	LUAD
RFXANK	NDUFA7	LUAD
EDF1	ANAPC11	LUAD
EDF1	SSNA1	LUAD
EDF1	COX6B1	LUAD
EDF1	LAMTOR4	LUAD
EDF1	NDUFA7	LUAD
SRA1	GADD45GIP1	LUAD
SRA1	SSNA1	LUAD
SRA1	C12orf10	LUAD
SRA1	UXT	LUAD
SRA1	COX4I1	LUAD
SRA1	NDUFS3	LUAD
SRA1	COX7B	LUAD
PQBP1	LAMTOR4	LUAD
PQBP1	UXT	LUAD
PQBP1	NDUFB11	LUAD
PQBP1	NDUFB8	LUAD
PQBP1	NDUFA2	LUAD
SAP18	SSNA1	LUAD
SAP18	MRPL54	LUAD
SAP18	NDUFB8	LUAD
SIRT5	NDUFA8	LUAD
SIRT5	COA5	LUAD
FRYL	NDUFB11	LUAD
FRYL	NDUFS8	LUAD
FRYL	RPL27A	LUAD
FRYL	SSNA1	LUAD
FRYL	C19orf53	LUAD
FRYL	ALKBH7	LUAD
HMGN1	MRPL27	LUAD
MED11	C19orf70	LUAD
MED11	ALKBH7	LUAD
MED11	SSNA1	LUAD
MED11	MRPL54	LUAD
MED11	C12orf10	LUAD
MED11	NDUFB2	LUAD
MED11	NDUFB8	LUAD
MED11	BLOC1S1	LUAD
GTF2H5	NDUFA6	LUAD
GTF2H5	NDUFC1	LUAD
GTF2H5	COX7A2	LUAD
GTF2H5	NDUFA1	LUAD
NACA	RPL38	LUAD
NACA	RPL27A	LUAD
NACA	NDUFA8	LUAD
NACA	RPL37A	LUAD
NACA	COX7C	LUAD
POLR3K	TIMM8B	LUAD
POLR3K	NDUFB10	LUAD
POLR3K	COX6B1	LUAD
POLR3K	COX5B	LUAD
PFDN5	TIMM8B	LUAD
PFDN5	NDUFB7	LUAD
PFDN5	ANAPC11	LUAD
PFDN5	NDUFA11	LUAD
PFDN5	MRPL40	LUAD
PFDN5	ROMO1	LUAD
PFDN5	MRPL54	LUAD
PFDN5	RPL38	LUAD
PFDN5	C12orf10	LUAD
PFDN5	RPS20	LUAD
PFDN5	FAU	LUAD
PFDN5	RPS14	LUAD
PFDN5	NDUFB10	LUAD
PFDN5	COX6B1	LUAD
PFDN5	UBL5	LUAD
PFDN5	LAMTOR4	LUAD
PFDN5	NDUFB2	LUAD
PFDN5	UXT	LUAD
PFDN5	UQCR11	LUAD
PFDN5	COX7A2	LUAD
PFDN5	COX6C	LUAD
PFDN5	COX7C	LUAD
PFDN5	COX4I1	LUAD
PFDN5	NDUFB8	LUAD
PFDN5	NDUFS3	LUAD
PFDN5	NDUFA1	LUAD
PFDN5	NDUFA7	LUAD
PFDN5	COX7B	LUAD
PFDN5	COX5B	LUAD
PFDN5	NDUFB1	LUAD
PFDN5	UQCRQ	LUAD
PFDN5	BLOC1S1	LUAD
PFDN5	NDUFA2	LUAD
NMRAL1	POLR2I	LUAD
NMRAL1	NDUFS8	LUAD
NMRAL1	MRPL55	LUAD
RPL6	RPL18	LUAD
RPL6	RPS20	LUAD
RPL6	RPL37A	LUAD
RPL6	RPS14	LUAD
RPL6	COX6B1	LUAD
RPL6	COX5A	LUAD
MTERF2	NDUFB11	LUAD
EBP	NDUFB7	LUAD
EBP	C19orf70	LUAD
EBP	NDUFA6	LUAD
EBP	ARL6IP4	LUAD
EBP	NDUFS8	LUAD
EBP	NDUFB10	LUAD
EBP	COX6B1	LUAD
EBP	UXT	LUAD
EBP	NDUFB11	LUAD
EBP	COX4I1	LUAD
EBP	MRPL27	LUAD
EBP	NDUFS3	LUAD
EBP	NDUFA1	LUAD
EBP	COX7B	LUAD
EBP	COX5B	LUAD
EBP	NDUFB1	LUAD
PARK7	ANAPC11	LUAD
PARK7	SLIRP	LUAD
PARK7	ROMO1	LUAD
PARK7	UQCR10	LUAD
PARK7	UBL5	LUAD
PARK7	UQCRQ	LUAD
PARK7	NDUFA2	LUAD
CBY1	UQCR10	LUAD
CBY1	UQCR11	LUAD
HINT1	SF3B5	LUAD
HINT1	NDUFA6	LUAD
HINT1	ARL6IP4	LUAD
HINT1	NDUFC1	LUAD
HINT1	NDUFB2	LUAD
HINT1	UQCR11	LUAD
HINT1	COX7A2	LUAD
HINT1	COX7C	LUAD
HINT1	COX7B	LUAD
HINT1	COA5	LUAD
HINT1	NDUFB1	LUAD
HINT1	UQCRQ	LUAD
HINT1	NDUFA2	LUAD
LRP1	RPL38	LUAD
LRP1	SLIRP	LUAD
MGST2	SF3B5	LUAD
MGST2	MRPL40	LUAD
MGST2	ROMO1	LUAD
MGST2	UQCR10	LUAD
MGST2	LAMTOR4	LUAD
MGST2	NDUFB2	LUAD
MGST2	NDUFA7	LUAD
MGST2	BLOC1S1	LUAD
NDUFS4	NDUFC1	LUAD
NDUFS4	COX7C	LUAD
NDUFS4	COX7B	LUAD
NDUFS4	NDUFB1	LUAD
NDUFS4	UQCRQ	LUAD
PEBP1	COX4I1	LUAD
PEBP1	NDUFA1	LUAD
PEBP1	NDUFA7	LUAD
NDUFA13	TIMM8B	LUAD
NDUFA13	GADD45GIP1	LUAD
NDUFA13	NDUFB7	LUAD
NDUFA13	C19orf70	LUAD
NDUFA13	ALKBH7	LUAD
NDUFA13	SF3B5	LUAD
NDUFA13	POLR2I	LUAD
NDUFA13	C19orf53	LUAD
NDUFA13	SSNA1	LUAD
NDUFA13	NDUFA11	LUAD
NDUFA13	NDUFA6	LUAD
NDUFA13	RPL18	LUAD
NDUFA13	ARL6IP4	LUAD
NDUFA13	ROMO1	LUAD
NDUFA13	MRPL54	LUAD
NDUFA13	RPL38	LUAD
NDUFA13	C12orf10	LUAD
NDUFA13	FAU	LUAD
NDUFA13	MRPL55	LUAD
NDUFA13	NDUFC1	LUAD
NDUFA13	COX6B1	LUAD
NDUFA13	UBL5	LUAD
NDUFA13	LAMTOR4	LUAD
NDUFA13	NDUFB2	LUAD
NDUFA13	UQCR11	LUAD
NDUFA13	COX7C	LUAD
NDUFA13	COX4I1	LUAD
NDUFA13	NDUFA1	LUAD
NDUFA13	NDUFA7	LUAD
NDUFA13	COX7B	LUAD
NDUFA13	COX6A1	LUAD
NDUFA13	COX5B	LUAD
NDUFA13	NDUFB1	LUAD
NDUFA13	UQCRQ	LUAD
NDUFA13	BLOC1S1	LUAD
NDUFA13	NDUFA2	LUAD
NIN	NDUFA2	LUAD
NIN	UQCRQ	LUAD
NIN	COX6A1	LUAD
NIN	NDUFA7	LUAD
NIN	COX5A	LUAD
NIN	COX7C	LUAD
NIN	COX6B1	LUAD
NIN	NDUFC1	LUAD
NIN	SSNA1	LUAD
NIN	TIMM8B	LUAD
FGD6	NDUFB2	LUAD
BARD1	RPS20	LUAD
PRDX2	GADD45GIP1	LUAD
PRDX2	C19orf53	LUAD
PRDX2	UBL5	LUAD
TRIO	BLOC1S1	LUAD
TRIO	NDUFB1	LUAD
TRIO	NDUFA1	LUAD
TRIO	COX4I1	LUAD
TRIO	UQCR11	LUAD
TRIO	LAMTOR4	LUAD
MAML2	COX6C	LUAD
ZNHIT1	ROMO1	LUSC
ZNHIT1	SSNA1	LUSC
ZNHIT1	COX7A2	LUSC
ZNHIT1	NDUFS8	LUSC
ZNHIT1	ALKBH7	LUSC
ZNHIT1	NDUFB10	LUSC
ZNHIT1	C19orf70	LUSC
ZNHIT1	NDUFA11	LUSC
ZNHIT1	MRPL55	LUSC
ZNHIT1	NDUFA7	LUSC
ZNHIT1	COX5B	LUSC
ZNF511	POLR2I	LUSC
ZNF511	ANAPC11	LUSC
ZNF511	TIMM8B	LUSC
ZNF511	NDUFB8	LUSC
ZNF511	SSNA1	LUSC
ZNF511	COX7A2	LUSC
ZNF511	NDUFS8	LUSC
ZNF511	RPL18	LUSC
ZNF511	MRPL54	LUSC
ZNF511	GADD45GIP1	LUSC
ZNF511	NDUFS3	LUSC
ZNF511	UXT	LUSC
ZNF511	RPL37A	LUSC
ZNF511	NDUFB11	LUSC
ZNF511	RPS14	LUSC
ZNF511	NDUFA7	LUSC
ZNF511	RPL38	LUSC
ZNF511	NDUFB7	LUSC
ZNF511	COX4I1	LUSC
ZNF511	UQCR11	LUSC
ZNF511	COX6A1	LUSC
ZNF511	NDUFA2	LUSC
ZNF511	UQCRQ	LUSC
MLXIP	COX7B	LUSC
MLXIP	UBL5	LUSC
MLXIP	NDUFS3	LUSC
MLXIP	SLIRP	LUSC
MLXIP	LAMTOR4	LUSC
ZNF281	UQCR10	LUSC
ZNF281	NDUFB10	LUSC
ZNF281	NDUFB2	LUSC
ZNF281	NDUFS8	LUSC
ZNF281	SSNA1	LUSC
ZNF281	ANAPC11	LUSC
ZDHHC20	MRPL55	LUSC
HIF1A	ARL6IP4	LUSC
HIVEP1	COX7B	LUSC
HIVEP1	RPS14	LUSC
HIVEP1	ROMO1	LUSC
HIVEP1	C12orf10	LUSC
ZNF699	NDUFA1	LUSC
ZNF699	NDUFA2	LUSC
ZNF699	COX6C	LUSC
ZNF699	COX4I1	LUSC
ZNF699	NDUFB2	LUSC
ZNF699	SLIRP	LUSC
BACH1	GADD45GIP1	LUSC
BACH1	RPL18	LUSC
REL	NDUFA7	LUSC
REL	RPS14	LUSC
REL	POLR2I	LUSC
ZNF32	MRPL40	LUSC
ZNF32	MRPL54	LUSC
ZNF32	NDUFB10	LUSC
ZNF32	BLOC1S1	LUSC
THAP7	SSNA1	LUSC
KLF7	COX5A	LUSC
KLF7	NDUFA8	LUSC
KLF7	BLOC1S1	LUSC
KLF7	TIMM8B	LUSC
RFXANK	POLR2I	LUSC
RFXANK	GADD45GIP1	LUSC
RFXANK	C19orf53	LUSC
RFXANK	NDUFB10	LUSC
RFXANK	NDUFA11	LUSC
RFXANK	NDUFB7	LUSC
RFXANK	UBL5	LUSC
RFXANK	UQCR11	LUSC
RFXANK	COX6A1	LUSC
EDF1	SSNA1	LUSC
EDF1	RPL37A	LUSC
EDF1	NDUFA7	LUSC
EDF1	NDUFB7	LUSC
EDF1	COX4I1	LUSC
EDF1	UQCRQ	LUSC
SRA1	ROMO1	LUSC
SRA1	NDUFS8	LUSC
SRA1	NDUFA7	LUSC
SRA1	NDUFA2	LUSC
PQBP1	ROMO1	LUSC
PQBP1	NDUFB8	LUSC
PQBP1	RPL18	LUSC
PQBP1	MRPL27	LUSC
PQBP1	NDUFB10	LUSC
PQBP1	UXT	LUSC
PQBP1	NDUFB11	LUSC
PQBP1	RPS14	LUSC
PQBP1	COX6B1	LUSC
PQBP1	NDUFA7	LUSC
PQBP1	COX4I1	LUSC
PQBP1	NDUFA2	LUSC
PQBP1	COX7B	LUSC
SAP18	RPS20	LUSC
SAP18	NDUFB10	LUSC
ASCC3	NDUFA7	LUSC
ASCC3	C19orf70	LUSC
ASCC3	BLOC1S1	LUSC
SIRT5	NDUFA8	LUSC
FRYL	COX5A	LUSC
MED11	UQCR10	LUSC
GTF2H5	UBL5	LUSC
NACA	RPS14	LUSC
POLR3K	NDUFB10	LUSC
POLR3K	NDUFA11	LUSC
POLR3K	NDUFB1	LUSC
PFDN5	C12orf10	LUSC
PFDN5	NDUFB8	LUSC
PFDN5	ARL6IP4	LUSC
PFDN5	COX7A2	LUSC
PFDN5	NDUFB2	LUSC
PFDN5	ALKBH7	LUSC
PFDN5	BLOC1S1	LUSC
PFDN5	UXT	LUSC
PFDN5	FAU	LUSC
PFDN5	RPS14	LUSC
PFDN5	NDUFB1	LUSC
PFDN5	NDUFA6	LUSC
PFDN5	COA5	LUSC
PFDN5	NDUFB7	LUSC
PFDN5	COX4I1	LUSC
PFDN5	UBL5	LUSC
PFDN5	NDUFA2	LUSC
PFDN5	UQCRQ	LUSC
PFDN5	COX7C	LUSC
RPL6	SLIRP	LUSC
RPL6	RPS20	LUSC
RPL6	RPL18	LUSC
RPL6	RPL27A	LUSC
RPL6	UXT	LUSC
RPL6	RPL37A	LUSC
RPL6	FAU	LUSC
RPL6	COX6B1	LUSC
RPL6	RPL38	LUSC
RPL6	COX6C	LUSC
PCBD2	COX4I1	LUSC
EBP	ANAPC11	LUSC
EBP	ROMO1	LUSC
EBP	SF3B5	LUSC
EBP	COX7A2	LUSC
EBP	MRPL27	LUSC
EBP	C19orf53	LUSC
EBP	NDUFS3	LUSC
EBP	UQCR10	LUSC
EBP	UXT	LUSC
EBP	RPL37A	LUSC
EBP	NDUFB11	LUSC
EBP	COX6B1	LUSC
EBP	MRPL55	LUSC
EBP	NDUFA6	LUSC
EBP	NDUFB7	LUSC
EBP	UBL5	LUSC
EBP	UQCR11	LUSC
EBP	NDUFA2	LUSC
EBP	UQCRQ	LUSC
EBP	NDUFA1	LUSC
PARK7	POLR2I	LUSC
PARK7	NDUFS3	LUSC
HINT1	LAMTOR4	LUSC
HINT1	ALKBH7	LUSC
HINT1	NDUFB10	LUSC
HINT1	UQCR10	LUSC
HINT1	UXT	LUSC
HINT1	RPS14	LUSC
HINT1	NDUFA6	LUSC
HINT1	COA5	LUSC
HINT1	NDUFB7	LUSC
HINT1	COX4I1	LUSC
HINT1	NDUFA2	LUSC
HINT1	UQCRQ	LUSC
HINT1	COX7B	LUSC
HINT1	COX7C	LUSC
HINT1	NDUFA1	LUSC
LRP1	NDUFS3	LUSC
MGST2	COX7A2	LUSC
MGST2	NDUFB1	LUSC
MGST2	NDUFC1	LUSC
MGST2	COX7B	LUSC
NDUFS4	RPL27A	LUSC
NDUFS4	C19orf70	LUSC
NDUFS4	NDUFC1	LUSC
NDUFS4	RPL38	LUSC
NDUFS4	UQCRQ	LUSC
[truncated: 1,522 more rows]
