# Supplementary material for: Pan-cancer characterization of metabolism-related biomarkers identifies potential therapeutic targets
Source: J Transl Med. 2021 May 24;19:219. doi: 10.1186/s12967-021-02889-0 (PMC8142489; doi:10.1186/s12967-021-02889-0)
Supplement: Supplementary file 14 — Additional file 14: Data 6. Metabolism-associated somatic single nucleotide variants across 33 cancer types. [file 12967_2021_2889_MOESM14_ESM.xlsx]

## Sheet: Sheet1
Supplementary Data 6. Metabolism-associated somatic single nucleotide variants across 33 cancer types.
Hugo_Symbol	HGLO	LGHO	pval	or	ci.up	ci.low	Cancer	group
TP53	128	32	1.02444e-19	7.28882	11.9999	4.52366	BRCA	HGLO
CDH1	7	42	1.02884e-08	0.127058	0.295149	0.0469561	BRCA	LGHO
RB1	38	8	7.96014e-07	6.59619	17.3263	2.82544	BLCA	HGLO
PIK3CA	44	84	2.85258e-06	0.357894	0.561111	0.22603	BRCA	LGHO
TP53	72	40	3.33434e-05	3.18738	5.72896	1.79687	BLCA	HGLO
FGFR3	5	26	6.43205e-05	0.156078	0.436177	0.0449188	BLCA	LGHO
PTEN	55	84	0.000178629	0.355879	0.630898	0.19809	UCEC	LGHO
ATP10A	3	20	0.000253907	0.129733	0.45681	0.0239856	UCEC	LGHO
COL6A3	25	6	0.000307881	5.19539	16.3125	1.94864	LUAD	HGLO
OR4C46	12	0	0.000342675	Inf	Inf	3.03148	LUAD	HGLO
SPOCK3	0	12	0.000362902	0	0.337492	0	UCEC	LGHO
NRAS	2	16	0.000400518	0.107042	0.474506	0.0116191	THCA	LGHO
CSMD3	47	23	0.000579677	2.96931	5.78712	1.55622	LUAD	HGLO
TP53	54	29	0.000615416	2.63161	4.80282	1.46353	UCEC	HGLO
BAP1	0	11	0.000654358	0	0.35884	0	LIHC	LGHO
NOTCH3	6	24	0.000662721	0.212675	0.563486	0.068141	UCEC	LGHO
EXTL1	1	14	0.000682165	0.0645378	0.437997	0.00150492	UCEC	LGHO
PCDHB16	1	14	0.000682165	0.0645378	0.437997	0.00150492	UCEC	LGHO
HECTD4	11	0	0.000756512	Inf	Inf	2.68279	BLCA	HGLO
CHST12	0	11	0.000763463	0	0.376898	0	UCEC	LGHO
EPHA8	2	16	0.000856092	0.111589	0.492856	0.0121322	UCEC	LGHO
GLI2	2	16	0.000856092	0.111589	0.492856	0.0121322	UCEC	LGHO
PLCG2	2	16	0.000856092	0.111589	0.492856	0.0121322	UCEC	LGHO
JAK1	9	28	0.00104383	0.268821	0.623719	0.105855	UCEC	LGHO
AVIL	1	13	0.00135295	0.0701555	0.482053	0.00162778	UCEC	LGHO
SEC24C	1	13	0.00135295	0.0701555	0.482053	0.00162778	UCEC	LGHO
PLEC	5	21	0.00137862	0.207198	0.593169	0.058766	UCEC	LGHO
AKAP9	15	2	0.00151693	8.58339	79.4896	1.91025	LUAD	HGLO
B3GNT4	0	10	0.00159828	0	0.425678	0	UCEC	LGHO
ELOVL3	0	10	0.00159828	0	0.425678	0	UCEC	LGHO
HLX	0	10	0.00159828	0	0.425678	0	UCEC	LGHO
ITPRIP	0	10	0.00159828	0	0.425678	0	UCEC	LGHO
OR51G1	0	10	0.00159828	0	0.425678	0	UCEC	LGHO
PADI1	0	10	0.00159828	0	0.425678	0	UCEC	LGHO
PAX1	0	10	0.00159828	0	0.425678	0	UCEC	LGHO
SLAIN1	0	10	0.00159828	0	0.425678	0	UCEC	LGHO
ACRC	2	15	0.00163091	0.120184	0.536264	0.0130447	UCEC	LGHO
CCDC7	2	15	0.00163091	0.120184	0.536264	0.0130447	UCEC	LGHO
ESPL1	2	15	0.00163091	0.120184	0.536264	0.0130447	UCEC	LGHO
PFAS	2	15	0.00163091	0.120184	0.536264	0.0130447	UCEC	LGHO
BSN	9	27	0.00176272	0.281854	0.656713	0.110657	UCEC	LGHO
FGFR2	9	27	0.00176272	0.281854	0.656713	0.110657	UCEC	LGHO
PCDHA8	5	20	0.00242893	0.219778	0.633523	0.0620738	UCEC	LGHO
KCNA5	12	1	0.00253137	13.3871	581.997	1.90908	LUAD	HGLO
TRPM6	12	1	0.00253137	13.3871	581.997	1.90908	LUAD	HGLO
ADAMTS20	0	8	0.00263046	0	0.529206	0	BRCA	LGHO
BAG3	1	12	0.00265801	0.0767071	0.534773	0.00176956	UCEC	LGHO
CDCP1	1	12	0.00265801	0.0767071	0.534773	0.00176956	UCEC	LGHO
CHST1	1	12	0.00265801	0.0767071	0.534773	0.00176956	UCEC	LGHO
DFNA5	1	12	0.00265801	0.0767071	0.534773	0.00176956	UCEC	LGHO
LAS1L	1	12	0.00265801	0.0767071	0.534773	0.00176956	UCEC	LGHO
MSANTD2	1	12	0.00265801	0.0767071	0.534773	0.00176956	UCEC	LGHO
PDE6C	1	12	0.00265801	0.0767071	0.534773	0.00176956	UCEC	LGHO
PLAA	1	12	0.00265801	0.0767071	0.534773	0.00176956	UCEC	LGHO
SECISBP2	1	12	0.00265801	0.0767071	0.534773	0.00176956	UCEC	LGHO
SESTD1	1	12	0.00265801	0.0767071	0.534773	0.00176956	UCEC	LGHO
TAF1C	1	12	0.00265801	0.0767071	0.534773	0.00176956	UCEC	LGHO
ZCWPW1	1	12	0.00265801	0.0767071	0.534773	0.00176956	UCEC	LGHO
PTPN13	8	0	0.00289215	Inf	Inf	1.85676	LUSC	HGLO
PCNT	9	26	0.00293585	0.295888	0.692541	0.115808	UCEC	LGHO
COL27A1	3	16	0.00305142	0.168723	0.613879	0.0306162	UCEC	LGHO
KDM6B	3	16	0.00305142	0.168723	0.613879	0.0306162	UCEC	LGHO
LTBP2	3	16	0.00305142	0.168723	0.613879	0.0306162	UCEC	LGHO
WNK1	3	16	0.00305142	0.168723	0.613879	0.0306162	UCEC	LGHO
ADAM19	2	14	0.00307126	0.130005	0.586916	0.013984	UCEC	LGHO
CDCA2	2	14	0.00307126	0.130005	0.586916	0.013984	UCEC	LGHO
CTNND2	2	14	0.00307126	0.130005	0.586916	0.013984	UCEC	LGHO
MROH5	2	14	0.00307126	0.130005	0.586916	0.013984	UCEC	LGHO
ACVR2A	0	9	0.00309861	0	0.478931	0	STAD	LGHO
DIS3L	9	0	0.00310775	Inf	Inf	2.08647	COAD	HGLO
NPY5R	9	0	0.00323019	Inf	Inf	2.08816	LUAD	HGLO
PCDH1	9	0	0.00323019	Inf	Inf	2.08816	LUAD	HGLO
ZNF236	9	0	0.00323019	Inf	Inf	2.08816	LUAD	HGLO
AHNAK2	3	16	0.00327253	0.172128	0.621531	0.031401	HNSC	LGHO
SLC28A1	0	9	0.00330821	0	0.499834	0	LUSC	LGHO
TRPM2	0	9	0.00331024	0	0.482391	0	BLCA	LGHO
CUL1	0	9	0.00332974	0	0.487454	0	UCEC	LGHO
DAXX	0	9	0.00332974	0	0.487454	0	UCEC	LGHO
EGR4	0	9	0.00332974	0	0.487454	0	UCEC	LGHO
FASTKD3	0	9	0.00332974	0	0.487454	0	UCEC	LGHO
FBLN1	0	9	0.00332974	0	0.487454	0	UCEC	LGHO
GPR15	0	9	0.00332974	0	0.487454	0	UCEC	LGHO
ILKAP	0	9	0.00332974	0	0.487454	0	UCEC	LGHO
MEPCE	0	9	0.00332974	0	0.487454	0	UCEC	LGHO
NR1H4	0	9	0.00332974	0	0.487454	0	UCEC	LGHO
PLAU	0	9	0.00332974	0	0.487454	0	UCEC	LGHO
PNMAL2	0	9	0.00332974	0	0.487454	0	UCEC	LGHO
RAB9A	0	9	0.00332974	0	0.487454	0	UCEC	LGHO
RALGPS1	0	9	0.00332974	0	0.487454	0	UCEC	LGHO
RELA	0	9	0.00332974	0	0.487454	0	UCEC	LGHO
SDHA	0	9	0.00332974	0	0.487454	0	UCEC	LGHO
SMG5	0	9	0.00332974	0	0.487454	0	UCEC	LGHO
ZNF605	0	9	0.00332974	0	0.487454	0	UCEC	LGHO
MUC5B	15	34	0.0035438	0.364126	0.741623	0.171809	UCEC	LGHO
TP53	26	10	0.00368256	3.43744	8.79205	1.43903	LIHC	HGLO
EPHA5	19	5	0.00384827	4.43374	15.8893	1.51203	LUAD	HGLO
AGL	5	19	0.00422089	0.233679	0.678769	0.0656958	UCEC	LGHO
DLGAP2	1	10	0.00472297	0.0887953	0.65109	0.00200419	COAD	LGHO
HYDIN	0	7	0.00475278	0	0.589415	0	ESCA	LGHO
PPP2R1A	21	7	0.00476556	3.45603	10.061	1.34166	UCEC	HGLO
GPATCH8	4	17	0.00493107	0.211346	0.677157	0.0500826	UCEC	LGHO
PLA2R1	4	17	0.00493107	0.211346	0.677157	0.0500826	UCEC	LGHO
PTPRM	4	17	0.00493107	0.211346	0.677157	0.0500826	UCEC	LGHO
ANKRD17	11	1	0.00496879	12.1359	531.209	1.70161	LUAD	HGLO
ADAM12	1	11	0.00516964	0.0844486	0.598915	0.001935	UCEC	LGHO
ARHGEF1	1	11	0.00516964	0.0844486	0.598915	0.001935	UCEC	LGHO
ATP6V1B1	1	11	0.00516964	0.0844486	0.598915	0.001935	UCEC	LGHO
C7orf62	1	11	0.00516964	0.0844486	0.598915	0.001935	UCEC	LGHO
COPB2	1	11	0.00516964	0.0844486	0.598915	0.001935	UCEC	LGHO
ENPP1	1	11	0.00516964	0.0844486	0.598915	0.001935	UCEC	LGHO
EPHB2	1	11	0.00516964	0.0844486	0.598915	0.001935	UCEC	LGHO
FAM126B	1	11	0.00516964	0.0844486	0.598915	0.001935	UCEC	LGHO
GXYLT1	1	11	0.00516964	0.0844486	0.598915	0.001935	UCEC	LGHO
KIF24	1	11	0.00516964	0.0844486	0.598915	0.001935	UCEC	LGHO
NR4A3	1	11	0.00516964	0.0844486	0.598915	0.001935	UCEC	LGHO
RAP1GAP2	1	11	0.00516964	0.0844486	0.598915	0.001935	UCEC	LGHO
TIMD4	1	11	0.00516964	0.0844486	0.598915	0.001935	UCEC	LGHO
UBE2O	1	11	0.00516964	0.0844486	0.598915	0.001935	UCEC	LGHO
VAT1L	1	11	0.00516964	0.0844486	0.598915	0.001935	UCEC	LGHO
ZNRF3	1	11	0.00516964	0.0844486	0.598915	0.001935	UCEC	LGHO
UBR4	15	3	0.00543909	5.57416	30.936	1.51322	BLCA	HGLO
ADAMTS18	3	15	0.00550502	0.181714	0.668481	0.032771	UCEC	LGHO
DENND4B	3	15	0.00550502	0.181714	0.668481	0.032771	UCEC	LGHO
DUOX1	3	15	0.00550502	0.181714	0.668481	0.032771	UCEC	LGHO
GANAB	3	15	0.00550502	0.181714	0.668481	0.032771	UCEC	LGHO
IGSF9	3	15	0.00550502	0.181714	0.668481	0.032771	UCEC	LGHO
PDZRN4	3	15	0.00550502	0.181714	0.668481	0.032771	UCEC	LGHO
PITPNM1	3	15	0.00550502	0.181714	0.668481	0.032771	UCEC	LGHO
SOX6	3	15	0.00550502	0.181714	0.668481	0.032771	UCEC	LGHO
TNRC6C	3	15	0.00550502	0.181714	0.668481	0.032771	UCEC	LGHO
XYLT1	3	15	0.00550502	0.181714	0.668481	0.032771	UCEC	LGHO
DYNC1I1	0	7	0.00557816	0	0.629523	0	BRCA	LGHO
ITGA8	2	13	0.00565195	0.144189	0.662856	0.0153815	LUSC	LGHO
BACH2	2	13	0.00571304	0.141334	0.646817	0.015118	UCEC	LGHO
CLCN2	2	13	0.00571304	0.141334	0.646817	0.015118	UCEC	LGHO
MPRIP	2	13	0.00571304	0.141334	0.646817	0.015118	UCEC	LGHO
NHSL2	2	13	0.00571304	0.141334	0.646817	0.015118	UCEC	LGHO
PARPBP	2	13	0.00571304	0.141334	0.646817	0.015118	UCEC	LGHO
PRX	2	13	0.00571304	0.141334	0.646817	0.015118	UCEC	LGHO
RAG2	2	13	0.00571304	0.141334	0.646817	0.015118	UCEC	LGHO
SLC16A6	2	13	0.00571304	0.141334	0.646817	0.015118	UCEC	LGHO
TRMT13	2	13	0.00571304	0.141334	0.646817	0.015118	UCEC	LGHO
SPTA1	20	6	0.00582328	3.81374	12.1105	1.40165	BLCA	HGLO
C3	6	20	0.00592996	0.265964	0.722372	0.0838718	UCEC	LGHO
CTNND1	6	20	0.00592996	0.265964	0.722372	0.0838718	UCEC	LGHO
SLX4	6	20	0.00592996	0.265964	0.722372	0.0838718	UCEC	LGHO
XRN1	6	20	0.00592996	0.265964	0.722372	0.0838718	UCEC	LGHO
AHCTF1	7	0	0.00611918	Inf	Inf	1.55353	LUSC	HGLO
KALRN	8	23	0.00620551	0.30423	0.745714	0.112141	UCEC	LGHO
ARPP21	0	8	0.00653221	0	0.560453	0	STAD	LGHO
CSF1R	0	8	0.00653221	0	0.560453	0	STAD	LGHO
PC	0	8	0.00653221	0	0.560453	0	STAD	LGHO
PCNT	0	8	0.00653221	0	0.560453	0	STAD	LGHO
BMPER	0	7	0.00654699	0	0.654997	0	COAD	LGHO
PCDHA5	8	0	0.00654699	Inf	Inf	1.78326	COAD	HGLO
PCDHAC1	8	0	0.00654699	Inf	Inf	1.78326	COAD	HGLO
SLCO2A1	0	7	0.00654699	0	0.654997	0	COAD	LGHO
TAOK2	0	7	0.00654699	0	0.654997	0	COAD	LGHO
MAP3K1	12	27	0.00671807	0.377877	0.797898	0.169199	BRCA	LGHO
SLC5A7	8	0	0.00674436	Inf	Inf	1.78835	LUAD	HGLO
TRIM58	8	0	0.00674436	Inf	Inf	1.78835	LUAD	HGLO
ANKZF1	8	0	0.00687268	Inf	Inf	1.77766	BLCA	HGLO
PROS1	0	8	0.00687268	0	0.562537	0	BLCA	LGHO
SERINC3	8	0	0.00687268	Inf	Inf	1.77766	BLCA	HGLO
AKT1	0	8	0.00690387	0	0.568259	0	UCEC	LGHO
ANO10	0	8	0.00690387	0	0.568259	0	UCEC	LGHO
ASB4	0	8	0.00690387	0	0.568259	0	UCEC	LGHO
BRAT1	0	8	0.00690387	0	0.568259	0	UCEC	LGHO
CHRM1	0	8	0.00690387	0	0.568259	0	UCEC	LGHO
CPNE7	0	8	0.00690387	0	0.568259	0	UCEC	LGHO
CWC25	0	8	0.00690387	0	0.568259	0	UCEC	LGHO
CXCR1	0	8	0.00690387	0	0.568259	0	UCEC	LGHO
ELAVL3	0	8	0.00690387	0	0.568259	0	UCEC	LGHO
EPHX2	0	8	0.00690387	0	0.568259	0	UCEC	LGHO
FANCE	0	8	0.00690387	0	0.568259	0	UCEC	LGHO
FGFR3	0	8	0.00690387	0	0.568259	0	UCEC	LGHO
FH	0	8	0.00690387	0	0.568259	0	UCEC	LGHO
GOT1L1	0	8	0.00690387	0	0.568259	0	UCEC	LGHO
HPR	0	8	0.00690387	0	0.568259	0	UCEC	LGHO
HTRA4	0	8	0.00690387	0	0.568259	0	UCEC	LGHO
IL2RB	0	8	0.00690387	0	0.568259	0	UCEC	LGHO
MMP24	0	8	0.00690387	0	0.568259	0	UCEC	LGHO
MMP9	0	8	0.00690387	0	0.568259	0	UCEC	LGHO
NOX3	0	8	0.00690387	0	0.568259	0	UCEC	LGHO
OR1L8	0	8	0.00690387	0	0.568259	0	UCEC	LGHO
PCMTD2	0	8	0.00690387	0	0.568259	0	UCEC	LGHO
POT1	0	8	0.00690387	0	0.568259	0	UCEC	LGHO
PRRT3	0	8	0.00690387	0	0.568259	0	UCEC	LGHO
RPL4	0	8	0.00690387	0	0.568259	0	UCEC	LGHO
RPS24	0	8	0.00690387	0	0.568259	0	UCEC	LGHO
SDCCAG8	0	8	0.00690387	0	0.568259	0	UCEC	LGHO
SERINC4	0	8	0.00690387	0	0.568259	0	UCEC	LGHO
TECR	0	8	0.00690387	0	0.568259	0	UCEC	LGHO
YTHDF2	0	8	0.00690387	0	0.568259	0	UCEC	LGHO
ZIC1	0	8	0.00690387	0	0.568259	0	UCEC	LGHO
ZNF211	0	8	0.00690387	0	0.568259	0	UCEC	LGHO
STK11	9	24	0.00692414	0.3143	0.752379	0.120834	LUAD	LGHO
NPFFR2	0	8	0.00706001	0	0.571424	0	HNSC	LGHO
ABCA4	5	18	0.0072301	0.249121	0.729803	0.069676	UCEC	LGHO
GRIN3A	5	18	0.0072301	0.249121	0.729803	0.069676	UCEC	LGHO
MYOM3	5	18	0.0072301	0.249121	0.729803	0.069676	UCEC	LGHO
RLF	5	18	0.0072301	0.249121	0.729803	0.069676	UCEC	LGHO
TECTA	5	18	0.0072301	0.249121	0.729803	0.069676	UCEC	LGHO
CSMD2	11	27	0.00724983	0.350753	0.779573	0.148255	UCEC	LGHO
NSD1	14	31	0.00748583	0.382339	0.796203	0.175919	UCEC	LGHO
PKHD1L1	5	18	0.00778103	0.254395	0.738615	0.0716507	HNSC	LGHO
FCGBP	9	24	0.00780163	0.327455	0.77433	0.127272	UCEC	LGHO
STAG2	7	21	0.00789113	0.295049	0.759997	0.101344	UCEC	LGHO
ARID1A	39	60	0.00798637	0.48271	0.844161	0.27367	UCEC	LGHO
ADCY2	16	4	0.00804497	4.54631	19.4225	1.39278	LUAD	HGLO
SYNE1	14	3	0.00809911	5.29732	30.2745	1.37579	CESC	HGLO
AGBL5	4	16	0.00858057	0.226753	0.734024	0.0534186	UCEC	LGHO
CNTN5	4	16	0.00858057	0.226753	0.734024	0.0534186	UCEC	LGHO
EEF2	4	16	0.00858057	0.226753	0.734024	0.0534186	UCEC	LGHO
GSPT2	4	16	0.00858057	0.226753	0.734024	0.0534186	UCEC	LGHO
MYO5C	4	16	0.00858057	0.226753	0.734024	0.0534186	UCEC	LGHO
POGZ	4	16	0.00858057	0.226753	0.734024	0.0534186	UCEC	LGHO
POP1	4	16	0.00858057	0.226753	0.734024	0.0534186	UCEC	LGHO
SKIV2L2	4	16	0.00858057	0.226753	0.734024	0.0534186	UCEC	LGHO
MYCBP2	12	28	0.00859939	0.368314	0.80001	0.160635	UCEC	LGHO
RYR1	3	14	0.00864944	0.188528	0.715563	0.0333318	STAD	LGHO
LRRIQ3	9	1	0.00882577	10.0747	448.574	1.35216	LUSC	HGLO
XIRP2	10	1	0.0088787	10.8834	485.054	1.46845	CESC	HGLO
PPP1R3A	9	1	0.00922989	10.0145	448.185	1.33165	STAD	HGLO
SYNPO2	10	1	0.00925827	10.9741	486.223	1.49672	COAD	HGLO
SLC8A1	14	3	0.0092976	5.2322	29.3669	1.3936	LUAD	HGLO
EP300	25	10	0.0093143	2.91259	7.187	1.26725	BLCA	HGLO
DNAH17	10	25	0.00953345	0.348709	0.799666	0.141601	UCEC	LGHO
RNF213	10	25	0.00953345	0.348709	0.799666	0.141601	UCEC	LGHO
DCC	3	14	0.00969549	0.194067	0.724151	0.0347213	BLCA	LGHO
FLG2	14	3	0.00969549	5.15286	28.8007	1.38093	BLCA	HGLO
GK	3	14	0.00979286	0.196496	0.73231	0.0352427	UCEC	LGHO
PCDHGA8	3	14	0.00979286	0.196496	0.73231	0.0352427	UCEC	LGHO
PDE3B	3	14	0.00979286	0.196496	0.73231	0.0352427	UCEC	LGHO
POF1B	3	14	0.00979286	0.196496	0.73231	0.0352427	UCEC	LGHO
PPRC1	3	14	0.00979286	0.196496	0.73231	0.0352427	UCEC	LGHO
PRDM10	3	14	0.00979286	0.196496	0.73231	0.0352427	UCEC	LGHO
SRRM4	3	14	0.00979286	0.196496	0.73231	0.0352427	UCEC	LGHO
OR10AG1	1	10	0.00987986	0.0958509	0.696425	0.00217385	LUSC	LGHO
ARAP3	6	19	0.00989541	0.282784	0.774195	0.0887814	UCEC	LGHO
BDP1	6	19	0.00989541	0.282784	0.774195	0.0887814	UCEC	LGHO
BPTF	6	19	0.00989541	0.282784	0.774195	0.0887814	UCEC	LGHO
L1CAM	6	19	0.00989541	0.282784	0.774195	0.0887814	UCEC	LGHO
NLRP1	6	19	0.00989541	0.282784	0.774195	0.0887814	UCEC	LGHO
SLIT2	6	19	0.00989541	0.282784	0.774195	0.0887814	UCEC	LGHO
A1CF	1	10	0.00994642	0.0937503	0.678674	0.00213055	UCEC	LGHO
ACAT1	1	10	0.00994642	0.0937503	0.678674	0.00213055	UCEC	LGHO
ARHGEF25	1	10	0.00994642	0.0937503	0.678674	0.00213055	UCEC	LGHO
ATAD3B	1	10	0.00994642	0.0937503	0.678674	0.00213055	UCEC	LGHO
BRPF3	1	10	0.00994642	0.0937503	0.678674	0.00213055	UCEC	LGHO
C15orf39	1	10	0.00994642	0.0937503	0.678674	0.00213055	UCEC	LGHO
CAPN11	1	10	0.00994642	0.0937503	0.678674	0.00213055	UCEC	LGHO
CCDC120	1	10	0.00994642	0.0937503	0.678674	0.00213055	UCEC	LGHO
CHDH	1	10	0.00994642	0.0937503	0.678674	0.00213055	UCEC	LGHO
CYP2C19	1	10	0.00994642	0.0937503	0.678674	0.00213055	UCEC	LGHO
ENDOU	1	10	0.00994642	0.0937503	0.678674	0.00213055	UCEC	LGHO
GABRE	1	10	0.00994642	0.0937503	0.678674	0.00213055	UCEC	LGHO
GFM1	1	10	0.00994642	0.0937503	0.678674	0.00213055	UCEC	LGHO
GRIPAP1	1	10	0.00994642	0.0937503	0.678674	0.00213055	UCEC	LGHO
HHATL	1	10	0.00994642	0.0937503	0.678674	0.00213055	UCEC	LGHO
HSPA12A	1	10	0.00994642	0.0937503	0.678674	0.00213055	UCEC	LGHO
HSPA1L	1	10	0.00994642	0.0937503	0.678674	0.00213055	UCEC	LGHO
ITM2A	1	10	0.00994642	0.0937503	0.678674	0.00213055	UCEC	LGHO
KIAA0196	1	10	0.00994642	0.0937503	0.678674	0.00213055	UCEC	LGHO
KRT76	1	10	0.00994642	0.0937503	0.678674	0.00213055	UCEC	LGHO
LRRC14	1	10	0.00994642	0.0937503	0.678674	0.00213055	UCEC	LGHO
NEK9	1	10	0.00994642	0.0937503	0.678674	0.00213055	UCEC	LGHO
OR6M1	1	10	0.00994642	0.0937503	0.678674	0.00213055	UCEC	LGHO
PAK2	1	10	0.00994642	0.0937503	0.678674	0.00213055	UCEC	LGHO
PANK1	1	10	0.00994642	0.0937503	0.678674	0.00213055	UCEC	LGHO
PDGFB	1	10	0.00994642	0.0937503	0.678674	0.00213055	UCEC	LGHO
PLEKHG4	1	10	0.00994642	0.0937503	0.678674	0.00213055	UCEC	LGHO
PRAMEF1	1	10	0.00994642	0.0937503	0.678674	0.00213055	UCEC	LGHO
PRKCE	1	10	0.00994642	0.0937503	0.678674	0.00213055	UCEC	LGHO
PROM2	1	10	0.00994642	0.0937503	0.678674	0.00213055	UCEC	LGHO
SH2D7	1	10	0.00994642	0.0937503	0.678674	0.00213055	UCEC	LGHO
SLC22A15	1	10	0.00994642	0.0937503	0.678674	0.00213055	UCEC	LGHO
TMEM130	1	10	0.00994642	0.0937503	0.678674	0.00213055	UCEC	LGHO
TNFRSF11B	1	10	0.00994642	0.0937503	0.678674	0.00213055	UCEC	LGHO
XKR5	1	10	0.00994642	0.0937503	0.678674	0.00213055	UCEC	LGHO
ZFAND4	1	10	0.00994642	0.0937503	0.678674	0.00213055	UCEC	LGHO
ZKSCAN4	1	10	0.00994642	0.0937503	0.678674	0.00213055	UCEC	LGHO
ZNF786	1	10	0.00994642	0.0937503	0.678674	0.00213055	UCEC	LGHO
LRRTM4	12	2	0.0100676	6.63545	62.7452	1.41775	LUAD	HGLO
ADGB	8	22	0.0100714	0.321372	0.792663	0.117969	UCEC	LGHO
ARHGAP21	8	22	0.0100714	0.321372	0.792663	0.117969	UCEC	LGHO
INPPL1	8	22	0.0100714	0.321372	0.792663	0.117969	UCEC	LGHO
PXDN	8	22	0.0100714	0.321372	0.792663	0.117969	UCEC	LGHO
ANKS1B	1	10	0.010249	0.0948672	0.683095	0.00216214	HNSC	LGHO
SPAG17	1	10	0.010249	0.0948672	0.683095	0.00216214	HNSC	LGHO
TANC1	9	1	0.010249	9.55588	423.465	1.29372	HNSC	HGLO
TP53	57	38	0.0102712	2.16981	4.00279	1.18782	LUAD	HGLO
DSP	12	2	0.0104058	6.54789	61.6938	1.40656	BLCA	HGLO
ARHGEF4	2	12	0.0104884	0.154548	0.718639	0.0164165	UCEC	LGHO
CLCN7	2	12	0.0104884	0.154548	0.718639	0.0164165	UCEC	LGHO
DGKZ	2	12	0.0104884	0.154548	0.718639	0.0164165	UCEC	LGHO
DHX38	2	12	0.0104884	0.154548	0.718639	0.0164165	UCEC	LGHO
FAM35A	2	12	0.0104884	0.154548	0.718639	0.0164165	UCEC	LGHO
HTR2C	2	12	0.0104884	0.154548	0.718639	0.0164165	UCEC	LGHO
IQSEC3	2	12	0.0104884	0.154548	0.718639	0.0164165	UCEC	LGHO
LCA5L	2	12	0.0104884	0.154548	0.718639	0.0164165	UCEC	LGHO
MNS1	2	12	0.0104884	0.154548	0.718639	0.0164165	UCEC	LGHO
NAT10	2	12	0.0104884	0.154548	0.718639	0.0164165	UCEC	LGHO
NFATC3	2	12	0.0104884	0.154548	0.718639	0.0164165	UCEC	LGHO
PPP1R26	2	12	0.0104884	0.154548	0.718639	0.0164165	UCEC	LGHO
PSMD1	2	12	0.0104884	0.154548	0.718639	0.0164165	UCEC	LGHO
RBM28	2	12	0.0104884	0.154548	0.718639	0.0164165	UCEC	LGHO
SERPINI2	2	12	0.0104884	0.154548	0.718639	0.0164165	UCEC	LGHO
SH3TC1	2	12	0.0104884	0.154548	0.718639	0.0164165	UCEC	LGHO
SNCAIP	2	12	0.0104884	0.154548	0.718639	0.0164165	UCEC	LGHO
SYMPK	2	12	0.0104884	0.154548	0.718639	0.0164165	UCEC	LGHO
TIMELESS	2	12	0.0104884	0.154548	0.718639	0.0164165	UCEC	LGHO
TRMT2B	2	12	0.0104884	0.154548	0.718639	0.0164165	UCEC	LGHO
TRPM5	2	12	0.0104884	0.154548	0.718639	0.0164165	UCEC	LGHO
TUB	2	12	0.0104884	0.154548	0.718639	0.0164165	UCEC	LGHO
TYW1B	2	12	0.0104884	0.154548	0.718639	0.0164165	UCEC	LGHO
ZNF202	2	12	0.0104884	0.154548	0.718639	0.0164165	UCEC	LGHO
DNAH7	0	6	0.0108363	0	0.745413	0	ESCA	LGHO
VCAN	7	0	0.01085	Inf	Inf	1.53143	READ	HGLO
BOD1L1	17	5	0.0114164	3.87258	14.0279	1.29762	LUAD	HGLO
APOB	14	30	0.0115043	0.399601	0.83516	0.183371	UCEC	LGHO
ADAMTS3	0	6	0.0117978	0	0.773822	0	BRCA	LGHO
ADGB	0	6	0.0117978	0	0.773822	0	BRCA	LGHO
CDH8	0	6	0.0117978	0	0.773822	0	BRCA	LGHO
CDHR2	0	6	0.0117978	0	0.773822	0	BRCA	LGHO
KIAA1551	0	6	0.0117978	0	0.773822	0	BRCA	LGHO
ZBED4	0	6	0.0117978	0	0.773822	0	BRCA	LGHO
ZSWIM6	0	6	0.0117978	0	0.773822	0	BRCA	LGHO
ZNF479	5	17	0.0120283	0.271443	0.807653	0.0751088	LUSC	LGHO
NPC1L1	5	17	0.0121992	0.266375	0.787821	0.0740641	UCEC	LGHO
PSD3	5	17	0.0121992	0.266375	0.787821	0.0740641	UCEC	LGHO
SULF1	5	17	0.0121992	0.266375	0.787821	0.0740641	UCEC	LGHO
TNS1	5	17	0.0121992	0.266375	0.787821	0.0740641	UCEC	LGHO
KMT2D	23	41	0.0123245	0.459979	0.862474	0.24085	UCEC	LGHO
CDH10	7	20	0.0128695	0.312957	0.812085	0.10702	UCEC	LGHO
IGF2BP3	6	0	0.0128758	Inf	Inf	1.25814	LUSC	HGLO
UBBP4	6	0	0.0128758	Inf	Inf	1.25814	LUSC	HGLO
ZNF559	6	0	0.0128758	Inf	Inf	1.25814	LUSC	HGLO
COL12A1	15	4	0.0130053	4.26641	18.5044	1.27773	COAD	HGLO
ATP10B	0	7	0.0136741	0	0.671415	0	STAD	LGHO
DAGLB	0	7	0.0136741	0	0.671415	0	STAD	LGHO
SNTG1	0	7	0.0136741	0	0.671415	0	STAD	LGHO
SYT3	0	7	0.0136741	0	0.671415	0	STAD	LGHO
GLG1	6	0	0.0136741	Inf	Inf	1.2344	STAD	HGLO
GRXCR1	6	0	0.0136741	Inf	Inf	1.2344	STAD	HGLO
KCNT1	6	0	0.0136741	Inf	Inf	1.2344	STAD	HGLO
PTH2R	6	0	0.0136741	Inf	Inf	1.2344	STAD	HGLO
SMC2	6	0	0.0136741	Inf	Inf	1.2344	STAD	HGLO
C2CD5	0	6	0.013697	0	0.810593	0	COAD	LGHO
CEP295	0	6	0.013697	0	0.810593	0	COAD	LGHO
SLC22A7	0	6	0.013697	0	0.810593	0	COAD	LGHO
EFCAB13	7	0	0.013697	Inf	Inf	1.48877	COAD	HGLO
LSM14A	7	0	0.013697	Inf	Inf	1.48877	COAD	HGLO
NHS	7	0	0.013697	Inf	Inf	1.48877	COAD	HGLO
WDR35	7	0	0.013697	Inf	Inf	1.48877	COAD	HGLO
WDFY3	15	4	0.0139402	4.21276	18.1151	1.27583	LUAD	HGLO
ABCC9	7	0	0.0140019	Inf	Inf	1.49592	LUAD	HGLO
BCL6	7	0	0.0140019	Inf	Inf	1.49592	LUAD	HGLO
DOCK8	7	0	0.0140019	Inf	Inf	1.49592	LUAD	HGLO
ITPR2	7	0	0.0140019	Inf	Inf	1.49592	LUAD	HGLO
KRT38	7	0	0.0140019	Inf	Inf	1.49592	LUAD	HGLO
NEO1	7	0	0.0140019	Inf	Inf	1.49592	LUAD	HGLO
NRXN2	0	7	0.0140019	0	0.668484	0	LUAD	LGHO
OR10G2	7	0	0.0140019	Inf	Inf	1.49592	LUAD	HGLO
PCDH9	7	0	0.0140019	Inf	Inf	1.49592	LUAD	HGLO
RTN1	7	0	0.0140019	Inf	Inf	1.49592	LUAD	HGLO
WSCD1	7	0	0.0140019	Inf	Inf	1.49592	LUAD	HGLO
SPTA1	23	8	0.0141469	2.8398	7.52554	1.191	BRCA	HGLO
ACTRT1	0	7	0.0141944	0	0.696786	0	LUSC	LGHO
VWA5A	0	7	0.0141944	0	0.696786	0	LUSC	LGHO
FILIP1	0	7	0.0141992	0	0.671678	0	BLCA	LGHO
PCDHGB6	0	7	0.0141992	0	0.671678	0	BLCA	LGHO
PLEKHG4	7	0	0.0141992	Inf	Inf	1.48881	BLCA	HGLO
PLXNB1	0	7	0.0141992	0	0.671678	0	BLCA	LGHO
TMPRSS15	0	7	0.0141992	0	0.671678	0	BLCA	LGHO
ZNF85	0	7	0.0141992	0	0.671678	0	BLCA	LGHO
CCZ1B	6	0	0.0142471	Inf	Inf	1.21654	UCEC	HGLO
ACBD5	0	7	0.0142471	0	0.678306	0	UCEC	LGHO
ADAD2	0	7	0.0142471	0	0.678306	0	UCEC	LGHO
ADGRA1	0	7	0.0142471	0	0.678306	0	UCEC	LGHO
ADGRG1	0	7	0.0142471	0	0.678306	0	UCEC	LGHO
AJAP1	0	7	0.0142471	0	0.678306	0	UCEC	LGHO
AKR7A2	0	7	0.0142471	0	0.678306	0	UCEC	LGHO
ANKDD1A	0	7	0.0142471	0	0.678306	0	UCEC	LGHO
APPBP2	0	7	0.0142471	0	0.678306	0	UCEC	LGHO
ARL13B	0	7	0.0142471	0	0.678306	0	UCEC	LGHO
ASS1	0	7	0.0142471	0	0.678306	0	UCEC	LGHO
AVPR1B	0	7	0.0142471	0	0.678306	0	UCEC	LGHO
B3GAT1	0	7	0.0142471	0	0.678306	0	UCEC	LGHO
C14orf183	0	7	0.0142471	0	0.678306	0	UCEC	LGHO
CASP14	0	7	0.0142471	0	0.678306	0	UCEC	LGHO
CASP9	0	7	0.0142471	0	0.678306	0	UCEC	LGHO
CCBE1	0	7	0.0142471	0	0.678306	0	UCEC	LGHO
CKAP2L	0	7	0.0142471	0	0.678306	0	UCEC	LGHO
CLPTM1	0	7	0.0142471	0	0.678306	0	UCEC	LGHO
CXCR5	0	7	0.0142471	0	0.678306	0	UCEC	LGHO
DCUN1D3	0	7	0.0142471	0	0.678306	0	UCEC	LGHO
DGCR14	0	7	0.0142471	0	0.678306	0	UCEC	LGHO
ELN	0	7	0.0142471	0	0.678306	0	UCEC	LGHO
FAM169B	0	7	0.0142471	0	0.678306	0	UCEC	LGHO
FAM81A	0	7	0.0142471	0	0.678306	0	UCEC	LGHO
GCNT7	0	7	0.0142471	0	0.678306	0	UCEC	LGHO
GPR12	0	7	0.0142471	0	0.678306	0	UCEC	LGHO
GSDMA	0	7	0.0142471	0	0.678306	0	UCEC	LGHO
HAUS7	0	7	0.0142471	0	0.678306	0	UCEC	LGHO
HOXB3	0	7	0.0142471	0	0.678306	0	UCEC	LGHO
IFNGR2	0	7	0.0142471	0	0.678306	0	UCEC	LGHO
INHA	0	7	0.0142471	0	0.678306	0	UCEC	LGHO
KIAA0141	0	7	0.0142471	0	0.678306	0	UCEC	LGHO
KLHL36	0	7	0.0142471	0	0.678306	0	UCEC	LGHO
KLK15	0	7	0.0142471	0	0.678306	0	UCEC	LGHO
LENG9	0	7	0.0142471	0	0.678306	0	UCEC	LGHO
LYPD6B	0	7	0.0142471	0	0.678306	0	UCEC	LGHO
MARK4	0	7	0.0142471	0	0.678306	0	UCEC	LGHO
MST1	0	7	0.0142471	0	0.678306	0	UCEC	LGHO
NDUFA9	0	7	0.0142471	0	0.678306	0	UCEC	LGHO
NRF1	0	7	0.0142471	0	0.678306	0	UCEC	LGHO
OR1I1	0	7	0.0142471	0	0.678306	0	UCEC	LGHO
OR1M1	0	7	0.0142471	0	0.678306	0	UCEC	LGHO
OR52B4	0	7	0.0142471	0	0.678306	0	UCEC	LGHO
OR5F1	0	7	0.0142471	0	0.678306	0	UCEC	LGHO
OR8K5	0	7	0.0142471	0	0.678306	0	UCEC	LGHO
OR9K2	0	7	0.0142471	0	0.678306	0	UCEC	LGHO
PABPN1L	0	7	0.0142471	0	0.678306	0	UCEC	LGHO
PDE4C	0	7	0.0142471	0	0.678306	0	UCEC	LGHO
PIGS	0	7	0.0142471	0	0.678306	0	UCEC	LGHO
PLIN3	0	7	0.0142471	0	0.678306	0	UCEC	LGHO
POMGNT2	0	7	0.0142471	0	0.678306	0	UCEC	LGHO
RAD51AP1	0	7	0.0142471	0	0.678306	0	UCEC	LGHO
RRP9	0	7	0.0142471	0	0.678306	0	UCEC	LGHO
SAG	0	7	0.0142471	0	0.678306	0	UCEC	LGHO
SETD3	0	7	0.0142471	0	0.678306	0	UCEC	LGHO
SLC43A2	0	7	0.0142471	0	0.678306	0	UCEC	LGHO
SNX5	0	7	0.0142471	0	0.678306	0	UCEC	LGHO
TADA3	0	7	0.0142471	0	0.678306	0	UCEC	LGHO
TBC1D24	0	7	0.0142471	0	0.678306	0	UCEC	LGHO
TSR2	0	7	0.0142471	0	0.678306	0	UCEC	LGHO
WDR46	0	7	0.0142471	0	0.678306	0	UCEC	LGHO
ZBTB3	0	7	0.0142471	0	0.678306	0	UCEC	LGHO
ABCA10	6	0	0.0144861	Inf	Inf	1.20938	HNSC	HGLO
CFAP46	0	7	0.0144861	0	0.6811	0	HNSC	LGHO
DHX36	0	7	0.0144861	0	0.6811	0	HNSC	LGHO
FAM83C	0	7	0.0144861	0	0.6811	0	HNSC	LGHO
SLC13A3	0	7	0.0144861	0	0.6811	0	HNSC	LGHO
TNKS1BP1	0	7	0.0144861	0	0.6811	0	HNSC	LGHO
MUC16	29	48	0.0145985	0.481743	0.886682	0.258495	LUSC	LGHO
AGTPBP1	4	15	0.014706	0.244203	0.799798	0.0571485	UCEC	LGHO
DNMT1	4	15	0.014706	0.244203	0.799798	0.0571485	UCEC	LGHO
EFHC1	4	15	0.014706	0.244203	0.799798	0.0571485	UCEC	LGHO
EIF2AK4	4	15	0.014706	0.244203	0.799798	0.0571485	UCEC	LGHO
KIAA1107	4	15	0.014706	0.244203	0.799798	0.0571485	UCEC	LGHO
NLRP12	4	15	0.014706	0.244203	0.799798	0.0571485	UCEC	LGHO
NOVA1	4	15	0.014706	0.244203	0.799798	0.0571485	UCEC	LGHO
PHKA1	4	15	0.014706	0.244203	0.799798	0.0571485	UCEC	LGHO
PRRC2A	4	15	0.014706	0.244203	0.799798	0.0571485	UCEC	LGHO
R3HDM2	4	15	0.014706	0.244203	0.799798	0.0571485	UCEC	LGHO
RERE	4	15	0.014706	0.244203	0.799798	0.0571485	UCEC	LGHO
ROBO4	4	15	0.014706	0.244203	0.799798	0.0571485	UCEC	LGHO
SMARCAD1	4	15	0.014706	0.244203	0.799798	0.0571485	UCEC	LGHO
WDR78	4	15	0.014706	0.244203	0.799798	0.0571485	UCEC	LGHO
TTN	53	35	0.0148247	2.09875	3.88296	1.14562	LUAD	HGLO
DOCK3	10	24	0.0149554	0.367109	0.846477	0.148518	UCEC	LGHO
LRP1	10	24	0.0149554	0.367109	0.846477	0.148518	UCEC	LGHO
TENM2	10	24	0.0149554	0.367109	0.846477	0.148518	UCEC	LGHO
SORCS1	18	6	0.0151854	3.42402	11.0551	1.22774	LUAD	HGLO
PCLO	29	14	0.0151998	2.50363	5.5514	1.17494	LUAD	HGLO
FHOD3	7	0	0.015373	Inf	Inf	1.35253	BRCA	HGLO
HECW1	3	13	0.0155119	0.205936	0.792749	0.0361503	STAD	LGHO
COL5A2	3	12	0.015577	0.220589	0.862791	0.0384044	COAD	LGHO
CHD6	8	21	0.0160958	0.340143	0.844745	0.124268	UCEC	LGHO
SDK1	8	21	0.0160958	0.340143	0.844745	0.124268	UCEC	LGHO
FAT3	17	33	0.0161975	0.438649	0.876887	0.212998	UCEC	LGHO
ANKHD1-EIF4EBP3	6	18	0.0162577	0.301467	0.832657	0.0941022	UCEC	LGHO
ATRNL1	6	18	0.0162577	0.301467	0.832657	0.0941022	UCEC	LGHO
LAMA5	6	18	0.0162577	0.301467	0.832657	0.0941022	UCEC	LGHO
PRPF8	6	18	0.0162577	0.301467	0.832657	0.0941022	UCEC	LGHO
SEMA6D	6	18	0.0162577	0.301467	0.832657	0.0941022	UCEC	LGHO
TACC2	6	18	0.0162577	0.301467	0.832657	0.0941022	UCEC	LGHO
TICRR	6	18	0.0162577	0.301467	0.832657	0.0941022	UCEC	LGHO
COL4A6	1	8	0.0163374	0.111929	0.847149	0.00250613	BRCA	LGHO
ERBB3	1	8	0.0163374	0.111929	0.847149	0.00250613	BRCA	LGHO
CCDC129	13	3	0.0164503	4.80335	27.1517	1.26104	LUAD	HGLO
IGSF10	13	3	0.0164503	4.80335	27.1517	1.26104	LUAD	HGLO
KCNH5	13	3	0.0164503	4.80335	27.1517	1.26104	LUAD	HGLO
OR4C15	13	3	0.0164503	4.80335	27.1517	1.26104	LUAD	HGLO
TRRAP	13	3	0.0164503	4.80335	27.1517	1.26104	LUAD	HGLO
SYNE1	24	42	0.0168701	0.47059	0.889792	0.24479	LUSC	LGHO
MORC1	3	13	0.0170071	0.218174	0.829083	0.0386656	LUSC	LGHO
PPFIA2	3	13	0.0170071	0.218174	0.829083	0.0386656	LUSC	LGHO
UNC5D	3	13	0.0170071	0.218174	0.829083	0.0386656	LUSC	LGHO
PEAK1	10	2	0.0170895	5.61099	53.9557	1.15255	LUSC	HGLO
DSEL	8	1	0.0171038	8.86279	399.457	1.1524	LUSC	HGLO
IGSF21	8	1	0.0171038	8.86279	399.457	1.1524	LUSC	HGLO
ADAM2	3	13	0.0171608	0.213618	0.807823	0.0379914	UCEC	LGHO
ATP2A1	3	13	0.0171608	0.213618	0.807823	0.0379914	UCEC	LGHO
CCDC178	3	13	0.0171608	0.213618	0.807823	0.0379914	UCEC	LGHO
DSG2	3	13	0.0171608	0.213618	0.807823	0.0379914	UCEC	LGHO
EGFR	3	13	0.0171608	0.213618	0.807823	0.0379914	UCEC	LGHO
HLTF	3	13	0.0171608	0.213618	0.807823	0.0379914	UCEC	LGHO
KDM1B	3	13	0.0171608	0.213618	0.807823	0.0379914	UCEC	LGHO
MYO6	3	13	0.0171608	0.213618	0.807823	0.0379914	UCEC	LGHO
MYO9B	3	13	0.0171608	0.213618	0.807823	0.0379914	UCEC	LGHO
NCAN	3	13	0.0171608	0.213618	0.807823	0.0379914	UCEC	LGHO
NEXN	3	13	0.0171608	0.213618	0.807823	0.0379914	UCEC	LGHO
PCDHA1	3	13	0.0171608	0.213618	0.807823	0.0379914	UCEC	LGHO
PCDHA2	3	13	0.0171608	0.213618	0.807823	0.0379914	UCEC	LGHO
PER1	3	13	0.0171608	0.213618	0.807823	0.0379914	UCEC	LGHO
SLC9A4	3	13	0.0171608	0.213618	0.807823	0.0379914	UCEC	LGHO
SLFN14	3	13	0.0171608	0.213618	0.807823	0.0379914	UCEC	LGHO
TAS1R2	3	13	0.0171608	0.213618	0.807823	0.0379914	UCEC	LGHO
TCEB3B	3	13	0.0171608	0.213618	0.807823	0.0379914	UCEC	LGHO
TCF4	3	13	0.0171608	0.213618	0.807823	0.0379914	UCEC	LGHO
TECRL	3	13	0.0171608	0.213618	0.807823	0.0379914	UCEC	LGHO
TMEM2	3	13	0.0171608	0.213618	0.807823	0.0379914	UCEC	LGHO
WDR81	3	13	0.0171608	0.213618	0.807823	0.0379914	UCEC	LGHO
MYT1L	9	1	0.0174742	9.9859	447.999	1.32206	LIHC	HGLO
VPS13B	19	7	0.0175573	3.15921	9.48351	1.17826	COAD	HGLO
IGSF1	2	11	0.0175658	0.164986	0.793995	0.0172259	STAD	LGHO
SVEP1	11	25	0.0175958	0.387072	0.868815	0.162501	UCEC	LGHO
PREX1	11	2	0.0176221	6.05337	57.9547	1.25864	COAD	HGLO
ECE2	2	10	0.0176221	0.179427	0.88241	0.0185321	COAD	LGHO
ALPK3	9	1	0.0178943	9.74696	436.102	1.29684	COAD	HGLO
KDM3B	9	1	0.0178943	9.74696	436.102	1.29684	COAD	HGLO
MAGI1	9	1	0.0178943	9.74696	436.102	1.29684	COAD	HGLO
TNR	9	1	0.0178943	9.74696	436.102	1.29684	COAD	HGLO
ADAMTS9	11	2	0.0183746	6.01528	57.2742	1.26141	LUAD	HGLO
SLITRK6	11	2	0.0183746	6.01528	57.2742	1.26141	LUAD	HGLO
ABCA8	9	1	0.0184582	9.71419	432.946	1.30159	LUAD	HGLO
APC	9	1	0.0184582	9.71419	432.946	1.30159	LUAD	HGLO
GABRA4	9	1	0.0184582	9.71419	432.946	1.30159	LUAD	HGLO
TNS3	9	1	0.0184582	9.71419	432.946	1.30159	LUAD	HGLO
UTRN	9	1	0.0184582	9.71419	432.946	1.30159	LUAD	HGLO
TTN	68	86	0.0185363	0.466846	0.91945	0.232202	LUSC	LGHO
KLHL1	9	1	0.0188241	9.6187	427.676	1.29436	BLCA	HGLO
PIK3C2A	1	9	0.0188241	0.103964	0.772582	0.00233822	BLCA	LGHO
ZMYND8	9	1	0.0188241	9.6187	427.676	1.29436	BLCA	HGLO
IL7R	2	11	0.0188523	0.173972	0.827929	0.018288	LUSC	LGHO
FMN2	11	2	0.0188644	5.94496	56.4201	1.25315	BLCA	HGLO
ANKUB1	1	9	0.018913	0.105116	0.780429	0.00236527	UCEC	LGHO
ARHGEF3	1	9	0.018913	0.105116	0.780429	0.00236527	UCEC	LGHO
ARSH	1	9	0.018913	0.105116	0.780429	0.00236527	UCEC	LGHO
CAMK1G	1	9	0.018913	0.105116	0.780429	0.00236527	UCEC	LGHO
CAPN1	1	9	0.018913	0.105116	0.780429	0.00236527	UCEC	LGHO
CARD10	1	9	0.018913	0.105116	0.780429	0.00236527	UCEC	LGHO
CCNA2	1	9	0.018913	0.105116	0.780429	0.00236527	UCEC	LGHO
CHST6	1	9	0.018913	0.105116	0.780429	0.00236527	UCEC	LGHO
CRMP1	1	9	0.018913	0.105116	0.780429	0.00236527	UCEC	LGHO
DCST1	1	9	0.018913	0.105116	0.780429	0.00236527	UCEC	LGHO
DDX43	1	9	0.018913	0.105116	0.780429	0.00236527	UCEC	LGHO
DGCR2	1	9	0.018913	0.105116	0.780429	0.00236527	UCEC	LGHO
DNAJC1	1	9	0.018913	0.105116	0.780429	0.00236527	UCEC	LGHO
EOMES	1	9	0.018913	0.105116	0.780429	0.00236527	UCEC	LGHO
EPN2	1	9	0.018913	0.105116	0.780429	0.00236527	UCEC	LGHO
FOXK1	1	9	0.018913	0.105116	0.780429	0.00236527	UCEC	LGHO
FOXO4	1	9	0.018913	0.105116	0.780429	0.00236527	UCEC	LGHO
FTO	1	9	0.018913	0.105116	0.780429	0.00236527	UCEC	LGHO
GBP2	1	9	0.018913	0.105116	0.780429	0.00236527	UCEC	LGHO
IDO2	1	9	0.018913	0.105116	0.780429	0.00236527	UCEC	LGHO
KRI1	1	9	0.018913	0.105116	0.780429	0.00236527	UCEC	LGHO
LGALS9	1	9	0.018913	0.105116	0.780429	0.00236527	UCEC	LGHO
LILRA4	1	9	0.018913	0.105116	0.780429	0.00236527	UCEC	LGHO
MFSD6	1	9	0.018913	0.105116	0.780429	0.00236527	UCEC	LGHO
MYO19	1	9	0.018913	0.105116	0.780429	0.00236527	UCEC	LGHO
NDE1	1	9	0.018913	0.105116	0.780429	0.00236527	UCEC	LGHO
NIT2	1	9	0.018913	0.105116	0.780429	0.00236527	UCEC	LGHO
NNT	1	9	0.018913	0.105116	0.780429	0.00236527	UCEC	LGHO
NRROS	1	9	0.018913	0.105116	0.780429	0.00236527	UCEC	LGHO
NUTM2F	1	9	0.018913	0.105116	0.780429	0.00236527	UCEC	LGHO
OR1E2	1	9	0.018913	0.105116	0.780429	0.00236527	UCEC	LGHO
OR2M5	1	9	0.018913	0.105116	0.780429	0.00236527	UCEC	LGHO
OR51A4	1	9	0.018913	0.105116	0.780429	0.00236527	UCEC	LGHO
PCDH8	1	9	0.018913	0.105116	0.780429	0.00236527	UCEC	LGHO
PCIF1	1	9	0.018913	0.105116	0.780429	0.00236527	UCEC	LGHO
PLD3	1	9	0.018913	0.105116	0.780429	0.00236527	UCEC	LGHO
PODXL	1	9	0.018913	0.105116	0.780429	0.00236527	UCEC	LGHO
POM121	1	9	0.018913	0.105116	0.780429	0.00236527	UCEC	LGHO
PPP1R15B	1	9	0.018913	0.105116	0.780429	0.00236527	UCEC	LGHO
RNLS	1	9	0.018913	0.105116	0.780429	0.00236527	UCEC	LGHO
RUSC1	1	9	0.018913	0.105116	0.780429	0.00236527	UCEC	LGHO
SERPINF1	1	9	0.018913	0.105116	0.780429	0.00236527	UCEC	LGHO
SLC17A5	1	9	0.018913	0.105116	0.780429	0.00236527	UCEC	LGHO
SLC7A11	1	9	0.018913	0.105116	0.780429	0.00236527	UCEC	LGHO
SNPH	1	9	0.018913	0.105116	0.780429	0.00236527	UCEC	LGHO
SSBP3	1	9	0.018913	0.105116	0.780429	0.00236527	UCEC	LGHO
ST3GAL3	1	9	0.018913	0.105116	0.780429	0.00236527	UCEC	LGHO
SUPT20H	1	9	0.018913	0.105116	0.780429	0.00236527	UCEC	LGHO
TRIM27	1	9	0.018913	0.105116	0.780429	0.00236527	UCEC	LGHO
TRIM55	1	9	0.018913	0.105116	0.780429	0.00236527	UCEC	LGHO
TTC39A	1	9	0.018913	0.105116	0.780429	0.00236527	UCEC	LGHO
VWA2	1	9	0.018913	0.105116	0.780429	0.00236527	UCEC	LGHO
WIF1	1	9	0.018913	0.105116	0.780429	0.00236527	UCEC	LGHO
ZNF169	1	9	0.018913	0.105116	0.780429	0.00236527	UCEC	LGHO
ZNF778	1	9	0.018913	0.105116	0.780429	0.00236527	UCEC	LGHO
ADGRF2	2	11	0.0189836	0.170161	0.806363	0.0179406	UCEC	LGHO
ANKRD13B	2	11	0.0189836	0.170161	0.806363	0.0179406	UCEC	LGHO
ATN1	2	11	0.0189836	0.170161	0.806363	0.0179406	UCEC	LGHO
BDKRB2	2	11	0.0189836	0.170161	0.806363	0.0179406	UCEC	LGHO
BRD3	2	11	0.0189836	0.170161	0.806363	0.0179406	UCEC	LGHO
C14orf37	2	11	0.0189836	0.170161	0.806363	0.0179406	UCEC	LGHO
CAPN2	2	11	0.0189836	0.170161	0.806363	0.0179406	UCEC	LGHO
CHML	2	11	0.0189836	0.170161	0.806363	0.0179406	UCEC	LGHO
CHPF2	2	11	0.0189836	0.170161	0.806363	0.0179406	UCEC	LGHO
CIITA	2	11	0.0189836	0.170161	0.806363	0.0179406	UCEC	LGHO
CNR1	2	11	0.0189836	0.170161	0.806363	0.0179406	UCEC	LGHO
CYFIP1	2	11	0.0189836	0.170161	0.806363	0.0179406	UCEC	LGHO
DCAF12L1	2	11	0.0189836	0.170161	0.806363	0.0179406	UCEC	LGHO
EHMT1	2	11	0.0189836	0.170161	0.806363	0.0179406	UCEC	LGHO
ELL2	2	11	0.0189836	0.170161	0.806363	0.0179406	UCEC	LGHO
ERV3-1	2	11	0.0189836	0.170161	0.806363	0.0179406	UCEC	LGHO
FAM160A1	2	11	0.0189836	0.170161	0.806363	0.0179406	UCEC	LGHO
FSTL4	2	11	0.0189836	0.170161	0.806363	0.0179406	UCEC	LGHO
GLTSCR1L	2	11	0.0189836	0.170161	0.806363	0.0179406	UCEC	LGHO
GPLD1	2	11	0.0189836	0.170161	0.806363	0.0179406	UCEC	LGHO
JUP	2	11	0.0189836	0.170161	0.806363	0.0179406	UCEC	LGHO
KRT2	2	11	0.0189836	0.170161	0.806363	0.0179406	UCEC	LGHO
MAP2K3	2	11	0.0189836	0.170161	0.806363	0.0179406	UCEC	LGHO
ME3	2	11	0.0189836	0.170161	0.806363	0.0179406	UCEC	LGHO
MFF	2	11	0.0189836	0.170161	0.806363	0.0179406	UCEC	LGHO
NEK11	2	11	0.0189836	0.170161	0.806363	0.0179406	UCEC	LGHO
OR4D11	2	11	0.0189836	0.170161	0.806363	0.0179406	UCEC	LGHO
ORC1	2	11	0.0189836	0.170161	0.806363	0.0179406	UCEC	LGHO
PCDHA7	2	11	0.0189836	0.170161	0.806363	0.0179406	UCEC	LGHO
PER3	2	11	0.0189836	0.170161	0.806363	0.0179406	UCEC	LGHO
PHACTR3	2	11	0.0189836	0.170161	0.806363	0.0179406	UCEC	LGHO
PIK3AP1	2	11	0.0189836	0.170161	0.806363	0.0179406	UCEC	LGHO
PIWIL2	2	11	0.0189836	0.170161	0.806363	0.0179406	UCEC	LGHO
PKN1	2	11	0.0189836	0.170161	0.806363	0.0179406	UCEC	LGHO
PLOD2	2	11	0.0189836	0.170161	0.806363	0.0179406	UCEC	LGHO
PLVAP	2	11	0.0189836	0.170161	0.806363	0.0179406	UCEC	LGHO
RAD21L1	2	11	0.0189836	0.170161	0.806363	0.0179406	UCEC	LGHO
SALL1	2	11	0.0189836	0.170161	0.806363	0.0179406	UCEC	LGHO
SEL1L3	2	11	0.0189836	0.170161	0.806363	0.0179406	UCEC	LGHO
2020-09-07	2	11	0.0189836	0.170161	0.806363	0.0179406	UCEC	LGHO
SLC34A2	2	11	0.0189836	0.170161	0.806363	0.0179406	UCEC	LGHO
SPECC1L	2	11	0.0189836	0.170161	0.806363	0.0179406	UCEC	LGHO
SRCIN1	2	11	0.0189836	0.170161	0.806363	0.0179406	UCEC	LGHO
TDRD3	2	11	0.0189836	0.170161	0.806363	0.0179406	UCEC	LGHO
TRAPPC9	2	11	0.0189836	0.170161	0.806363	0.0179406	UCEC	LGHO
USP43	2	11	0.0189836	0.170161	0.806363	0.0179406	UCEC	LGHO
VWA3A	2	11	0.0189836	0.170161	0.806363	0.0179406	UCEC	LGHO
WDR3	2	11	0.0189836	0.170161	0.806363	0.0179406	UCEC	LGHO
ZBTB4	2	11	0.0189836	0.170161	0.806363	0.0179406	UCEC	LGHO
ZHX1	2	11	0.0189836	0.170161	0.806363	0.0179406	UCEC	LGHO
CDH9	16	5	0.0191731	3.60201	13.1323	1.19432	LUAD	HGLO
COL22A1	16	5	0.0191731	3.60201	13.1323	1.19432	LUAD	HGLO
BRCA2	1	9	0.0193571	0.106188	0.784336	0.00239615	HNSC	LGHO
GRIK2	1	9	0.0193571	0.106188	0.784336	0.00239615	HNSC	LGHO
OBSCN	15	30	0.0195413	0.432241	0.892024	0.202049	UCEC	LGHO
UTRN	2	11	0.0195803	0.17226	0.81129	0.0182334	HNSC	LGHO
FCGBP	5	16	0.0200234	0.291563	0.876786	0.0802159	LUSC	LGHO
ABCC1	5	16	0.020259	0.285781	0.854335	0.079001	UCEC	LGHO
ACVR2A	5	16	0.020259	0.285781	0.854335	0.079001	UCEC	LGHO
EIF2AK3	5	16	0.020259	0.285781	0.854335	0.079001	UCEC	LGHO
MTUS2	5	16	0.020259	0.285781	0.854335	0.079001	UCEC	LGHO
MYO1A	5	16	0.020259	0.285781	0.854335	0.079001	UCEC	LGHO
ROCK2	5	16	0.020259	0.285781	0.854335	0.079001	UCEC	LGHO
SLIT3	5	16	0.020259	0.285781	0.854335	0.079001	UCEC	LGHO
ZNF423	5	16	0.020259	0.285781	0.854335	0.079001	UCEC	LGHO
FRAS1	5	0	0.0203744	Inf	Inf	1.08176	OV	HGLO
PARP14	5	0	0.0203744	Inf	Inf	1.08176	OV	HGLO
PRDM9	5	0	0.0203744	Inf	Inf	1.08176	OV	HGLO
RB1	13	3	0.0204978	4.17654	23.1844	1.12475	BRCA	HGLO
CELSR2	7	19	0.0206588	0.332746	0.870528	0.11318	UCEC	LGHO
EML6	7	19	0.0206588	0.332746	0.870528	0.11318	UCEC	LGHO
FRMPD4	7	19	0.0206588	0.332746	0.870528	0.11318	UCEC	LGHO
MAP1A	7	19	0.0206588	0.332746	0.870528	0.11318	UCEC	LGHO
MYO15A	7	19	0.0206588	0.332746	0.870528	0.11318	UCEC	LGHO
PCDH11X	7	19	0.0206588	0.332746	0.870528	0.11318	UCEC	LGHO
ZMYM2	7	19	0.0206588	0.332746	0.870528	0.11318	UCEC	LGHO
KMT2B	16	31	0.0216913	0.445412	0.905537	0.212167	UCEC	LGHO
COL21A1	0	6	0.0219363	0	0.74536	0	SKCM	LGHO
DNAH11	0	6	0.0219363	0	0.74536	0	SKCM	LGHO
DNAH17	0	6	0.0219363	0	0.74536	0	SKCM	LGHO
FNDC1	0	6	0.0219363	0	0.74536	0	SKCM	LGHO
KSR2	0	6	0.0219363	0	0.74536	0	SKCM	LGHO
MYO5B	0	6	0.0219363	0	0.74536	0	SKCM	LGHO
SLC22A9	0	6	0.0219363	0	0.74536	0	SKCM	LGHO
USP34	0	6	0.0219363	0	0.74536	0	SKCM	LGHO
TKTL2	13	4	0.0223582	3.70281	16.1496	1.09259	LUSC	HGLO
COL4A4	1	8	0.0226089	0.0910496	0.789427	0.00188556	SKCM	LGHO
IDH1	0	5	0.0229906	0	0.967703	0	GBM	LGHO
SPAG17	10	23	0.0230986	0.387104	0.897927	0.15598	UCEC	LGHO
SLITRK4	14	4	0.0237413	3.88696	16.8393	1.16176	LUAD	HGLO
CNTNAP5	6	0	0.0241734	Inf	Inf	1.25181	ESCA	HGLO
AEBP1	0	5	0.0241734	0	0.986807	0	ESCA	LGHO
AFG3L2	4	14	0.0248003	0.26414	0.876746	0.0613466	UCEC	LGHO
AKAP17A	4	14	0.0248003	0.26414	0.876746	0.0613466	UCEC	LGHO
CHERP	4	14	0.0248003	0.26414	0.876746	0.0613466	UCEC	LGHO
DDB1	4	14	0.0248003	0.26414	0.876746	0.0613466	UCEC	LGHO
DHX30	4	14	0.0248003	0.26414	0.876746	0.0613466	UCEC	LGHO
DRC7	4	14	0.0248003	0.26414	0.876746	0.0613466	UCEC	LGHO
EPS8	4	14	0.0248003	0.26414	0.876746	0.0613466	UCEC	LGHO
FOXO1	4	14	0.0248003	0.26414	0.876746	0.0613466	UCEC	LGHO
HRNR	4	14	0.0248003	0.26414	0.876746	0.0613466	UCEC	LGHO
MAOB	4	14	0.0248003	0.26414	0.876746	0.0613466	UCEC	LGHO
MNDA	4	14	0.0248003	0.26414	0.876746	0.0613466	UCEC	LGHO
PCDH17	4	14	0.0248003	0.26414	0.876746	0.0613466	UCEC	LGHO
SH3TC2	4	14	0.0248003	0.26414	0.876746	0.0613466	UCEC	LGHO
SUGP2	4	14	0.0248003	0.26414	0.876746	0.0613466	UCEC	LGHO
TANC1	4	14	0.0248003	0.26414	0.876746	0.0613466	UCEC	LGHO
TMEM168	4	14	0.0248003	0.26414	0.876746	0.0613466	UCEC	LGHO
TTLL7	4	14	0.0248003	0.26414	0.876746	0.0613466	UCEC	LGHO
RIMS2	17	6	0.024829	3.19538	10.3809	1.13473	LUAD	HGLO
ADAMTS12	0	5	0.0248869	0	0.998257	0	BRCA	LGHO
C7orf31	0	5	0.0248869	0	0.998257	0	BRCA	LGHO
CYFIP1	0	5	0.0248869	0	0.998257	0	BRCA	LGHO
DSG4	0	5	0.0248869	0	0.998257	0	BRCA	LGHO
GPATCH1	0	5	0.0248869	0	0.998257	0	BRCA	LGHO
KIAA0825	0	5	0.0248869	0	0.998257	0	BRCA	LGHO
LRCH1	0	5	0.0248869	0	0.998257	0	BRCA	LGHO
METAP2	0	5	0.0248869	0	0.998257	0	BRCA	LGHO
MSH5	0	5	0.0248869	0	0.998257	0	BRCA	LGHO
PRICKLE2	0	5	0.0248869	0	0.998257	0	BRCA	LGHO
RHOT1	0	5	0.0248869	0	0.998257	0	BRCA	LGHO
SCN8A	0	5	0.0248869	0	0.998257	0	BRCA	LGHO
SOGA1	0	5	0.0248869	0	0.998257	0	BRCA	LGHO
SPHKAP	8	20	0.0249318	0.367669	0.926777	0.132867	LUSC	LGHO
CCDC73	8	20	0.0253154	0.360785	0.902831	0.131187	UCEC	LGHO
HIVEP2	8	20	0.0253154	0.360785	0.902831	0.131187	UCEC	LGHO
OTOF	8	20	0.0253154	0.360785	0.902831	0.131187	UCEC	LGHO
TRANK1	8	20	0.0253154	0.360785	0.902831	0.131187	UCEC	LGHO
TTC28	0	5	0.0256995	0	1.01083	0	CESC	LGHO
DNAH8	14	28	0.025982	0.437814	0.922485	0.199724	UCEC	LGHO
BRD1	6	17	0.0262784	0.322343	0.899172	0.100008	UCEC	LGHO
CENPC	6	17	0.0262784	0.322343	0.899172	0.100008	UCEC	LGHO
CLMN	6	17	0.0262784	0.322343	0.899172	0.100008	UCEC	LGHO
DOCK9	6	17	0.0262784	0.322343	0.899172	0.100008	UCEC	LGHO
GREB1	6	17	0.0262784	0.322343	0.899172	0.100008	UCEC	LGHO
LPA	6	17	0.0262784	0.322343	0.899172	0.100008	UCEC	LGHO
ROBO1	6	17	0.0262784	0.322343	0.899172	0.100008	UCEC	LGHO
SLC9C2	6	17	0.0262784	0.322343	0.899172	0.100008	UCEC	LGHO
STARD9	6	17	0.0262784	0.322343	0.899172	0.100008	UCEC	LGHO
TDRD6	6	17	0.0262784	0.322343	0.899172	0.100008	UCEC	LGHO
BRCA2	11	24	0.0267852	0.407495	0.919762	0.170416	UCEC	LGHO
ABCC5	5	0	0.0269462	Inf	Inf	0.971195	LUSC	HGLO
ADAMTSL1	5	0	0.0269462	Inf	Inf	0.971195	LUSC	HGLO
ARMC6	5	0	0.0269462	Inf	Inf	0.971195	LUSC	HGLO
ATP7B	5	0	0.0269462	Inf	Inf	0.971195	LUSC	HGLO
CASD1	5	0	0.0269462	Inf	Inf	0.971195	LUSC	HGLO
ENPP3	5	0	0.0269462	Inf	Inf	0.971195	LUSC	HGLO
GBP6	5	0	0.0269462	Inf	Inf	0.971195	LUSC	HGLO
HCK	5	0	0.0269462	Inf	Inf	0.971195	LUSC	HGLO
LGR5	5	0	0.0269462	Inf	Inf	0.971195	LUSC	HGLO
OPCML	5	0	0.0269462	Inf	Inf	0.971195	LUSC	HGLO
POP1	5	0	0.0269462	Inf	Inf	0.971195	LUSC	HGLO
SLC12A3	5	0	0.0269462	Inf	Inf	0.971195	LUSC	HGLO
SLC14A2	5	0	0.0269462	Inf	Inf	0.971195	LUSC	HGLO
SLC6A13	5	0	0.0269462	Inf	Inf	0.971195	LUSC	HGLO
SPIDR	5	0	0.0269462	Inf	Inf	0.971195	LUSC	HGLO
TLK2	5	0	0.0269462	Inf	Inf	0.971195	LUSC	HGLO
UHRF1BP1L	5	0	0.0269462	Inf	Inf	0.971195	LUSC	HGLO
UNC5A	5	0	0.0269462	Inf	Inf	0.971195	LUSC	HGLO
USP6	5	0	0.0269462	Inf	Inf	0.971195	LUSC	HGLO
XXbac-BPG116M5.17	5	0	0.0269462	Inf	Inf	0.971195	LUSC	HGLO
ZNF438	5	0	0.0269462	Inf	Inf	0.971195	LUSC	HGLO
ZNF618	5	0	0.0269462	Inf	Inf	0.971195	LUSC	HGLO
ZNF658	5	0	0.0269462	Inf	Inf	0.971195	LUSC	HGLO
KIAA1109	3	12	0.0273006	0.22623	0.88544	0.0393685	STAD	LGHO
COL22A1	6	17	0.0277072	0.328016	0.906686	0.102571	HNSC	LGHO
C2CD3	6	0	0.0280099	Inf	Inf	1.17261	CESC	HGLO
GTF3C1	6	0	0.0280099	Inf	Inf	1.17261	CESC	HGLO
KRT6B	6	0	0.0280099	Inf	Inf	1.17261	CESC	HGLO
PDE3A	6	0	0.0280099	Inf	Inf	1.17261	CESC	HGLO
SPTBN1	6	0	0.0280099	Inf	Inf	1.17261	CESC	HGLO
RYR1	5	0	0.0280838	Inf	Inf	0.955495	LGG	HGLO
USP34	0	6	0.028127	0	0.817435	0	LIHC	LGHO
KMT2A	0	6	0.0282664	0	0.909589	0	OV	LGHO
NTRK3	0	6	0.0282664	0	0.909589	0	OV	LGHO
BMPER	0	6	0.0284277	0	0.830891	0	STAD	LGHO
CACHD1	0	6	0.0284277	0	0.830891	0	STAD	LGHO
COL20A1	0	6	0.0284277	0	0.830891	0	STAD	LGHO
FAM184A	0	6	0.0284277	0	0.830891	0	STAD	LGHO
GIMAP6	0	6	0.0284277	0	0.830891	0	STAD	LGHO
GPR139	0	6	0.0284277	0	0.830891	0	STAD	LGHO
KDM6A	0	6	0.0284277	0	0.830891	0	STAD	LGHO
MYO7A	0	6	0.0284277	0	0.830891	0	STAD	LGHO
NLRP3	0	6	0.0284277	0	0.830891	0	STAD	LGHO
PDE10A	0	6	0.0284277	0	0.830891	0	STAD	LGHO
RET	0	6	0.0284277	0	0.830891	0	STAD	LGHO
ROBO3	0	6	0.0284277	0	0.830891	0	STAD	LGHO
TBC1D9	0	6	0.0284277	0	0.830891	0	STAD	LGHO
TRPM2	0	6	0.0284277	0	0.830891	0	STAD	LGHO
ADHFE1	5	0	0.0284277	Inf	Inf	0.950791	STAD	HGLO
ALS2CR11	5	0	0.0284277	Inf	Inf	0.950791	STAD	HGLO
AUTS2	5	0	0.0284277	Inf	Inf	0.950791	STAD	HGLO
CD1E	5	0	0.0284277	Inf	Inf	0.950791	STAD	HGLO
GAD1	5	0	0.0284277	Inf	Inf	0.950791	STAD	HGLO
LRRIQ1	5	0	0.0284277	Inf	Inf	0.950791	STAD	HGLO
NCOA1	5	0	0.0284277	Inf	Inf	0.950791	STAD	HGLO
NT5C1B	5	0	0.0284277	Inf	Inf	0.950791	STAD	HGLO
NUP153	5	0	0.0284277	Inf	Inf	0.950791	STAD	HGLO
PRPF40B	5	0	0.0284277	Inf	Inf	0.950791	STAD	HGLO
PTCHD2	5	0	0.0284277	Inf	Inf	0.950791	STAD	HGLO
SMARCC1	5	0	0.0284277	Inf	Inf	0.950791	STAD	HGLO
WWP2	5	0	0.0284277	Inf	Inf	0.950791	STAD	HGLO
ZNF665	5	0	0.0284277	Inf	Inf	0.950791	STAD	HGLO
ADAM18	6	0	0.0284613	Inf	Inf	1.20319	COAD	HGLO
ARMCX1	6	0	0.0284613	Inf	Inf	1.20319	COAD	HGLO
BMP7	6	0	0.0284613	Inf	Inf	1.20319	COAD	HGLO
HS2ST1	6	0	0.0284613	Inf	Inf	1.20319	COAD	HGLO
KCNC2	6	0	0.0284613	Inf	Inf	1.20319	COAD	HGLO
KIF2B	6	0	0.0284613	Inf	Inf	1.20319	COAD	HGLO
LINS	6	0	0.0284613	Inf	Inf	1.20319	COAD	HGLO
MARK4	6	0	0.0284613	Inf	Inf	1.20319	COAD	HGLO
MDGA1	6	0	0.0284613	Inf	Inf	1.20319	COAD	HGLO
MYO1A	6	0	0.0284613	Inf	Inf	1.20319	COAD	HGLO
PCDHGB2	6	0	0.0284613	Inf	Inf	1.20319	COAD	HGLO
PDGFD	6	0	0.0284613	Inf	Inf	1.20319	COAD	HGLO
PHKA1	6	0	0.0284613	Inf	Inf	1.20319	COAD	HGLO
RAB11FIP2	6	0	0.0284613	Inf	Inf	1.20319	COAD	HGLO
SIDT2	6	0	0.0284613	Inf	Inf	1.20319	COAD	HGLO
SLC20A2	6	0	0.0284613	Inf	Inf	1.20319	COAD	HGLO
SLC8A1	6	0	0.0284613	Inf	Inf	1.20319	COAD	HGLO
SRRM1	6	0	0.0284613	Inf	Inf	1.20319	COAD	HGLO
SSH1	6	0	0.0284613	Inf	Inf	1.20319	COAD	HGLO
TGM3	6	0	0.0284613	Inf	Inf	1.20319	COAD	HGLO
TTC37	6	0	0.0284613	Inf	Inf	1.20319	COAD	HGLO
AHRR	0	5	0.0284613	0	1.05224	0	COAD	LGHO
CENPI	0	5	0.0284613	0	1.05224	0	COAD	LGHO
COLEC11	0	5	0.0284613	0	1.05224	0	COAD	LGHO
DNLZ	0	5	0.0284613	0	1.05224	0	COAD	LGHO
G6PD	0	5	0.0284613	0	1.05224	0	COAD	LGHO
GATAD2B	0	5	0.0284613	0	1.05224	0	COAD	LGHO
ISYNA1	0	5	0.0284613	0	1.05224	0	COAD	LGHO
ITCH	0	5	0.0284613	0	1.05224	0	COAD	LGHO
PDCD4	0	5	0.0284613	0	1.05224	0	COAD	LGHO
SARS2	0	5	0.0284613	0	1.05224	0	COAD	LGHO
SH3D21	0	5	0.0284613	0	1.05224	0	COAD	LGHO
TFR2	0	5	0.0284613	0	1.05224	0	COAD	LGHO
NLRP13	12	3	0.0286078	4.38426	25.0041	1.13173	LUAD	HGLO
SCN11A	12	3	0.0286078	4.38426	25.0041	1.13173	LUAD	HGLO
UBR4	12	3	0.0286078	4.38426	25.0041	1.13173	LUAD	HGLO
ADGRB1	6	0	0.0289071	Inf	Inf	1.21119	LUAD	HGLO
ADGRE5	6	0	0.0289071	Inf	Inf	1.21119	LUAD	HGLO
ATP8B2	6	0	0.0289071	Inf	Inf	1.21119	LUAD	HGLO
CFHR5	0	6	0.0289071	0	0.825638	0	LUAD	LGHO
CPZ	6	0	0.0289071	Inf	Inf	1.21119	LUAD	HGLO
CWF19L2	6	0	0.0289071	Inf	Inf	1.21119	LUAD	HGLO
DICER1	6	0	0.0289071	Inf	Inf	1.21119	LUAD	HGLO
DSC2	6	0	0.0289071	Inf	Inf	1.21119	LUAD	HGLO
EZH2	6	0	0.0289071	Inf	Inf	1.21119	LUAD	HGLO
GJA8	6	0	0.0289071	Inf	Inf	1.21119	LUAD	HGLO
HTR1A	6	0	0.0289071	Inf	Inf	1.21119	LUAD	HGLO
KIAA1217	6	0	0.0289071	Inf	Inf	1.21119	LUAD	HGLO
KRT82	6	0	0.0289071	Inf	Inf	1.21119	LUAD	HGLO
LTN1	6	0	0.0289071	Inf	Inf	1.21119	LUAD	HGLO
MAGEC3	6	0	0.0289071	Inf	Inf	1.21119	LUAD	HGLO
MYO1C	6	0	0.0289071	Inf	Inf	1.21119	LUAD	HGLO
NBN	6	0	0.0289071	Inf	Inf	1.21119	LUAD	HGLO
OR8D4	6	0	0.0289071	Inf	Inf	1.21119	LUAD	HGLO
PODN	6	0	0.0289071	Inf	Inf	1.21119	LUAD	HGLO
PTPN13	6	0	0.0289071	Inf	Inf	1.21119	LUAD	HGLO
RSPH10B2	0	6	0.0289071	0	0.825638	0	LUAD	LGHO
SLC17A3	6	0	0.0289071	Inf	Inf	1.21119	LUAD	HGLO
SLC17A8	6	0	0.0289071	Inf	Inf	1.21119	LUAD	HGLO
SMG8	6	0	0.0289071	Inf	Inf	1.21119	LUAD	HGLO
STARD13	6	0	0.0289071	Inf	Inf	1.21119	LUAD	HGLO
TLR10	6	0	0.0289071	Inf	Inf	1.21119	LUAD	HGLO
UNC5B	6	0	0.0289071	Inf	Inf	1.21119	LUAD	HGLO
XKR3	6	0	0.0289071	Inf	Inf	1.21119	LUAD	HGLO
ZNF267	6	0	0.0289071	Inf	Inf	1.21119	LUAD	HGLO
USH2A	37	22	0.0291475	2.08089	4.11532	1.07101	LUAD	HGLO
ARAP3	0	6	0.0291877	0	0.860027	0	LUSC	LGHO
BOP1	0	6	0.0291877	0	0.860027	0	LUSC	LGHO
CHST6	0	6	0.0291877	0	0.860027	0	LUSC	LGHO
CYLD	0	6	0.0291877	0	0.860027	0	LUSC	LGHO
EEF1A2	0	6	0.0291877	0	0.860027	0	LUSC	LGHO
ENOX1	0	6	0.0291877	0	0.860027	0	LUSC	LGHO
HAPLN1	0	6	0.0291877	0	0.860027	0	LUSC	LGHO
HBE1	0	6	0.0291877	0	0.860027	0	LUSC	LGHO
LILRA2	0	6	0.0291877	0	0.860027	0	LUSC	LGHO
TONSL	0	6	0.0291877	0	0.860027	0	LUSC	LGHO
ZIM2	0	6	0.0291877	0	0.860027	0	LUSC	LGHO
ABCA7	6	0	0.0291947	Inf	Inf	1.20683	BLCA	HGLO
ARHGAP11A	0	6	0.0291947	0	0.828618	0	BLCA	LGHO
ARID4B	6	0	0.0291947	Inf	Inf	1.20683	BLCA	HGLO
C2orf44	0	6	0.0291947	0	0.828618	0	BLCA	LGHO
CAMSAP1	6	0	0.0291947	Inf	Inf	1.20683	BLCA	HGLO
CATSPERD	6	0	0.0291947	Inf	Inf	1.20683	BLCA	HGLO
GUCY2D	6	0	0.0291947	Inf	Inf	1.20683	BLCA	HGLO
NPAS4	0	6	0.0291947	0	0.828618	0	BLCA	LGHO
NUP210	6	0	0.0291947	Inf	Inf	1.20683	BLCA	HGLO
RAD51	6	0	0.0291947	Inf	Inf	1.20683	BLCA	HGLO
SLIT2	0	6	0.0291947	0	0.828618	0	BLCA	LGHO
SLITRK3	6	0	0.0291947	Inf	Inf	1.20683	BLCA	HGLO
SPAG1	6	0	0.0291947	Inf	Inf	1.20683	BLCA	HGLO
SPATA31D1	6	0	0.0291947	Inf	Inf	1.20683	BLCA	HGLO
TOR1AIP1	6	0	0.0291947	Inf	Inf	1.20683	BLCA	HGLO
A4GNT	0	6	0.0292643	0	0.836556	0	UCEC	LGHO
ABT1	0	6	0.0292643	0	0.836556	0	UCEC	LGHO
ADRA1A	0	6	0.0292643	0	0.836556	0	UCEC	LGHO
AMHR2	0	6	0.0292643	0	0.836556	0	UCEC	LGHO
ATXN7L3	0	6	0.0292643	0	0.836556	0	UCEC	LGHO
C10orf11	0	6	0.0292643	0	0.836556	0	UCEC	LGHO
C11orf54	0	6	0.0292643	0	0.836556	0	UCEC	LGHO
C12orf71	0	6	0.0292643	0	0.836556	0	UCEC	LGHO
C17orf75	0	6	0.0292643	0	0.836556	0	UCEC	LGHO
C1orf109	0	6	0.0292643	0	0.836556	0	UCEC	LGHO
C1orf146	0	6	0.0292643	0	0.836556	0	UCEC	LGHO
C7orf72	0	6	0.0292643	0	0.836556	0	UCEC	LGHO
CC2D1B	0	6	0.0292643	0	0.836556	0	UCEC	LGHO
CCNB2	0	6	0.0292643	0	0.836556	0	UCEC	LGHO
CD5	0	6	0.0292643	0	0.836556	0	UCEC	LGHO
CDH15	0	6	0.0292643	0	0.836556	0	UCEC	LGHO
CES2	0	6	0.0292643	0	0.836556	0	UCEC	LGHO
CETN3	0	6	0.0292643	0	0.836556	0	UCEC	LGHO
CHRNG	0	6	0.0292643	0	0.836556	0	UCEC	LGHO
CLDN8	0	6	0.0292643	0	0.836556	0	UCEC	LGHO
CLIC5	0	6	0.0292643	0	0.836556	0	UCEC	LGHO
CLK3	0	6	0.0292643	0	0.836556	0	UCEC	LGHO
COQ10B	0	6	0.0292643	0	0.836556	0	UCEC	LGHO
CRYBA4	0	6	0.0292643	0	0.836556	0	UCEC	LGHO
CXorf38	0	6	0.0292643	0	0.836556	0	UCEC	LGHO
CYP26B1	0	6	0.0292643	0	0.836556	0	UCEC	LGHO
DGKA	0	6	0.0292643	0	0.836556	0	UCEC	LGHO
DNAJB5	0	6	0.0292643	0	0.836556	0	UCEC	LGHO
EFNB2	0	6	0.0292643	0	0.836556	0	UCEC	LGHO
ELMOD3	0	6	0.0292643	0	0.836556	0	UCEC	LGHO
F12	0	6	0.0292643	0	0.836556	0	UCEC	LGHO
FAM69C	0	6	0.0292643	0	0.836556	0	UCEC	LGHO
FGF23	0	6	0.0292643	0	0.836556	0	UCEC	LGHO
FNDC4	0	6	0.0292643	0	0.836556	0	UCEC	LGHO
FUT10	0	6	0.0292643	0	0.836556	0	UCEC	LGHO
GDF3	0	6	0.0292643	0	0.836556	0	UCEC	LGHO
GIMAP8	0	6	0.0292643	0	0.836556	0	UCEC	LGHO
GOLGA6L10	0	6	0.0292643	0	0.836556	0	UCEC	LGHO
GOLGA8F	0	6	0.0292643	0	0.836556	0	UCEC	LGHO
GPNMB	0	6	0.0292643	0	0.836556	0	UCEC	LGHO
GRB2	0	6	0.0292643	0	0.836556	0	UCEC	LGHO
GSS	0	6	0.0292643	0	0.836556	0	UCEC	LGHO
HAAO	0	6	0.0292643	0	0.836556	0	UCEC	LGHO
HERPUD2	0	6	0.0292643	0	0.836556	0	UCEC	LGHO
HEYL	0	6	0.0292643	0	0.836556	0	UCEC	LGHO
IFIT5	0	6	0.0292643	0	0.836556	0	UCEC	LGHO
IL10	0	6	0.0292643	0	0.836556	0	UCEC	LGHO
ITLN1	0	6	0.0292643	0	0.836556	0	UCEC	LGHO
KRT79	0	6	0.0292643	0	0.836556	0	UCEC	LGHO
LENG1	0	6	0.0292643	0	0.836556	0	UCEC	LGHO
LIMD1	0	6	0.0292643	0	0.836556	0	UCEC	LGHO
MAP3K11	0	6	0.0292643	0	0.836556	0	UCEC	LGHO
MARS2	0	6	0.0292643	0	0.836556	0	UCEC	LGHO
MARVELD3	0	6	0.0292643	0	0.836556	0	UCEC	LGHO
MBNL2	0	6	0.0292643	0	0.836556	0	UCEC	LGHO
METTL21A	0	6	0.0292643	0	0.836556	0	UCEC	LGHO
MLXIPL	0	6	0.0292643	0	0.836556	0	UCEC	LGHO
MMP26	0	6	0.0292643	0	0.836556	0	UCEC	LGHO
MOK	0	6	0.0292643	0	0.836556	0	UCEC	LGHO
MRPL38	0	6	0.0292643	0	0.836556	0	UCEC	LGHO
MS4A10	0	6	0.0292643	0	0.836556	0	UCEC	LGHO
MTAP	0	6	0.0292643	0	0.836556	0	UCEC	LGHO
MUS81	0	6	0.0292643	0	0.836556	0	UCEC	LGHO
NPRL3	0	6	0.0292643	0	0.836556	0	UCEC	LGHO
NTS	0	6	0.0292643	0	0.836556	0	UCEC	LGHO
NUTM2A	0	6	0.0292643	0	0.836556	0	UCEC	LGHO
OFCC1	0	6	0.0292643	0	0.836556	0	UCEC	LGHO
OR10G2	0	6	0.0292643	0	0.836556	0	UCEC	LGHO
OR51L1	0	6	0.0292643	0	0.836556	0	UCEC	LGHO
OR52K1	0	6	0.0292643	0	0.836556	0	UCEC	LGHO
OR6C76	0	6	0.0292643	0	0.836556	0	UCEC	LGHO
OTP	0	6	0.0292643	0	0.836556	0	UCEC	LGHO
PDCD4	0	6	0.0292643	0	0.836556	0	UCEC	LGHO
PEX7	0	6	0.0292643	0	0.836556	0	UCEC	LGHO
PIP5K1B	0	6	0.0292643	0	0.836556	0	UCEC	LGHO
PITX1	0	6	0.0292643	0	0.836556	0	UCEC	LGHO
PLSCR4	0	6	0.0292643	0	0.836556	0	UCEC	LGHO
PRKAG3	0	6	0.0292643	0	0.836556	0	UCEC	LGHO
QRFP	0	6	0.0292643	0	0.836556	0	UCEC	LGHO
RARA	0	6	0.0292643	0	0.836556	0	UCEC	LGHO
RBM23	0	6	0.0292643	0	0.836556	0	UCEC	LGHO
REC8	0	6	0.0292643	0	0.836556	0	UCEC	LGHO
RPL13A	0	6	0.0292643	0	0.836556	0	UCEC	LGHO
RRP1	0	6	0.0292643	0	0.836556	0	UCEC	LGHO
RWDD2B	0	6	0.0292643	0	0.836556	0	UCEC	LGHO
SAP30	0	6	0.0292643	0	0.836556	0	UCEC	LGHO
2020-09-01	0	6	0.0292643	0	0.836556	0	UCEC	LGHO
SERPINH1	0	6	0.0292643	0	0.836556	0	UCEC	LGHO
SHOX2	0	6	0.0292643	0	0.836556	0	UCEC	LGHO
SLC25A25	0	6	0.0292643	0	0.836556	0	UCEC	LGHO
SLC25A37	0	6	0.0292643	0	0.836556	0	UCEC	LGHO
SLC30A3	0	6	0.0292643	0	0.836556	0	UCEC	LGHO
SLC39A7	0	6	0.0292643	0	0.836556	0	UCEC	LGHO
SLC45A1	0	6	0.0292643	0	0.836556	0	UCEC	LGHO
SLC5A5	0	6	0.0292643	0	0.836556	0	UCEC	LGHO
SNTN	0	6	0.0292643	0	0.836556	0	UCEC	LGHO
SRSF11	0	6	0.0292643	0	0.836556	0	UCEC	LGHO
SUN2	0	6	0.0292643	0	0.836556	0	UCEC	LGHO
TAAR5	0	6	0.0292643	0	0.836556	0	UCEC	LGHO
TELO2	0	6	0.0292643	0	0.836556	0	UCEC	LGHO
TMEM175	0	6	0.0292643	0	0.836556	0	UCEC	LGHO
TMEM180	0	6	0.0292643	0	0.836556	0	UCEC	LGHO
TMEM30A	0	6	0.0292643	0	0.836556	0	UCEC	LGHO
TMEM50A	0	6	0.0292643	0	0.836556	0	UCEC	LGHO
TNFRSF19	0	6	0.0292643	0	0.836556	0	UCEC	LGHO
TPCN2	0	6	0.0292643	0	0.836556	0	UCEC	LGHO
UCP2	0	6	0.0292643	0	0.836556	0	UCEC	LGHO
WWP2	0	6	0.0292643	0	0.836556	0	UCEC	LGHO
XRCC1	0	6	0.0292643	0	0.836556	0	UCEC	LGHO
YARS	0	6	0.0292643	0	0.836556	0	UCEC	LGHO
ZBTB44	0	6	0.0292643	0	0.836556	0	UCEC	LGHO
ZBTB7A	0	6	0.0292643	0	0.836556	0	UCEC	LGHO
ZFP36L2	0	6	0.0292643	0	0.836556	0	UCEC	LGHO
ZFP92	0	6	0.0292643	0	0.836556	0	UCEC	LGHO
ZHX1-C8orf76	0	6	0.0292643	0	0.836556	0	UCEC	LGHO
ZKSCAN1	0	6	0.0292643	0	0.836556	0	UCEC	LGHO
ZNF133	0	6	0.0292643	0	0.836556	0	UCEC	LGHO
ZNF460	0	6	0.0292643	0	0.836556	0	UCEC	LGHO
ZNF584	0	6	0.0292643	0	0.836556	0	UCEC	LGHO
ZNF691	0	6	0.0292643	0	0.836556	0	UCEC	LGHO
ACOT12	3	12	0.0295897	0.233587	0.898583	0.0411713	UCEC	LGHO
ALDH5A1	3	12	0.0295897	0.233587	0.898583	0.0411713	UCEC	LGHO
ANKRD13C	3	12	0.0295897	0.233587	0.898583	0.0411713	UCEC	LGHO
CACNB2	3	12	0.0295897	0.233587	0.898583	0.0411713	UCEC	LGHO
CCAR2	3	12	0.0295897	0.233587	0.898583	0.0411713	UCEC	LGHO
CCDC62	3	12	0.0295897	0.233587	0.898583	0.0411713	UCEC	LGHO
CFAP53	3	12	0.0295897	0.233587	0.898583	0.0411713	UCEC	LGHO
CNOT4	3	12	0.0295897	0.233587	0.898583	0.0411713	UCEC	LGHO
COL15A1	3	12	0.0295897	0.233587	0.898583	0.0411713	UCEC	LGHO
ENPP2	3	12	0.0295897	0.233587	0.898583	0.0411713	UCEC	LGHO
EPHB3	3	12	0.0295897	0.233587	0.898583	0.0411713	UCEC	LGHO
FNIP2	3	12	0.0295897	0.233587	0.898583	0.0411713	UCEC	LGHO
FRMD4A	3	12	0.0295897	0.233587	0.898583	0.0411713	UCEC	LGHO
IPO7	3	12	0.0295897	0.233587	0.898583	0.0411713	UCEC	LGHO
KIF23	3	12	0.0295897	0.233587	0.898583	0.0411713	UCEC	LGHO
LZTR1	3	12	0.0295897	0.233587	0.898583	0.0411713	UCEC	LGHO
MECOM	3	12	0.0295897	0.233587	0.898583	0.0411713	UCEC	LGHO
MINA	3	12	0.0295897	0.233587	0.898583	0.0411713	UCEC	LGHO
MPP6	3	12	0.0295897	0.233587	0.898583	0.0411713	UCEC	LGHO
NOBOX	3	12	0.0295897	0.233587	0.898583	0.0411713	UCEC	LGHO
NRDE2	3	12	0.0295897	0.233587	0.898583	0.0411713	UCEC	LGHO
OR9G1	3	12	0.0295897	0.233587	0.898583	0.0411713	UCEC	LGHO
PALB2	3	12	0.0295897	0.233587	0.898583	0.0411713	UCEC	LGHO
PKD2	3	12	0.0295897	0.233587	0.898583	0.0411713	UCEC	LGHO
PTPRN	3	12	0.0295897	0.233587	0.898583	0.0411713	UCEC	LGHO
RCC2	3	12	0.0295897	0.233587	0.898583	0.0411713	UCEC	LGHO
SLC22A10	3	12	0.0295897	0.233587	0.898583	0.0411713	UCEC	LGHO
SLC3A2	3	12	0.0295897	0.233587	0.898583	0.0411713	UCEC	LGHO
SYNGAP1	3	12	0.0295897	0.233587	0.898583	0.0411713	UCEC	LGHO
SYTL2	3	12	0.0295897	0.233587	0.898583	0.0411713	UCEC	LGHO
TICAM1	3	12	0.0295897	0.233587	0.898583	0.0411713	UCEC	LGHO
TRIM3	3	12	0.0295897	0.233587	0.898583	0.0411713	UCEC	LGHO
UBE3C	3	12	0.0295897	0.233587	0.898583	0.0411713	UCEC	LGHO
USP4	3	12	0.0295897	0.233587	0.898583	0.0411713	UCEC	LGHO
ZNF564	3	12	0.0295897	0.233587	0.898583	0.0411713	UCEC	LGHO
ZNF571	3	12	0.0295897	0.233587	0.898583	0.0411713	UCEC	LGHO
ART1	5	0	0.0296113	Inf	Inf	0.935764	HNSC	HGLO
DHX34	5	0	0.0296113	Inf	Inf	0.935764	HNSC	HGLO
KIAA0922	5	0	0.0296113	Inf	Inf	0.935764	HNSC	HGLO
LBP	5	0	0.0296113	Inf	Inf	0.935764	HNSC	HGLO
SRRT	5	0	0.0296113	Inf	Inf	0.935764	HNSC	HGLO
ZNF618	5	0	0.0296113	Inf	Inf	0.935764	HNSC	HGLO
ANO9	0	6	0.0296113	0	0.838851	0	HNSC	LGHO
ARHGAP33	0	6	0.0296113	0	0.838851	0	HNSC	LGHO
ARID4A	0	6	0.0296113	0	0.838851	0	HNSC	LGHO
ATG2B	0	6	0.0296113	0	0.838851	0	HNSC	LGHO
C3orf30	0	6	0.0296113	0	0.838851	0	HNSC	LGHO
CCDC7	0	6	0.0296113	0	0.838851	0	HNSC	LGHO
CFAP69	0	6	0.0296113	0	0.838851	0	HNSC	LGHO
DNAJC14	0	6	0.0296113	0	0.838851	0	HNSC	LGHO
EIF2AK1	0	6	0.0296113	0	0.838851	0	HNSC	LGHO
KCNA6	0	6	0.0296113	0	0.838851	0	HNSC	LGHO
MAGI1	0	6	0.0296113	0	0.838851	0	HNSC	LGHO
NCAM2	0	6	0.0296113	0	0.838851	0	HNSC	LGHO
OR11H1	0	6	0.0296113	0	0.838851	0	HNSC	LGHO
PKD2L1	0	6	0.0296113	0	0.838851	0	HNSC	LGHO
PRPF8	0	6	0.0296113	0	0.838851	0	HNSC	LGHO
RFWD3	0	6	0.0296113	0	0.838851	0	HNSC	LGHO
TIAM1	0	6	0.0296113	0	0.838851	0	HNSC	LGHO
ZBTB11	0	6	0.0296113	0	0.838851	0	HNSC	LGHO
ZBTB20	0	6	0.0296113	0	0.838851	0	HNSC	LGHO
ZFYVE26	0	6	0.0296113	0	0.838851	0	HNSC	LGHO
ABCC9	14	5	0.0296935	3.1959	11.9445	1.02001	STAD	HGLO
ZNF423	14	5	0.0300283	3.19651	11.8009	1.03565	LUSC	HGLO
CHD5	9	21	0.0301526	0.386048	0.930627	0.148128	UCEC	LGHO
ITSN1	9	21	0.0301526	0.386048	0.930627	0.148128	UCEC	LGHO
NRK	9	21	0.0301526	0.386048	0.930627	0.148128	UCEC	LGHO
SCAF4	9	21	0.0301526	0.386048	0.930627	0.148128	UCEC	LGHO
CNTLN	1	7	0.0305116	0.125266	1.02121	0.00270938	CESC	LGHO
CEP350	12	25	0.0305445	0.426154	0.939083	0.184024	UCEC	LGHO
PRKDC	12	25	0.0305445	0.426154	0.939083	0.184024	UCEC	LGHO
POLQ	3	12	0.0305499	0.236555	0.90377	0.0419059	HNSC	LGHO
ENAM	9	2	0.0309981	4.9974	48.6967	0.998365	LUSC	HGLO
INPPL1	9	2	0.0309981	4.9974	48.6967	0.998365	LUSC	HGLO
INSRR	9	2	0.0309981	4.9974	48.6967	0.998365	LUSC	HGLO
TENM3	15	5	0.0316259	3.33781	12.2483	1.09352	LUAD	HGLO
KMT2C	16	30	0.0317404	0.465521	0.949924	0.221137	UCEC	LGHO
FSIP2	2	10	0.0318559	0.183957	0.905222	0.0189901	STAD	LGHO
ADAMTS5	10	2	0.0319348	5.43011	52.5804	1.10417	COAD	HGLO
NRK	10	2	0.0319348	5.43011	52.5804	1.10417	COAD	HGLO
PLEKHA6	10	2	0.0319348	5.43011	52.5804	1.10417	COAD	HGLO
XIRP1	10	2	0.0319348	5.43011	52.5804	1.10417	COAD	HGLO
RYR3	22	10	0.0325261	2.53109	6.37888	1.07101	LUAD	HGLO
COL6A6	7	18	0.0326181	0.354727	0.936529	0.119956	UCEC	LGHO
LARP4B	7	18	0.0326181	0.354727	0.936529	0.119956	UCEC	LGHO
MON2	7	18	0.0326181	0.354727	0.936529	0.119956	UCEC	LGHO
PLXNA3	7	18	0.0326181	0.354727	0.936529	0.119956	UCEC	LGHO
TET3	7	18	0.0326181	0.354727	0.936529	0.119956	UCEC	LGHO
GCN1L1	7	1	0.0326858	7.67604	351.352	0.95792	LUSC	HGLO
PCDHGA6	7	1	0.0326858	7.67604	351.352	0.95792	LUSC	HGLO
CAMSAP2	10	2	0.0329854	5.40887	52.089	1.10891	LUAD	HGLO
MYO18B	10	2	0.0329854	5.40887	52.089	1.10891	LUAD	HGLO
NLRP4	10	2	0.0329854	5.40887	52.089	1.10891	LUAD	HGLO
PCSK5	10	2	0.0329854	5.40887	52.089	1.10891	LUAD	HGLO
PTPRC	10	2	0.0329854	5.40887	52.089	1.10891	LUAD	HGLO
ZSWIM2	10	2	0.0329854	5.40887	52.089	1.10891	LUAD	HGLO
ADAM29	5	15	0.0330823	0.307768	0.931374	0.0844528	UCEC	LGHO
AMOT	5	15	0.0330823	0.307768	0.931374	0.0844528	UCEC	LGHO
ANO5	5	15	0.0330823	0.307768	0.931374	0.0844528	UCEC	LGHO
AXL	5	15	0.0330823	0.307768	0.931374	0.0844528	UCEC	LGHO
CAPN6	5	15	0.0330823	0.307768	0.931374	0.0844528	UCEC	LGHO
CD163L1	5	15	0.0330823	0.307768	0.931374	0.0844528	UCEC	LGHO
DDX53	5	15	0.0330823	0.307768	0.931374	0.0844528	UCEC	LGHO
DENND5A	5	15	0.0330823	0.307768	0.931374	0.0844528	UCEC	LGHO
INPP4A	5	15	0.0330823	0.307768	0.931374	0.0844528	UCEC	LGHO
KCNH7	5	15	0.0330823	0.307768	0.931374	0.0844528	UCEC	LGHO
LRRC16A	5	15	0.0330823	0.307768	0.931374	0.0844528	UCEC	LGHO
OBSL1	5	15	0.0330823	0.307768	0.931374	0.0844528	UCEC	LGHO
PCDHGB7	5	15	0.0330823	0.307768	0.931374	0.0844528	UCEC	LGHO
POTEE	5	15	0.0330823	0.307768	0.931374	0.0844528	UCEC	LGHO
PTPRU	5	15	0.0330823	0.307768	0.931374	0.0844528	UCEC	LGHO
RBM25	5	15	0.0330823	0.307768	0.931374	0.0844528	UCEC	LGHO
TBC1D9	5	15	0.0330823	0.307768	0.931374	0.0844528	UCEC	LGHO
TPO	5	15	0.0330823	0.307768	0.931374	0.0844528	UCEC	LGHO
TRPC3	5	15	0.0330823	0.307768	0.931374	0.0844528	UCEC	LGHO
TTF1	5	15	0.0330823	0.307768	0.931374	0.0844528	UCEC	LGHO
METTL3	2	10	0.0336654	0.186791	0.906554	0.0194604	BLCA	LGHO
AC004381.6	2	10	0.0338304	0.18889	0.915778	0.0196923	UCEC	LGHO
ADRBK2	2	10	0.0338304	0.18889	0.915778	0.0196923	UCEC	LGHO
ARHGAP15	2	10	0.0338304	0.18889	0.915778	0.0196923	UCEC	LGHO
ATP2C2	2	10	0.0338304	0.18889	0.915778	0.0196923	UCEC	LGHO
BAHCC1	2	10	0.0338304	0.18889	0.915778	0.0196923	UCEC	LGHO
BICD1	2	10	0.0338304	0.18889	0.915778	0.0196923	UCEC	LGHO
BTNL8	2	10	0.0338304	0.18889	0.915778	0.0196923	UCEC	LGHO
CASZ1	2	10	0.0338304	0.18889	0.915778	0.0196923	UCEC	LGHO
CCDC129	2	10	0.0338304	0.18889	0.915778	0.0196923	UCEC	LGHO
CERS3	2	10	0.0338304	0.18889	0.915778	0.0196923	UCEC	LGHO
CHRNB2	2	10	0.0338304	0.18889	0.915778	0.0196923	UCEC	LGHO
CNKSR1	2	10	0.0338304	0.18889	0.915778	0.0196923	UCEC	LGHO
COG1	2	10	0.0338304	0.18889	0.915778	0.0196923	UCEC	LGHO
CXADR	2	10	0.0338304	0.18889	0.915778	0.0196923	UCEC	LGHO
CYP4F22	2	10	0.0338304	0.18889	0.915778	0.0196923	UCEC	LGHO
EPAS1	2	10	0.0338304	0.18889	0.915778	0.0196923	UCEC	LGHO
EVI5	2	10	0.0338304	0.18889	0.915778	0.0196923	UCEC	LGHO
F2R	2	10	0.0338304	0.18889	0.915778	0.0196923	UCEC	LGHO
GALNT14	2	10	0.0338304	0.18889	0.915778	0.0196923	UCEC	LGHO
GRK4	2	10	0.0338304	0.18889	0.915778	0.0196923	UCEC	LGHO
GRK7	2	10	0.0338304	0.18889	0.915778	0.0196923	UCEC	LGHO
IGF2BP1	2	10	0.0338304	0.18889	0.915778	0.0196923	UCEC	LGHO
ILK	2	10	0.0338304	0.18889	0.915778	0.0196923	UCEC	LGHO
IQSEC1	2	10	0.0338304	0.18889	0.915778	0.0196923	UCEC	LGHO
IREB2	2	10	0.0338304	0.18889	0.915778	0.0196923	UCEC	LGHO
IRX5	2	10	0.0338304	0.18889	0.915778	0.0196923	UCEC	LGHO
KCP	2	10	0.0338304	0.18889	0.915778	0.0196923	UCEC	LGHO
KIRREL3	2	10	0.0338304	0.18889	0.915778	0.0196923	UCEC	LGHO
KRT75	2	10	0.0338304	0.18889	0.915778	0.0196923	UCEC	LGHO
L3MBTL2	2	10	0.0338304	0.18889	0.915778	0.0196923	UCEC	LGHO
LGR5	2	10	0.0338304	0.18889	0.915778	0.0196923	UCEC	LGHO
LMOD2	2	10	0.0338304	0.18889	0.915778	0.0196923	UCEC	LGHO
LOXL2	2	10	0.0338304	0.18889	0.915778	0.0196923	UCEC	LGHO
MCTP2	2	10	0.0338304	0.18889	0.915778	0.0196923	UCEC	LGHO
MED25	2	10	0.0338304	0.18889	0.915778	0.0196923	UCEC	LGHO
MFRP	2	10	0.0338304	0.18889	0.915778	0.0196923	UCEC	LGHO
MPHOSPH10	2	10	0.0338304	0.18889	0.915778	0.0196923	UCEC	LGHO
MST1R	2	10	0.0338304	0.18889	0.915778	0.0196923	UCEC	LGHO
MTMR7	2	10	0.0338304	0.18889	0.915778	0.0196923	UCEC	LGHO
MYCBPAP	2	10	0.0338304	0.18889	0.915778	0.0196923	UCEC	LGHO
NBR1	2	10	0.0338304	0.18889	0.915778	0.0196923	UCEC	LGHO
NUP155	2	10	0.0338304	0.18889	0.915778	0.0196923	UCEC	LGHO
OR10J1	2	10	0.0338304	0.18889	0.915778	0.0196923	UCEC	LGHO
OR4C15	2	10	0.0338304	0.18889	0.915778	0.0196923	UCEC	LGHO
OR4K1	2	10	0.0338304	0.18889	0.915778	0.0196923	UCEC	LGHO
OR5B17	2	10	0.0338304	0.18889	0.915778	0.0196923	UCEC	LGHO
OVGP1	2	10	0.0338304	0.18889	0.915778	0.0196923	UCEC	LGHO
P2RY8	2	10	0.0338304	0.18889	0.915778	0.0196923	UCEC	LGHO
PRKCQ	2	10	0.0338304	0.18889	0.915778	0.0196923	UCEC	LGHO
PSMC4	2	10	0.0338304	0.18889	0.915778	0.0196923	UCEC	LGHO
RAPGEF5	2	10	0.0338304	0.18889	0.915778	0.0196923	UCEC	LGHO
RASEF	2	10	0.0338304	0.18889	0.915778	0.0196923	UCEC	LGHO
ROBO3	2	10	0.0338304	0.18889	0.915778	0.0196923	UCEC	LGHO
RPTOR	2	10	0.0338304	0.18889	0.915778	0.0196923	UCEC	LGHO
RUNDC3B	2	10	0.0338304	0.18889	0.915778	0.0196923	UCEC	LGHO
SEMA3A	2	10	0.0338304	0.18889	0.915778	0.0196923	UCEC	LGHO
SERPINC1	2	10	0.0338304	0.18889	0.915778	0.0196923	UCEC	LGHO
SLC17A8	2	10	0.0338304	0.18889	0.915778	0.0196923	UCEC	LGHO
SLC22A11	2	10	0.0338304	0.18889	0.915778	0.0196923	UCEC	LGHO
SLC26A3	2	10	0.0338304	0.18889	0.915778	0.0196923	UCEC	LGHO
SMEK2	2	10	0.0338304	0.18889	0.915778	0.0196923	UCEC	LGHO
SSRP1	2	10	0.0338304	0.18889	0.915778	0.0196923	UCEC	LGHO
ST3GAL6	2	10	0.0338304	0.18889	0.915778	0.0196923	UCEC	LGHO
SYT2	2	10	0.0338304	0.18889	0.915778	0.0196923	UCEC	LGHO
TBX21	2	10	0.0338304	0.18889	0.915778	0.0196923	UCEC	LGHO
TECPR2	2	10	0.0338304	0.18889	0.915778	0.0196923	UCEC	LGHO
TLR1	2	10	0.0338304	0.18889	0.915778	0.0196923	UCEC	LGHO
TRIM58	2	10	0.0338304	0.18889	0.915778	0.0196923	UCEC	LGHO
TRIM71	2	10	0.0338304	0.18889	0.915778	0.0196923	UCEC	LGHO
TUSC3	2	10	0.0338304	0.18889	0.915778	0.0196923	UCEC	LGHO
TYW5	2	10	0.0338304	0.18889	0.915778	0.0196923	UCEC	LGHO
ULK1	2	10	0.0338304	0.18889	0.915778	0.0196923	UCEC	LGHO
USHBP1	2	10	0.0338304	0.18889	0.915778	0.0196923	UCEC	LGHO
VILL	2	10	0.0338304	0.18889	0.915778	0.0196923	UCEC	LGHO
VPS18	2	10	0.0338304	0.18889	0.915778	0.0196923	UCEC	LGHO
ZBTB6	2	10	0.0338304	0.18889	0.915778	0.0196923	UCEC	LGHO
ZNF160	2	10	0.0338304	0.18889	0.915778	0.0196923	UCEC	LGHO
ZNF224	2	10	0.0338304	0.18889	0.915778	0.0196923	UCEC	LGHO
ZNF234	2	10	0.0338304	0.18889	0.915778	0.0196923	UCEC	LGHO
ZNF692	2	10	0.0338304	0.18889	0.915778	0.0196923	UCEC	LGHO
ZNF71	2	10	0.0338304	0.18889	0.915778	0.0196923	UCEC	LGHO
ZNF813	2	10	0.0338304	0.18889	0.915778	0.0196923	UCEC	LGHO
ZP1	2	10	0.0338304	0.18889	0.915778	0.0196923	UCEC	LGHO
ZSCAN12	2	10	0.0338304	0.18889	0.915778	0.0196923	UCEC	LGHO
OBSCN	8	19	0.0338492	0.365594	0.947446	0.129143	STAD	LGHO
CD93	7	1	0.034001	7.58554	348.911	0.938797	STAD	HGLO
OR5D13	7	1	0.034001	7.58554	348.911	0.938797	STAD	HGLO
TMEM132B	7	1	0.034001	7.58554	348.911	0.938797	STAD	HGLO
ABCB4	1	8	0.034001	0.11683	0.906392	0.00257906	STAD	LGHO
BNC2	1	8	0.034001	0.11683	0.906392	0.00257906	STAD	LGHO
DMXL1	1	8	0.034001	0.11683	0.906392	0.00257906	STAD	LGHO
F8	1	8	0.034001	0.11683	0.906392	0.00257906	STAD	LGHO
FHOD3	1	8	0.034001	0.11683	0.906392	0.00257906	STAD	LGHO
FN1	1	8	0.034001	0.11683	0.906392	0.00257906	STAD	LGHO
PCDHA11	1	8	0.034001	0.11683	0.906392	0.00257906	STAD	LGHO
SLIT3	1	8	0.034001	0.11683	0.906392	0.00257906	STAD	LGHO
CADPS2	1	7	0.0340609	0.131964	1.06578	0.00286977	COAD	LGHO
CAPN12	1	7	0.0340609	0.131964	1.06578	0.00286977	COAD	LGHO
CEP112	1	7	0.0340609	0.131964	1.06578	0.00286977	COAD	LGHO
ITGB3	8	1	0.0340609	8.55207	387.294	1.10287	COAD	HGLO
KLHL25	8	1	0.0340609	8.55207	387.294	1.10287	COAD	HGLO
MME	1	7	0.0340609	0.131964	1.06578	0.00286977	COAD	LGHO
NFATC2	1	7	0.0340609	0.131964	1.06578	0.00286977	COAD	LGHO
PCDHGA1	8	1	0.0340609	8.55207	387.294	1.10287	COAD	HGLO
PKN2	8	1	0.0340609	8.55207	387.294	1.10287	COAD	HGLO
ST6GAL2	8	1	0.0340609	8.55207	387.294	1.10287	COAD	HGLO
RYR1	13	26	0.0343448	0.443279	0.956264	0.196741	UCEC	LGHO
SCN1A	5	15	0.0345097	0.312473	0.937755	0.0863209	HNSC	LGHO
CTCF	22	37	0.034547	0.507519	0.96544	0.262005	UCEC	LGHO
ADGRB3	2	10	0.0346539	0.190892	0.919979	0.0199798	HNSC	LGHO
PPP1R9A	2	10	0.0346539	0.190892	0.919979	0.0199798	HNSC	LGHO
SSPO	2	10	0.0346539	0.190892	0.919979	0.0199798	HNSC	LGHO
ATRX	9	2	0.0346539	4.7495	45.9762	0.958105	HNSC	HGLO
ADAMTS7	1	8	0.0348577	0.117058	0.901651	0.0025947	LUAD	LGHO
ADGRL4	8	1	0.0348577	8.54275	385.401	1.10908	LUAD	HGLO
CASR	8	1	0.0348577	8.54275	385.401	1.10908	LUAD	HGLO
CD1E	8	1	0.0348577	8.54275	385.401	1.10908	LUAD	HGLO
DDX26B	8	1	0.0348577	8.54275	385.401	1.10908	LUAD	HGLO
FCRLA	8	1	0.0348577	8.54275	385.401	1.10908	LUAD	HGLO
GPR37	8	1	0.0348577	8.54275	385.401	1.10908	LUAD	HGLO
LUM	8	1	0.0348577	8.54275	385.401	1.10908	LUAD	HGLO
PCNT	8	1	0.0348577	8.54275	385.401	1.10908	LUAD	HGLO
PIEZO2	8	1	0.0348577	8.54275	385.401	1.10908	LUAD	HGLO
PIK3C2B	8	1	0.0348577	8.54275	385.401	1.10908	LUAD	HGLO
PRAMEF19	8	1	0.0348577	8.54275	385.401	1.10908	LUAD	HGLO
RAD51AP2	8	1	0.0348577	8.54275	385.401	1.10908	LUAD	HGLO
SCN4A	8	1	0.0348577	8.54275	385.401	1.10908	LUAD	HGLO
TRIP13	8	1	0.0348577	8.54275	385.401	1.10908	LUAD	HGLO
NAV1	10	22	0.0351068	0.408913	0.954729	0.164033	UCEC	LGHO
BAZ1A	1	8	0.0353598	0.12224	0.940058	0.00271183	LUSC	LGHO
MCHR2	1	8	0.0353598	0.12224	0.940058	0.00271183	LUSC	LGHO
ZNF600	1	8	0.0353598	0.12224	0.940058	0.00271183	LUSC	LGHO
CLSTN2	8	1	0.0353722	8.47084	381.271	1.10427	BLCA	HGLO
FAM83G	8	1	0.0353722	8.47084	381.271	1.10427	BLCA	HGLO
FRMPD1	8	1	0.0353722	8.47084	381.271	1.10427	BLCA	HGLO
GYS2	1	8	0.0353722	0.118052	0.905576	0.00262281	BLCA	LGHO
TENM4	1	8	0.0353722	0.118052	0.905576	0.00262281	BLCA	LGHO
ZNF462	8	1	0.0353722	8.47084	381.271	1.10427	BLCA	HGLO
AAAS	1	8	0.0354969	0.119319	0.914502	0.00265223	UCEC	LGHO
AATF	1	8	0.0354969	0.119319	0.914502	0.00265223	UCEC	LGHO
ACSS3	1	8	0.0354969	0.119319	0.914502	0.00265223	UCEC	LGHO
ADAMTS4	1	8	0.0354969	0.119319	0.914502	0.00265223	UCEC	LGHO
APLP2	1	8	0.0354969	0.119319	0.914502	0.00265223	UCEC	LGHO
ASB16	1	8	0.0354969	0.119319	0.914502	0.00265223	UCEC	LGHO
C12orf60	1	8	0.0354969	0.119319	0.914502	0.00265223	UCEC	LGHO
C9orf3	1	8	0.0354969	0.119319	0.914502	0.00265223	UCEC	LGHO
CAP1	1	8	0.0354969	0.119319	0.914502	0.00265223	UCEC	LGHO
CCR2	1	8	0.0354969	0.119319	0.914502	0.00265223	UCEC	LGHO
CD96	1	8	0.0354969	0.119319	0.914502	0.00265223	UCEC	LGHO
CDADC1	1	8	0.0354969	0.119319	0.914502	0.00265223	UCEC	LGHO
CNOT3	1	8	0.0354969	0.119319	0.914502	0.00265223	UCEC	LGHO
COL9A2	1	8	0.0354969	0.119319	0.914502	0.00265223	UCEC	LGHO
CPN2	1	8	0.0354969	0.119319	0.914502	0.00265223	UCEC	LGHO
CTBS	1	8	0.0354969	0.119319	0.914502	0.00265223	UCEC	LGHO
CYP4F8	1	8	0.0354969	0.119319	0.914502	0.00265223	UCEC	LGHO
DET1	1	8	0.0354969	0.119319	0.914502	0.00265223	UCEC	LGHO
DHRS7	1	8	0.0354969	0.119319	0.914502	0.00265223	UCEC	LGHO
DMKN	1	8	0.0354969	0.119319	0.914502	0.00265223	UCEC	LGHO
DOT1L	1	8	0.0354969	0.119319	0.914502	0.00265223	UCEC	LGHO
DYNC1LI2	1	8	0.0354969	0.119319	0.914502	0.00265223	UCEC	LGHO
DYTN	1	8	0.0354969	0.119319	0.914502	0.00265223	UCEC	LGHO
EDNRA	1	8	0.0354969	0.119319	0.914502	0.00265223	UCEC	LGHO
ELMOD1	1	8	0.0354969	0.119319	0.914502	0.00265223	UCEC	LGHO
ENO4	1	8	0.0354969	0.119319	0.914502	0.00265223	UCEC	LGHO
ENOX2	1	8	0.0354969	0.119319	0.914502	0.00265223	UCEC	LGHO
EXTL2	1	8	0.0354969	0.119319	0.914502	0.00265223	UCEC	LGHO
FAAH	1	8	0.0354969	0.119319	0.914502	0.00265223	UCEC	LGHO
FAM124B	1	8	0.0354969	0.119319	0.914502	0.00265223	UCEC	LGHO
FAM83H	1	8	0.0354969	0.119319	0.914502	0.00265223	UCEC	LGHO
FAR1	1	8	0.0354969	0.119319	0.914502	0.00265223	UCEC	LGHO
FERMT3	1	8	0.0354969	0.119319	0.914502	0.00265223	UCEC	LGHO
FRS3	1	8	0.0354969	0.119319	0.914502	0.00265223	UCEC	LGHO
FZR1	1	8	0.0354969	0.119319	0.914502	0.00265223	UCEC	LGHO
GALNS	1	8	0.0354969	0.119319	0.914502	0.00265223	UCEC	LGHO
GCNT3	1	8	0.0354969	0.119319	0.914502	0.00265223	UCEC	LGHO
GUSB	1	8	0.0354969	0.119319	0.914502	0.00265223	UCEC	LGHO
HCN3	1	8	0.0354969	0.119319	0.914502	0.00265223	UCEC	LGHO
HSPA2	1	8	0.0354969	0.119319	0.914502	0.00265223	UCEC	LGHO
JAM2	1	8	0.0354969	0.119319	0.914502	0.00265223	UCEC	LGHO
KBTBD12	1	8	0.0354969	0.119319	0.914502	0.00265223	UCEC	LGHO
KCNAB3	1	8	0.0354969	0.119319	0.914502	0.00265223	UCEC	LGHO
KCNF1	1	8	0.0354969	0.119319	0.914502	0.00265223	UCEC	LGHO
KDM1A	1	8	0.0354969	0.119319	0.914502	0.00265223	UCEC	LGHO
KIAA0355	1	8	0.0354969	0.119319	0.914502	0.00265223	UCEC	LGHO
KLF3	1	8	0.0354969	0.119319	0.914502	0.00265223	UCEC	LGHO
KLHL20	1	8	0.0354969	0.119319	0.914502	0.00265223	UCEC	LGHO
KRT26	1	8	0.0354969	0.119319	0.914502	0.00265223	UCEC	LGHO
KRTAP10-4	1	8	0.0354969	0.119319	0.914502	0.00265223	UCEC	LGHO
KRTAP27-1	1	8	0.0354969	0.119319	0.914502	0.00265223	UCEC	LGHO
LHX4	1	8	0.0354969	0.119319	0.914502	0.00265223	UCEC	LGHO
LRRC41	1	8	0.0354969	0.119319	0.914502	0.00265223	UCEC	LGHO
MAPK14	1	8	0.0354969	0.119319	0.914502	0.00265223	UCEC	LGHO
METAP1	1	8	0.0354969	0.119319	0.914502	0.00265223	UCEC	LGHO
MPHOSPH8	1	8	0.0354969	0.119319	0.914502	0.00265223	UCEC	LGHO
NR2C2	1	8	0.0354969	0.119319	0.914502	0.00265223	UCEC	LGHO
NUGGC	1	8	0.0354969	0.119319	0.914502	0.00265223	UCEC	LGHO
NUP93	1	8	0.0354969	0.119319	0.914502	0.00265223	UCEC	LGHO
OCLN	1	8	0.0354969	0.119319	0.914502	0.00265223	UCEC	LGHO
OIT3	1	8	0.0354969	0.119319	0.914502	0.00265223	UCEC	LGHO
OR5B12	1	8	0.0354969	0.119319	0.914502	0.00265223	UCEC	LGHO
PARP6	1	8	0.0354969	0.119319	0.914502	0.00265223	UCEC	LGHO
PELP1	1	8	0.0354969	0.119319	0.914502	0.00265223	UCEC	LGHO
PLCD1	1	8	0.0354969	0.119319	0.914502	0.00265223	UCEC	LGHO
POPDC2	1	8	0.0354969	0.119319	0.914502	0.00265223	UCEC	LGHO
PPIL2	1	8	0.0354969	0.119319	0.914502	0.00265223	UCEC	LGHO
PPP1R16B	1	8	0.0354969	0.119319	0.914502	0.00265223	UCEC	LGHO
PRAMEF18	1	8	0.0354969	0.119319	0.914502	0.00265223	UCEC	LGHO
PRAMEF4	1	8	0.0354969	0.119319	0.914502	0.00265223	UCEC	LGHO
PRC1	1	8	0.0354969	0.119319	0.914502	0.00265223	UCEC	LGHO
PRPSAP2	1	8	0.0354969	0.119319	0.914502	0.00265223	UCEC	LGHO
PSG8	1	8	0.0354969	0.119319	0.914502	0.00265223	UCEC	LGHO
PTOV1	1	8	0.0354969	0.119319	0.914502	0.00265223	UCEC	LGHO
RAD1	1	8	0.0354969	0.119319	0.914502	0.00265223	UCEC	LGHO
RFFL	1	8	0.0354969	0.119319	0.914502	0.00265223	UCEC	LGHO
RNPC3	1	8	0.0354969	0.119319	0.914502	0.00265223	UCEC	LGHO
S1PR1	1	8	0.0354969	0.119319	0.914502	0.00265223	UCEC	LGHO
SH3BP2	1	8	0.0354969	0.119319	0.914502	0.00265223	UCEC	LGHO
SLC25A2	1	8	0.0354969	0.119319	0.914502	0.00265223	UCEC	LGHO
SLC2A7	1	8	0.0354969	0.119319	0.914502	0.00265223	UCEC	LGHO
SLC41A1	1	8	0.0354969	0.119319	0.914502	0.00265223	UCEC	LGHO
SLC4A1	1	8	0.0354969	0.119319	0.914502	0.00265223	UCEC	LGHO
SLC7A4	1	8	0.0354969	0.119319	0.914502	0.00265223	UCEC	LGHO
SMO	1	8	0.0354969	0.119319	0.914502	0.00265223	UCEC	LGHO
SORT1	1	8	0.0354969	0.119319	0.914502	0.00265223	UCEC	LGHO
SRPX	1	8	0.0354969	0.119319	0.914502	0.00265223	UCEC	LGHO
TBPL2	1	8	0.0354969	0.119319	0.914502	0.00265223	UCEC	LGHO
TBX18	1	8	0.0354969	0.119319	0.914502	0.00265223	UCEC	LGHO
TCEA3	1	8	0.0354969	0.119319	0.914502	0.00265223	UCEC	LGHO
TRAF6	1	8	0.0354969	0.119319	0.914502	0.00265223	UCEC	LGHO
TRIM62	1	8	0.0354969	0.119319	0.914502	0.00265223	UCEC	LGHO
UFD1L	1	8	0.0354969	0.119319	0.914502	0.00265223	UCEC	LGHO
VPS4A	1	8	0.0354969	0.119319	0.914502	0.00265223	UCEC	LGHO
ZGPAT	1	8	0.0354969	0.119319	0.914502	0.00265223	UCEC	LGHO
RNF112	7	1	0.0354969	7.39868	338.036	0.926284	UCEC	HGLO
ZFP42	7	1	0.0354969	7.39868	338.036	0.926284	UCEC	HGLO
CACNA2D1	1	8	0.0361186	0.120335	0.917758	0.00268225	HNSC	LGHO
IMPG2	1	8	0.0361186	0.120335	0.917758	0.00268225	HNSC	LGHO
SZT2	1	8	0.0361186	0.120335	0.917758	0.00268225	HNSC	LGHO
TRPA1	1	8	0.0361186	0.120335	0.917758	0.00268225	HNSC	LGHO
ITGA8	7	1	0.0361186	7.32466	333.746	0.921305	HNSC	HGLO
FLG2	19	8	0.0368727	2.68839	7.50282	1.05403	LUAD	HGLO
HECW1	6	15	0.0375136	0.350217	1.02212	0.105176	COAD	LGHO
ACTN2	8	1	0.0384159	7.60075	339.564	1.00426	BRCA	HGLO
MYH9	4	12	0.03911	0.296064	0.997577	0.0684766	BRCA	LGHO
CACNA1S	8	19	0.0391583	0.383595	0.968027	0.138717	UCEC	LGHO
COL5A1	8	19	0.0391583	0.383595	0.968027	0.138717	UCEC	LGHO
EP300	8	19	0.0391583	0.383595	0.968027	0.138717	UCEC	LGHO
GTF3C1	8	19	0.0391583	0.383595	0.968027	0.138717	UCEC	LGHO
LAMB1	8	19	0.0391583	0.383595	0.968027	0.138717	UCEC	LGHO
THSD7B	8	19	0.0391583	0.383595	0.968027	0.138717	UCEC	LGHO
TEX15	13	4	0.0396965	3.56864	15.5938	1.05043	LUAD	HGLO
ADGRB3	16	6	0.0398575	2.97217	9.71812	1.04398	LUAD	HGLO
NEB	16	6	0.0398575	2.97217	9.71812	1.04398	LUAD	HGLO
BTAF1	11	23	0.0401252	0.429689	0.975792	0.178952	UCEC	LGHO
FRAS1	11	23	0.0401252	0.429689	0.975792	0.178952	UCEC	LGHO
TRRAP	4	13	0.0408033	0.293594	0.994882	0.0673211	LUSC	LGHO
ACSL3	4	13	0.0411065	0.287136	0.967934	0.0661083	UCEC	LGHO
AMPD1	4	13	0.0411065	0.287136	0.967934	0.0661083	UCEC	LGHO
AREL1	4	13	0.0411065	0.287136	0.967934	0.0661083	UCEC	LGHO
ARHGEF10L	4	13	0.0411065	0.287136	0.967934	0.0661083	UCEC	LGHO
ARHGEF18	4	13	0.0411065	0.287136	0.967934	0.0661083	UCEC	LGHO
BUB1	4	13	0.0411065	0.287136	0.967934	0.0661083	UCEC	LGHO
C11orf30	4	13	0.0411065	0.287136	0.967934	0.0661083	UCEC	LGHO
CAND1	4	13	0.0411065	0.287136	0.967934	0.0661083	UCEC	LGHO
CD93	4	13	0.0411065	0.287136	0.967934	0.0661083	UCEC	LGHO
CEP76	4	13	0.0411065	0.287136	0.967934	0.0661083	UCEC	LGHO
CLCA1	4	13	0.0411065	0.287136	0.967934	0.0661083	UCEC	LGHO
DHX40	4	13	0.0411065	0.287136	0.967934	0.0661083	UCEC	LGHO
DUSP27	4	13	0.0411065	0.287136	0.967934	0.0661083	UCEC	LGHO
EGFLAM	4	13	0.0411065	0.287136	0.967934	0.0661083	UCEC	LGHO
FAM179A	4	13	0.0411065	0.287136	0.967934	0.0661083	UCEC	LGHO
GPR149	4	13	0.0411065	0.287136	0.967934	0.0661083	UCEC	LGHO
GRIK2	4	13	0.0411065	0.287136	0.967934	0.0661083	UCEC	LGHO
HTATSF1	4	13	0.0411065	0.287136	0.967934	0.0661083	UCEC	LGHO
IFT140	4	13	0.0411065	0.287136	0.967934	0.0661083	UCEC	LGHO
MBTPS1	4	13	0.0411065	0.287136	0.967934	0.0661083	UCEC	LGHO
MUC5AC	4	13	0.0411065	0.287136	0.967934	0.0661083	UCEC	LGHO
NPFFR2	4	13	0.0411065	0.287136	0.967934	0.0661083	UCEC	LGHO
PAN3	4	13	0.0411065	0.287136	0.967934	0.0661083	UCEC	LGHO
PCDHB1	4	13	0.0411065	0.287136	0.967934	0.0661083	UCEC	LGHO
RNF111	4	13	0.0411065	0.287136	0.967934	0.0661083	UCEC	LGHO
RXFP1	4	13	0.0411065	0.287136	0.967934	0.0661083	UCEC	LGHO
SCAPER	4	13	0.0411065	0.287136	0.967934	0.0661083	UCEC	LGHO
SCEL	4	13	0.0411065	0.287136	0.967934	0.0661083	UCEC	LGHO
SENP6	4	13	0.0411065	0.287136	0.967934	0.0661083	UCEC	LGHO
SLC12A2	4	13	0.0411065	0.287136	0.967934	0.0661083	UCEC	LGHO
SP140	4	13	0.0411065	0.287136	0.967934	0.0661083	UCEC	LGHO
ST18	4	13	0.0411065	0.287136	0.967934	0.0661083	UCEC	LGHO
TNR	4	13	0.0411065	0.287136	0.967934	0.0661083	UCEC	LGHO
TSC2	4	13	0.0411065	0.287136	0.967934	0.0661083	UCEC	LGHO
TUBGCP2	4	13	0.0411065	0.287136	0.967934	0.0661083	UCEC	LGHO
ZMYM5	4	13	0.0411065	0.287136	0.967934	0.0661083	UCEC	LGHO
USH2A	28	44	0.0412207	0.534792	0.991618	0.285066	LUSC	LGHO
CPS1	6	16	0.0413437	0.353249	1.00261	0.108303	LUSC	LGHO
VCAN	16	6	0.0413813	2.92822	9.514	1.03639	BLCA	HGLO
ANKRD30A	19	9	0.041643	2.45669	6.51775	0.994991	LUSC	HGLO
ATAD5	6	16	0.0417516	0.345821	0.975468	0.106577	UCEC	LGHO
ATP2B3	6	16	0.0417516	0.345821	0.975468	0.106577	UCEC	LGHO
ATP8B4	6	16	0.0417516	0.345821	0.975468	0.106577	UCEC	LGHO
CDH11	6	16	0.0417516	0.345821	0.975468	0.106577	UCEC	LGHO
DAPK1	6	16	0.0417516	0.345821	0.975468	0.106577	UCEC	LGHO
DCAF8L1	6	16	0.0417516	0.345821	0.975468	0.106577	UCEC	LGHO
EPHB1	6	16	0.0417516	0.345821	0.975468	0.106577	UCEC	LGHO
IQSEC2	6	16	0.0417516	0.345821	0.975468	0.106577	UCEC	LGHO
KIF4A	6	16	0.0417516	0.345821	0.975468	0.106577	UCEC	LGHO
NOS1	6	16	0.0417516	0.345821	0.975468	0.106577	UCEC	LGHO
PIEZO1	6	16	0.0417516	0.345821	0.975468	0.106577	UCEC	LGHO
PLXNA1	6	16	0.0417516	0.345821	0.975468	0.106577	UCEC	LGHO
PPL	6	16	0.0417516	0.345821	0.975468	0.106577	UCEC	LGHO
SPEF2	6	16	0.0417516	0.345821	0.975468	0.106577	UCEC	LGHO
USP13	6	16	0.0417516	0.345821	0.975468	0.106577	UCEC	LGHO
USP24	6	16	0.0417516	0.345821	0.975468	0.106577	UCEC	LGHO
ZNFX1	6	16	0.0417516	0.345821	0.975468	0.106577	UCEC	LGHO
ADGRG4	4	13	0.0424822	0.290892	0.973235	0.0673668	HNSC	LGHO
THSD7A	4	13	0.0424822	0.290892	0.973235	0.0673668	HNSC	LGHO
ANK3	6	0	0.0426509	Inf	Inf	0.846046	KIRC	HGLO
CTNNB1	5	0	0.0433815	Inf	Inf	1.0592	ACC	HGLO
TTN	60	44	0.0450488	1.77076	3.11879	1.01183	BLCA	HGLO
ADAMTS20	9	20	0.0458035	0.409475	0.994789	0.1563	UCEC	LGHO
SPECC1	9	20	0.0458035	0.409475	0.994789	0.1563	UCEC	LGHO
VWF	9	20	0.0458035	0.409475	0.994789	0.1563	UCEC	LGHO
BRINP1	10	3	0.04636	3.71017	21.6134	0.918134	LUSC	HGLO
SLC6A3	10	3	0.04636	3.71017	21.6134	0.918134	LUSC	HGLO
MTOR	3	10	0.0466762	0.268024	1.06065	0.0467398	BRCA	LGHO
CDH2	10	3	0.0470923	3.68142	21.6353	0.900417	STAD	HGLO
FRAS1	3	11	0.0470923	0.250198	0.998791	0.0430967	STAD	LGHO
SPEN	3	11	0.0470923	0.250198	0.998791	0.0430967	STAD	LGHO
TCHH	11	3	0.0472141	3.99227	23.1653	1.00076	COAD	HGLO
CNTNAP2	20	10	0.0478482	2.33202	5.91703	0.97602	LUSC	HGLO
ADAM18	1	7	0.0479236	0.110119	0.986279	0.00225302	SKCM	LGHO
ADGRG4	1	7	0.0479236	0.110119	0.986279	0.00225302	SKCM	LGHO
MXRA5	1	7	0.0479236	0.110119	0.986279	0.00225302	SKCM	LGHO
PEG3	1	7	0.0479236	0.110119	0.986279	0.00225302	SKCM	LGHO
PLXNA4	1	7	0.0479236	0.110119	0.986279	0.00225302	SKCM	LGHO
TACC2	1	7	0.0479236	0.110119	0.986279	0.00225302	SKCM	LGHO
SI	17	7	0.0482489	2.71142	8.13869	1.00663	LUAD	HGLO
XIRP2	5	14	0.0486689	0.32169	1.00786	0.0860765	STAD	LGHO
CLCN1	11	3	0.0488335	3.97464	22.9052	1.0056	LUAD	HGLO
POM121L12	11	3	0.0488335	3.97464	22.9052	1.0056	LUAD	HGLO
CDH23	5	13	0.0488447	0.342379	1.08865	0.0908258	COAD	LGHO
ATRX	40	27	0.0488607	1.87925	3.61005	0.989648	LGG	HGLO
DNAH9	3	10	0.0489914	0.206988	0.99446	0.0310503	SKCM	LGHO
DNAH11	6	1	0.0491097	7.47762	355.959	0.855634	OV	HGLO
FAT1	17	30	0.049474	0.499462	1.00897	0.240692	UCEC	LGHO
LRP1B	17	30	0.049474	0.499462	1.00897	0.240692	UCEC	LGHO
AGTR1	0	5	0.0496454	0	0.997155	0	SKCM	LGHO
ATP13A4	0	5	0.0496454	0	0.997155	0	SKCM	LGHO
BRCA1	0	5	0.0496454	0	0.997155	0	SKCM	LGHO
C1orf168	0	5	0.0496454	0	0.997155	0	SKCM	LGHO
CBL	0	5	0.0496454	0	0.997155	0	SKCM	LGHO
CDH6	0	5	0.0496454	0	0.997155	0	SKCM	LGHO
CFH	0	5	0.0496454	0	0.997155	0	SKCM	LGHO
COL4A5	0	5	0.0496454	0	0.997155	0	SKCM	LGHO
COL5A2	0	5	0.0496454	0	0.997155	0	SKCM	LGHO
L3MBTL4	0	5	0.0496454	0	0.997155	0	SKCM	LGHO
MYH7	0	5	0.0496454	0	0.997155	0	SKCM	LGHO
MYO3B	0	5	0.0496454	0	0.997155	0	SKCM	LGHO
NDST4	0	5	0.0496454	0	0.997155	0	SKCM	LGHO
NYAP2	0	5	0.0496454	0	0.997155	0	SKCM	LGHO
PDE7B	0	5	0.0496454	0	0.997155	0	SKCM	LGHO
RUNX1T1	0	5	0.0496454	0	0.997155	0	SKCM	LGHO
SLC15A2	0	5	0.0496454	0	0.997155	0	SKCM	LGHO
SPEG	0	5	0.0496454	0	0.997155	0	SKCM	LGHO
ZBBX	0	5	0.0496454	0	0.997155	0	SKCM	LGHO
TRHDE	3	11	0.0498541	0.263227	1.03812	0.0457544	LUSC	LGHO
DNAH8	3	11	0.0498793	0.254283	0.999414	0.0443101	BLCA	LGHO
FLNB	3	11	0.0498793	0.254283	0.999414	0.0443101	BLCA	LGHO
